# Supplementary material for: Cell-autonomous immune dysfunction driven by disrupted autophagy in C9orf72-ALS iPSC-derived microglia contributes to neurodegeneration
Source: Sci Adv. 2023 Apr 21;9(16):eabq0651. doi: 10.1126/sciadv.abq0651 (PMC10121169; doi:10.1126/sciadv.abq0651)
Supplement: Supplementary file 2 — Table S2 [file sciadv.abq0651_table_s2.zip]

Archive with 1 entries (1 files):
- abq0651_Table_S2.xlsx
