# Supplementary material for: Cell-autonomous immune dysfunction driven by disrupted autophagy in C9orf72-ALS iPSC-derived microglia contributes to neurodegeneration
Source: Sci Adv. 2023 Apr 21;9(16):eabq0651. doi: 10.1126/sciadv.abq0651 (PMC10121169; doi:10.1126/sciadv.abq0651)
Supplement: Supplementary file 2 — Table S2 [file sciadv.abq0651_table_s2.zip › abq0651_Table_S2.xlsx]

## Sheet: C9Orf72_Iteractome_Proteingroup
Protein IDs	Majority protein IDs	Gene names	Protein names	P-value Significance (-Log10)	Fold enrichment: GFP-C9Orf72/Control (Log2)	Fold enrichment: GFP-C9Orf72/Control	Significant	Unique peptides	MS/MS count	id	Symbol color	Symbol type	Symbol size	Show label	Only identified by site	Reverse	Potential contaminant	Crapome	Peptides	Razor + unique peptides	Sequence coverage [%]	Unique + razor sequence coverage [%]	Unique sequence coverage [%]	Mol. weight [kDa]	Q-value	Score	Intensity	iBAQ	1	2	3	4	5	6	7	8
P01308;F8WCM5	P01308;F8WCM5	INS;INS-IGF2	Insulin;Insulin B chain;Insulin A chain;Insulin, isoform 2	3.92235	3.7461	13.418	+	2	4	455	Color2 [A=255, R=255, G=0, B=0]	9	10	+					2	2	25.5	25.5	25.5	11.981	0	4.2554	1363900000	681970000	15.2016	15.0246	15.9768	15.8468	20.0421	19.5751	18.397	19.0201
Q05682-4;Q05682-5	Q05682-4;Q05682-5	CALD1	Caldesmon	2.57233	3.01479	8.08244	+	2	96	1503	Color2 [A=255, R=255, G=0, B=0]	9	10	+					43	43	64.3	64.3	2.4	62.663	0	323.31	9325700000	423900000	18.8187	18.2973	17.4722	17.51	22.4122	21.2212	20.0188	20.5052
Q96LT7;Q96LT7-2	Q96LT7	C9orf72	Protein C9orf72	4.70204	2.88129	7.36808	+	10	21	2496	Color2 [A=255, R=255, G=0, B=0]	9	10	+					10	10	21	21	21	54.327	0	62.621	777380000	33799000	15.9645	15.4833	16.2469	16.0363	19.322	18.504	18.703	18.7271
Q9HAD4;Q9HAD4-2	Q9HAD4;Q9HAD4-2	WDR41	WD repeat-containing protein 41	4.8762	2.69679	6.48357	+	10	18	2809	Color2 [A=255, R=255, G=0, B=0]	9	10	+					10	10	27.2	27.2	27.2	51.727	0	152.91	504210000	21009000	16.4341	16.029	16.3776	16.4795	19.5369	18.6804	18.8993	18.9907
Q06787-8;Q06787-6;Q06787-2;Q06787-4;Q06787-5;Q06787-9;Q06787-7;Q06787-3;Q06787	Q06787-8;Q06787-6;Q06787-2;Q06787-4;Q06787-5;Q06787-9;Q06787-7;Q06787-3;Q06787	FMR1	Fragile X mental retardation protein 1	3.95094	2.42462	5.36886	+	2	2	1511	Color2 [A=255, R=255, G=0, B=0]	9	10	+					3	2	3.9	2.6	2.6	66.245	0	1.8981	244070000	7873300	12.198	12.9456	12.6269	12.7371	15.2093	15.1979	14.3994	15.3994
P14780	P14780	MMP9	Matrix metalloproteinase-9;67 kDa matrix metalloproteinase-9;82 kDa matrix metalloproteinase-9	3.63566	2.4215	5.35726	+	25	36	682	Color2 [A=255, R=255, G=0, B=0]	9	10						25	25	45	45	45	78.457	0	185.6	980610000	25806000	17.1671	16.6287	17.2308	17.4219	20.1075	18.9905	19.2181	19.8183
Q15392-2;Q15392	Q15392-2;Q15392	DHCR24	Delta(24)-sterol reductase	3.44937	2.37138	5.17434	+	3	3	1747	Color2 [A=255, R=255, G=0, B=0]	9	10						3	3	5.3	5.3	5.3	54.75	0	7.6449	88211000	4410500	13.5247	13.5602	13.0491	13.2439	16.5402	15.6807	15.0738	15.5686
O00469-2;O00469;O00469-3	O00469-2;O00469	PLOD2	Procollagen-lysine,2-oxoglutarate 5-dioxygenase 2	2.60866	2.32765	5.01986	+	18	29	117	Color2 [A=255, R=255, G=0, B=0]	9	10						18	18	25.5	25.5	25.5	87.097	0	79.11	571490000	13939000	16.9273	16.5007	16.2839	16.5101	19.9186	19.276	17.9033	18.4346
Q8TEV9;Q8TEV9-2	Q8TEV9;Q8TEV9-2	SMCR8	Smith-Magenis syndrome chromosomal region candidate gene 8 protein	3.99478	2.31044	4.96034	+	28	44	2302	Color2 [A=255, R=255, G=0, B=0]	9	10	+					28	28	39.6	39.6	39.6	105.02	0	323.31	1300000000	27660000	17.8645	17.6144	17.8098	17.9437	20.7919	19.6211	20.0782	19.983
Q16527	Q16527	CSRP2	Cysteine and glycine-rich protein 2	1.56515	2.2493	4.75451		11	44	1784	Color2 [A=255, R=255, G=128, B=128]	9	8						11	11	66.3	66.3	66.3	20.954	0	233.32	5727000000	520630000	19.5343	18.9186	17.159	17.2835	21.8414	20.5499	19.9271	19.5742
Q9Y680-3;Q9Y680-2;Q9Y680	Q9Y680-3;Q9Y680-2;Q9Y680	FKBP7	Peptidyl-prolyl cis-trans isomerase FKBP7	1.59007	2.15613	4.45717		3	4	3217	Color2 [A=255, R=255, G=128, B=128]	9	8						3	3	17.2	17.2	17.2	25.723	0	6.3053	42760000	3054300	13.9209	13.0516	13.3119	13.4277	17.1396	16.3895	14.1133	14.6942
P04179-4;P04179;P04179-2;P04179-3	P04179-4;P04179;P04179-2	SOD2	Superoxide dismutase [Mn], mitochondrial	2.62633	2.14259	4.41555	+	6	8	486	Color2 [A=255, R=255, G=0, B=0]	9	10						6	6	25	25	25	19.73	0	11.989	384690000	42743000	15.5612	15.3801	15.9752	15.6755	18.0899	16.7071	17.7281	18.6373
P09486	P09486	SPARC	SPARC	3.26126	2.12925	4.37489	+	2	2	588	Color2 [A=255, R=255, G=0, B=0]	9	10						2	2	8.3	8.3	8.3	34.632	0	2.244	15384000	1183400	11.3738	11.7747	11.8688	11.7403	14.6557	13.498	13.293	13.8279
Q6NUK1;Q6NUK1-2	Q6NUK1;Q6NUK1-2	SLC25A24	Calcium-binding mitochondrial carrier protein SCaMC-1	3.6193	2.11433	4.32988	+	18	28	1937	Color2 [A=255, R=255, G=0, B=0]	9	10						18	18	36.5	36.5	36.5	53.354	0	138.18	586570000	22560000	17.8938	17.2584	17.3572	17.4269	19.9169	18.971	19.5191	19.9865
Q9H6K4;Q9H6K4-2	Q9H6K4;Q9H6K4-2	OPA3	Optic atrophy 3 protein	2.01877	2.09467	4.2713		2	3	2781	Color2 [A=255, R=255, G=128, B=128]	9	8						2	2	7.8	7.8	7.8	19.996	0	2.1344	30231000	3778800	10.9148	10.7773	12.8352	12.4465	13.9318	13.9841	13.2762	14.1605
P24752;P24752-2	P24752	ACAT1	Acetyl-CoA acetyltransferase, mitochondrial	2.79535	2.03761	4.10564	+	12	21	821	Color2 [A=255, R=255, G=0, B=0]	9	10						12	12	31.6	31.6	31.6	45.199	0	49.093	536830000	23341000	17.0252	16.6108	17.1147	17.18	19.8655	18.1566	19.1446	18.9144
P09211	P09211	GSTP1	Glutathione S-transferase P	3.99848	2.01537	4.04283	+	15	37	585	Color2 [A=255, R=255, G=0, B=0]	9	10						15	15	67.6	67.6	67.6	23.356	0	130.64	1956600000	177870000	17.5964	17.5938	17.6904	17.7964	20.272	19.2286	19.5839	19.654
Q15293;Q15293-2	Q15293;Q15293-2	RCN1	Reticulocalbin-1	4.24095	2.01116	4.03107	+	6	6	1736	Color2 [A=255, R=255, G=0, B=0]	9	10						6	6	23.6	23.6	23.6	38.89	0	63.525	127870000	8524800	15.6218	15.6851	15.5944	15.8884	18.1186	17.5904	17.2415	17.8838
Q9NR12;Q9NR12-2;Q9NR12-3;Q9NR12-5;Q9NR12-6;Q9NR12-4	Q9NR12;Q9NR12-2	PDLIM7	PDZ and LIM domain protein 7	2.6704	1.9743	3.92938	+	7	11	2860	Color2 [A=255, R=255, G=0, B=0]	9	10						7	7	20.4	20.4	20.4	49.844	0	14.741	144660000	5357800	15.5118	15.2767	15.1075	15.2526	18.1347	17.3128	16.3023	17.296
P08237;P08237-3;P08237-2	P08237;P08237-3;P08237-2	PFKM	ATP-dependent 6-phosphofructokinase, muscle type	4.43427	1.92136	3.78779	+	10	15	564	Color2 [A=255, R=255, G=0, B=0]	9	10						13	10	22.3	18.8	18.8	85.182	0	31.711	229050000	6940900	15.7826	15.5279	15.5765	15.6647	17.8782	17.3719	17.1813	17.8058
P23258;Q9NRH3	P23258;Q9NRH3	TUBG1;TUBG2	Tubulin gamma-1 chain;Tubulin gamma-2 chain	4.43425	1.88796	3.70111	+	5	5	802	Color2 [A=255, R=255, G=0, B=0]	9	10	+					5	5	14	14	14	51.169	0	14.928	116140000	5278900	15.1091	15.0821	15.128	15.3061	17.1461	16.6471	16.9447	17.4392
P05091;P05091-2;P00352	P05091;P05091-2;P00352	ALDH2;ALDH1A1	Aldehyde dehydrogenase, mitochondrial;Retinal dehydrogenase 1	3.03306	1.88046	3.68194	+	3	4	505	Color2 [A=255, R=255, G=0, B=0]	9	10						4	4	8.7	8.7	7	56.381	0	15.72	63841000	2775700	14.5166	14.4082	14.4621	14.7988	17.0746	16.5784	15.6347	16.4197
P50281	P50281	MMP14	Matrix metalloproteinase-14	2.94631	1.84541	3.59355	+	8	13	1140	Color2 [A=255, R=255, G=0, B=0]	9	10						8	8	13.6	13.6	13.6	65.893	0	37.449	779740000	38987000	16.8189	16.4643	16.5723	16.7513	19.3873	18.0556	18.1323	18.4132
Q07065	Q07065	CKAP4	Cytoskeleton-associated protein 4	2.20242	1.83231	3.56106		8	9	1516	Color2 [A=255, R=255, G=128, B=128]	9	8						8	8	18.9	18.9	18.9	66.022	0	47.598	101510000	2671400	14.7998	13.8481	13.889	14.0248	16.89	15.5769	15.141	16.2832
P50454	P50454	SERPINH1	Serpin H1	1.65926	1.78137	3.43753		14	22	1149	Color2 [A=255, R=255, G=128, B=128]	9	8						14	14	32.1	32.1	32.1	46.44	0	115.89	717710000	31205000	16.6895	16.2946	16.4802	16.5822	19.742	18.6033	17.0897	17.7369
P60903	P60903	S100A10	Protein S100-A10	2.85438	1.77509	3.42259	+	3	5	1290	Color2 [A=255, R=255, G=0, B=0]	9	10	+					3	3	17.5	17.5	17.5	11.203	0	23.095	561650000	140410000	16.488	15.9272	16.3468	16.4815	18.9073	17.8472	17.5696	18.0198
P63000-2;P63000;P60763	P63000-2;P63000;P60763	RAC1;RAC3	Ras-related C3 botulinum toxin substrate 1;Ras-related C3 botulinum toxin substrate 3	2.79122	1.75903	3.38471	+	2	5	1381	Color2 [A=255, R=255, G=0, B=0]	9	10						6	2	30.8	11.4	11.4	23.467	0	5.8885	133990000	14888000	14.5328	14.53	14.8167	14.9427	16.6962	16.3717	15.6678	17.1225
O43708-3;O43708	O43708-3;O43708	GSTZ1	Maleylacetoacetate isomerase	2.44853	1.75863	3.38377	+	2	2	229	Color2 [A=255, R=255, G=0, B=0]	9	10						2	2	9.2	9.2	9.2	19.471	0	2.5373	32108000	4586900	13.8555	13.5663	14.5418	14.6764	16.5537	15.2378	15.908	15.9749
P30084	P30084	ECHS1	Enoyl-CoA hydratase, mitochondrial	2.76954	1.74417	3.35003	+	8	12	892	Color2 [A=255, R=255, G=0, B=0]	9	10						8	8	31	31	31	31.387	0	63.377	326790000	18155000	16.6922	16.4578	16.8022	16.9283	19.2313	18.6517	17.8081	18.1662
O95571	O95571	ETHE1	Persulfide dioxygenase ETHE1, mitochondrial	2.61424	1.74077	3.34214	+	10	17	412	Color2 [A=255, R=255, G=0, B=0]	9	10						10	10	43.3	43.3	43.3	27.873	0	85.203	1336500000	89102000	16.9955	16.7637	17.528	17.5913	19.2793	18.1143	19.2501	19.198
Q96JB5;Q96JB5-2;Q96JB5-4;Q96JB5-3	Q96JB5;Q96JB5-2;Q96JB5-4	CDK5RAP3	CDK5 regulatory subunit-associated protein 3	3.50988	1.71105	3.27399	+	8	12	2483	Color2 [A=255, R=255, G=0, B=0]	9	10						9	9	18.2	18.2	15.2	56.92	0	14.007	89232000	3432000	15.519	15.2881	15.6687	15.8902	17.858	17.0284	17.0544	17.2694
P24311	P24311	COX7B	Cytochrome c oxidase subunit 7B, mitochondrial	2.96737	1.70752	3.266	+	2	5	817	Color2 [A=255, R=255, G=0, B=0]	9	10						2	2	10	10	10	9.1604	0	2.1777	145940000	72972000	13.074	12.9785	13.481	13.5448	15.7321	14.6413	14.7701	14.7649
P34910;P34910-2	P34910;P34910-2	EVI2B	Protein EVI2B	1.61564	1.70744	3.2658		2	2	951	Color2 [A=255, R=255, G=128, B=128]	9	8						2	2	5.8	5.8	5.8	48.666	0	5.5299	33744000	1984900	12.3723	12.5344	12.8178	12.7817	14.4259	13.0362	14.1148	15.7591
Q9BQ69	Q9BQ69	MACROD1	O-acetyl-ADP-ribose deacetylase MACROD1	2.92005	1.69273	3.23267	+	3	5	2599	Color2 [A=255, R=255, G=0, B=0]	9	10						3	3	13.2	13.2	13.2	35.505	0	34.59	92301000	6153400	14.3359	13.764	14.2329	14.3387	15.8211	15.16	16.0756	16.3858
P52926;P52926-3;P52926-6;P52926-4;P52926-5;P52926-2	P52926;P52926-3;P52926-6;P52926-4;P52926-5;P52926-2	HMGA2	High mobility group protein HMGI-C	0.695656	1.67771	3.1992		5	7	1209	Color2 [A=255, R=192, G=192, B=192]	9	6						5	5	51.4	51.4	51.4	11.832	0	31.032	84114000	16823000	13.2809	14.7895	13.4661	14.2481	14.6612	13.5744	15.5047	18.7553
O60826	O60826	CCDC22	Coiled-coil domain-containing protein 22	1.17735	1.67754	3.19883		8	11	277	Color2 [A=255, R=192, G=192, B=192]	9	6						8	8	14.7	14.7	14.7	70.755	0	22.237	126990000	3527400	15.2253	15.6135	15.6494	16.6644	17.986	16.341	19.1618	16.3739
P11177-3;P11177-2;P11177	P11177-3;P11177-2;P11177	PDHB	Pyruvate dehydrogenase E1 component subunit beta, mitochondrial	3.47121	1.67236	3.18736	+	3	3	626	Color2 [A=255, R=255, G=0, B=0]	9	10						3	3	10.3	10.3	10.3	37.514	0	2.8179	16926000	846310	11.4974	11.4969	11.58	11.6978	13.8304	12.7773	13.0489	13.3049
P02751;P02751-3;P02751-17;P02751-15;P02751-7;P02751-6;P02751-5;P02751-8;P02751-11;P02751-14;P02751-9;P02751-10;P02751-13;P02751-12;P02751-4;P02751-16;P02751-2	P02751;P02751-3;P02751-17;P02751-15;P02751-7;P02751-6;P02751-5;P02751-8;P02751-11;P02751-14;P02751-9;P02751-10;P02751-13;P02751-12;P02751-4	FN1	Fibronectin;Anastellin;Ugl-Y1;Ugl-Y2;Ugl-Y3	0.888054	1.65141	3.14142		77	165	473	Color2 [A=255, R=192, G=192, B=192]	9	6						77	77	41.6	41.6	41.6	262.62	0	323.31	13995000000	138560000	19.6348	19.4282	19.4554	19.6285	20.5567	19.6556	20.6158	23.9245
P30044-2;P30044-3;P30044;P30044-4	P30044-2;P30044-3;P30044;P30044-4	PRDX5	Peroxiredoxin-5, mitochondrial	3.53516	1.64934	3.13691	+	4	6	888	Color2 [A=255, R=255, G=0, B=0]	9	10						4	4	34	34	34	17.031	0	14.059	151770000	16863000	16.0178	15.6879	15.701	15.7722	17.9703	17.1853	17.0544	17.5661
P33121;P33121-3;P33121-2;Q9ULC5-4;Q9ULC5;Q9ULC5-3;Q9UKU0-7;Q9UKU0-2;Q9UKU0-5;Q9UKU0-3;Q9UKU0;Q9UKU0-9;Q9UKU0-6;Q9UKU0-8;Q9UKU0-1	P33121;P33121-3;P33121-2	ACSL1	Long-chain-fatty-acid--CoA ligase 1	3.2437	1.64735	3.13258	+	28	69	941	Color2 [A=255, R=255, G=0, B=0]	9	10						28	28	44	44	44	77.942	0	179.23	3822700000	100600000	19.0248	18.7671	19.275	19.3607	21.2842	20.3148	20.552	20.866
Q96BM9	Q96BM9	ARL8A	ADP-ribosylation factor-like protein 8A	2.99301	1.64468	3.12678	+	2	2	2414	Color2 [A=255, R=255, G=0, B=0]	9	10	+					4	2	23.7	13.4	13.4	21.416	0	2.7051	28275000	2570500	13.9258	13.723	14.2066	14.4674	15.9426	15.3519	15.3542	16.2528
Q12797-10;Q12797;Q12797-7;Q12797-4;Q12797-3;Q12797-9;Q12797-6;Q12797-5;Q12797-8;Q12797-2	Q12797-10;Q12797;Q12797-7;Q12797-4;Q12797-3;Q12797-9;Q12797-6;Q12797-5;Q12797-8;Q12797-2	ASPH	Aspartyl/asparaginyl beta-hydroxylase	2.41609	1.64384	3.12498	+	2	2	1548	Color2 [A=255, R=255, G=128, B=128]	9	8						2	2	4	4	4	83.267	0	13.685	37851000	1305200	13.3257	13.3031	12.7851	13.0546	15.4625	13.9805	14.4396	15.1612
Q15067;Q15067-2;Q15067-3	Q15067;Q15067-2;Q15067-3	ACOX1	Peroxisomal acyl-coenzyme A oxidase 1	3.4144	1.64354	3.12433	+	13	22	1719	Color2 [A=255, R=255, G=0, B=0]	9	10						13	13	26.5	26.5	26.5	74.423	0	131.01	435830000	14528000	17.3273	17.1493	17.2643	17.4695	19.5148	18.4515	18.8237	18.9944
P51911-2;P51911	P51911-2;P51911	CNN1	Calponin-1	2.2323	1.64065	3.11807		2	2	1185	Color2 [A=255, R=255, G=128, B=128]	9	8						3	2	13.7	11.2	11.2	31.055	0	13.363	31544000	2628600	12.3597	12.3469	12.2134	12.2208	15.0432	13.6424	13.2264	13.7916
Q16851-2;Q16851	Q16851-2;Q16851	UGP2	UTP--glucose-1-phosphate uridylyltransferase	2.10035	1.63845	3.11331		4	4	1809	Color2 [A=255, R=255, G=128, B=128]	9	8						4	4	6.6	6.6	6.6	55.676	0	5.0527	86965000	3220900	13.0122	12.845	13.539	13.2509	14.8941	14.3739	14.0739	15.8591
O14880	O14880	MGST3	Microsomal glutathione S-transferase 3	2.18584	1.6188	3.07119		2	2	150	Color2 [A=255, R=255, G=128, B=128]	9	8						2	2	15.1	15.1	15.1	16.516	0	7.3261	97600000	13943000	16.1256	15.163	15.7245	15.8671	17.5841	16.4387	17.2727	18.06
Q9H0N5;P61457	Q9H0N5	PCBD2	Pterin-4-alpha-carbinolamine dehydratase 2	2.8301	1.60498	3.04191	+	3	3	2724	Color2 [A=255, R=255, G=0, B=0]	9	10						3	3	19.2	19.2	19.2	14.365	0	11.816	20807000	2600900	12.9194	13.0069	13.4868	13.5022	15.4098	14.3714	15.072	14.4821
O14653-3;O14653;O14653-2	O14653-3;O14653;O14653-2	GOSR2	Golgi SNAP receptor complex member 2	2.78726	1.60229	3.03624	+	5	11	140	Color2 [A=255, R=255, G=0, B=0]	9	10						5	5	24.1	24.1	24.1	22.724	0	14.183	487390000	54155000	15.4161	15.2656	15.7062	15.7559	17.5192	17.6496	16.4934	16.8907
P13498	P13498	CYBA	Cytochrome b-245 light chain	3.35603	1.60014	3.03173	+	3	3	655	Color2 [A=255, R=255, G=0, B=0]	9	10						3	3	19	19	19	21.012	0	3.7814	41861000	5980100	11.4082	11.2659	11.4571	11.6172	13.5713	12.588	12.7915	13.1981
P02452	P02452	COL1A1	Collagen alpha-1(I) chain	1.30738	1.58771	3.00572		12	15	467	Color2 [A=255, R=192, G=192, B=192]	9	6						12	12	7.4	7.4	7.4	138.94	0	30.525	135770000	1834700	15.6853	15.3119	15.3325	15.5359	16.8809	16.0874	16.3396	18.9084
Q14254	Q14254	FLOT2	Flotillin-2	2.92544	1.58337	2.99669	+	3	4	1671	Color2 [A=255, R=255, G=0, B=0]	9	10						3	3	8.2	8.2	8.2	47.064	0	7.1411	16751000	644280	12.0152	12.3891	11.5871	12.0126	13.6539	13.0992	13.4344	14.1501
P21757-2;P21757-3;P21757	P21757-2;P21757-3;P21757	MSR1	Macrophage scavenger receptor types I and II	2.48916	1.54161	2.91119	+	4	5	782	Color2 [A=255, R=255, G=128, B=128]	9	8						4	4	12	12	12	39.583	0	14.42	37934000	1580600	13.7323	13.3372	14.0571	14.1623	15.7507	14.5711	15.5287	15.6049
Q9UKU7;Q9UKU7-2;Q9UKU7-3	Q9UKU7;Q9UKU7-2;Q9UKU7-3	ACAD8	Isobutyryl-CoA dehydrogenase, mitochondrial	2.65916	1.53914	2.9062	+	7	9	3069	Color2 [A=255, R=255, G=0, B=0]	9	10						7	7	24.1	24.1	24.1	45.069	0	51.742	86163000	3446500	14.2942	14.1502	14.5379	14.6681	16.7363	15.4566	15.7053	15.9086
Q9NUQ7	Q9NUQ7	UFSP2	Ufm1-specific protease 2	3.67743	1.52744	2.88274	+	3	3	2894	Color2 [A=255, R=255, G=0, B=0]	9	10						3	3	9	9	9	53.261	0	51.57	50255000	2185000	14.5977	14.5672	15.022	15.0186	16.5957	15.9925	16.185	16.542
Q8NBS9;Q8NBS9-2	Q8NBS9;Q8NBS9-2	TXNDC5	Thioredoxin domain-containing protein 5	2.21325	1.524	2.87587		19	32	2207	Color2 [A=255, R=255, G=128, B=128]	9	8						19	19	45.6	45.6	45.6	47.628	0	170.47	1722900000	74908000	18.2806	17.8963	18.4811	18.5483	20.801	19.7182	19.2627	19.5203
Q8NFI3;Q8NFI3-2;Q8NFI3-3	Q8NFI3;Q8NFI3-2;Q8NFI3-3	ENGASE	Cytosolic endo-beta-N-acetylglucosaminidase	2.14139	1.52285	2.87359		8	10	2247	Color2 [A=255, R=255, G=128, B=128]	9	8						8	8	14.5	14.5	14.5	83.986	0	49.367	131300000	3282600	15.5697	15.9319	15.6809	15.9022	17.4708	16.8441	16.5977	18.2635
Q0ZGT2-4;Q0ZGT2-2;Q0ZGT2;Q0ZGT2-3	Q0ZGT2-4;Q0ZGT2-2;Q0ZGT2;Q0ZGT2-3	NEXN	Nexilin	1.4774	1.51549	2.85896		5	5	1542	Color2 [A=255, R=192, G=192, B=192]	9	6						5	5	7.4	7.4	7.4	72.731	0	3.997	49825000	1779500	13.3325	14.0599	12.663	12.6232	14.6795	14.4571	13.755	15.8488
Q93050-1;Q93050;Q93050-3	Q93050-1;Q93050;Q93050-3	ATP6V0A1	V-type proton ATPase 116 kDa subunit a isoform 1	3.13484	1.51514	2.85827	+	10	17	2384	Color2 [A=255, R=255, G=0, B=0]	9	10						10	10	14.6	14.6	14.6	95.755	0	59.051	622890000	19465000	16.5524	16.4635	16.2635	16.4648	18.2632	17.4144	17.7215	18.4057
O60488-2;O60488	O60488-2;O60488	ACSL4	Long-chain-fatty-acid--CoA ligase 4	2.71557	1.50417	2.83662	+	9	11	254	Color2 [A=255, R=255, G=0, B=0]	9	10						11	9	22.5	18.2	18.2	74.435	0	27.131	432170000	12348000	16.133	16.0599	16.402	16.49	18.5052	17.6724	17.2194	17.7046
Q02252-2;Q02252	Q02252-2;Q02252	ALDH6A1	Methylmalonate-semialdehyde dehydrogenase [acylating], mitochondrial	2.45216	1.48471	2.79862	+	7	7	1470	Color2 [A=255, R=255, G=128, B=128]	9	8						7	7	14.2	14.2	14.2	56.227	0	26.964	103500000	3696500	14.5891	14.4975	15.0583	15.2944	17.0552	15.9547	15.9767	16.3916
Q99798	Q99798	ACO2	Aconitate hydratase, mitochondrial	3.19323	1.48065	2.79075	+	19	29	2582	Color2 [A=255, R=255, G=0, B=0]	9	10						19	19	27.6	27.6	27.6	85.424	0	60.827	492610000	12964000	17.4955	17.2751	17.5649	17.7373	19.4501	18.5026	18.8404	19.2024
Q92637-3;Q92637;A6NKC4;P12314	Q92637-3;Q92637;A6NKC4;P12314	FCGR1B;FCGR1C;FCGR1A	High affinity immunoglobulin gamma Fc receptor IB;Putative high affinity immunoglobulin gamma Fc receptor IC;High affinity immunoglobulin gamma Fc receptor I	2.9352	1.47218	2.77441	+	3	4	19	Color2 [A=255, R=255, G=0, B=0]	9	10						3	3	9.6	9.6	9.6	22.135	0	8.5889	71278000	7127800	13.5485	12.7597	13.563	13.6839	15.2439	14.7969	14.5687	14.8342
Q9NTJ5-2;Q9NTJ5	Q9NTJ5-2;Q9NTJ5	SACM1L	Phosphatidylinositide phosphatase SAC1	1.46308	1.4702	2.77061		3	4	2887	Color2 [A=255, R=192, G=192, B=192]	9	6						3	3	4.9	4.9	4.9	60.852	0	3.7012	52463000	1873700	11.8024	11.1715	11.9476	12.051	14.106	11.8445	13.8	13.1029
Q8TD30;Q8TD30-2;P24298	Q8TD30;Q8TD30-2	GPT2	Alanine aminotransferase 2	2.1317	1.46893	2.76816		7	7	2288	Color2 [A=255, R=255, G=128, B=128]	9	8						7	7	17.4	17.4	17.4	57.903	0	18.227	269020000	10347000	14.1164	13.722	14.1555	14.2192	16.3375	15.8164	14.7166	15.2183
Q9P2R3;Q9P2R3-2;Q9P2R3-4	Q9P2R3;Q9P2R3-2;Q9P2R3-4	ANKFY1	Rabankyrin-5	2.14235	1.46778	2.76596		7	8	2994	Color2 [A=255, R=255, G=128, B=128]	9	8						7	7	8.7	8.7	8.7	128.4	0	24.992	130530000	2462900	14.4418	14.4013	14.4261	14.7573	16.9194	16.0033	15.1944	15.7806
O00186	O00186	STXBP3	Syntaxin-binding protein 3	3.06822	1.45916	2.74949	+	13	19	95	Color2 [A=255, R=255, G=0, B=0]	9	10						13	13	21.5	21.5	21.5	67.764	0	40.23	357250000	11908000	16.7653	16.7023	17.07	17.1588	18.9409	18.1417	17.9931	18.4572
Q9NUU6	Q9NUU6	FAM105A	Inactive ubiquitin thioesterase FAM105A	3.38235	1.45503	2.74162	+	6	10	2897	Color2 [A=255, R=255, G=0, B=0]	9	10						6	6	16	16	16	42.195	0	13.673	389060000	22886000	16.0178	15.9794	16.4446	16.4897	17.9716	17.4929	17.3514	17.9358
P68032;P68133;P62736;P63267;P63267-2	P68032;P68133;P62736;P63267;P63267-2	ACTC1;ACTA1;ACTA2;ACTG2	Actin, alpha cardiac muscle 1;Actin, alpha skeletal muscle;Actin, aortic smooth muscle;Actin, gamma-enteric smooth muscle	2.59976	1.44887	2.72994	+	7	26	1404	Color2 [A=255, R=255, G=0, B=0]	9	10						20	7	54.6	25.2	25.2	42.019	0	50.033	23584000000	1179200000	18.21	18.7344	18.2865	18.6931	20.222	19.5792	19.4173	20.501
O00479;P05204	O00479;P05204	HMGN4;HMGN2	High mobility group nucleosome-binding domain-containing protein 4;Non-histone chromosomal protein HMG-17	0.664349	1.44545	2.72348		2	5	119	Color2 [A=255, R=192, G=192, B=192]	9	6						2	2	21.1	21.1	21.1	9.5388	0	2.5211	107750000	35917000	12.6393	13.6081	12.5213	13.4972	14.0816	12.827	13.7079	17.4313
P30837;P47895	P30837	ALDH1B1	Aldehyde dehydrogenase X, mitochondrial	2.2592	1.44459	2.72186		3	4	912	Color2 [A=255, R=255, G=128, B=128]	9	8						4	3	7.2	5.4	5.4	57.206	0	4.0522	52590000	2390500	13.8419	13.6613	14.1286	14.2606	16.3162	15.2662	14.8576	15.2308
Q8TB22-3;Q8TB22;Q8TB22-2;Q8TB22-4	Q8TB22-3;Q8TB22;Q8TB22-2;Q8TB22-4	SPATA20	Spermatogenesis-associated protein 20	3.16014	1.42994	2.69435	+	3	3	2269	Color2 [A=255, R=255, G=0, B=0]	9	10						3	3	4.7	4.7	4.7	83.378	0	8.6874	34257000	815640	12.3034	12.2088	12.5493	12.624	14.1083	13.5229	13.4945	14.2795
P11310;P11310-2	P11310;P11310-2	ACADM	Medium-chain specific acyl-CoA dehydrogenase, mitochondrial	2.98713	1.42832	2.69134	+	2	2	629	Color2 [A=255, R=255, G=0, B=0]	9	10						2	2	5	5	5	46.588	0	4.7387	14006000	700300	12.1697	11.5567	12.3982	12.435	13.8409	13.3983	13.2999	13.7337
Q9Y6R0	Q9Y6R0	NUMBL	Numb-like protein	2.15758	1.42716	2.68916		2	3	3230	Color2 [A=255, R=255, G=128, B=128]	9	8						3	2	5.7	3.3	3.3	64.891	0	3.4516	48917000	2126800	12.2561	11.7867	12.1856	12.487	14.2504	12.7638	13.9431	13.4668
Q8NC56;Q8NC56-2	Q8NC56	LEMD2	LEM domain-containing protein 2	1.31581	1.42452	2.68426		3	4	2212	Color2 [A=255, R=192, G=192, B=192]	9	6						3	3	6.2	6.2	6.2	56.974	0	3.751	16023000	534110	10.4468	10.036	10.1473	10.9529	11.3549	11.0486	11.4632	13.4144
P84095;Q9H4E5-2;P17081;Q9H4E5	P84095	RHOG	Rho-related GTP-binding protein RhoG	2.13222	1.41789	2.67194		5	7	1433	Color2 [A=255, R=255, G=128, B=128]	9	8						6	5	41.9	36.1	36.1	21.308	0	83.19	305490000	27771000	15.6616	15.37	15.9338	16.0572	18.0396	16.9657	16.4971	17.1917
P09110;P09110-2	P09110;P09110-2	ACAA1	3-ketoacyl-CoA thiolase, peroxisomal	2.74529	1.41754	2.67129	+	8	15	583	Color2 [A=255, R=255, G=0, B=0]	9	10						8	8	36.3	36.3	36.3	44.292	0	142.63	506640000	26665000	16.3364	16.2842	16.7046	16.795	18.604	17.774	17.5109	17.9014
Q02318	Q02318	CYP27A1	Sterol 26-hydroxylase, mitochondrial	3.53631	1.41397	2.66469	+	2	2	1471	Color2 [A=255, R=255, G=0, B=0]	9	10						2	2	4.1	4.1	4.1	60.234	0	7.9184	17320000	641470	12.1955	12.1513	12.3897	12.549	14.1612	13.3775	13.6186	13.7841
P61960	P61960	UFM1	Ubiquitin-fold modifier 1	2.67573	1.41271	2.66236	+	3	4	1325	Color2 [A=255, R=255, G=0, B=0]	9	10	+					3	3	31.8	31.8	31.8	9.1175	0	6.937	73404000	18351000	13.7225	13.4235	13.243	13.2601	15.4581	14.4532	14.3937	14.9949
P61421	P61421	ATP6V0D1	V-type proton ATPase subunit d 1	2.44373	1.40571	2.64948	+	7	9	1315	Color2 [A=255, R=255, G=128, B=128]	9	8						7	7	18.2	18.2	18.2	40.329	0	24.105	192110000	12007000	16.5236	15.9393	15.8099	16.0757	17.8969	16.7998	17.3782	17.8965
Q9Y613	Q9Y613	FHOD1	FH1/FH2 domain-containing protein 1	0.716213	1.40171	2.64214		6	7	3212	Color2 [A=255, R=192, G=192, B=192]	9	6						6	6	6.5	6.5	6.5	126.55	0	8.6553	66113000	1120600	13.9795	13.553	13.9825	14.0741	14.749	13.7222	14.6725	18.0522
P31930	P31930	UQCRC1	Cytochrome b-c1 complex subunit 1, mitochondrial	2.88632	1.39739	2.63425	+	19	68	923	Color2 [A=255, R=255, G=0, B=0]	9	10						20	20	52.5	52.5	51	52.645	0	313.66	11608000000	483660000	19.1411	18.894	19.0122	19.0253	20.7935	19.7192	20.4729	20.6766
P09936	P09936	UCHL1	Ubiquitin carboxyl-terminal hydrolase isozyme L1	1.2111	1.39625	2.63217		9	14	604	Color2 [A=255, R=192, G=192, B=192]	9	6						9	9	40.8	40.8	40.8	24.824	0	62.523	255920000	25592000	17.3012	17.2329	15.9927	16.0579	19.4157	18.0495	17.185	17.5195
P50402	P50402	EMD	Emerin	3.20715	1.39268	2.62566	+	6	8	1143	Color2 [A=255, R=255, G=0, B=0]	9	10						6	6	23.6	23.6	23.6	28.994	0	16.028	166330000	13861000	14.8411	14.5904	14.8313	14.9561	16.4752	15.8497	15.8609	16.6038
P17302	P17302	GJA1	Gap junction alpha-1 protein	2.3764	1.38727	2.61584		2	2	719	Color2 [A=255, R=255, G=128, B=128]	9	8						2	2	7.3	7.3	7.3	43.008	0	2.8771	61764000	3431300	12.4076	11.8993	11.3814	11.2711	13.3869	12.9119	12.7751	13.4346
P13797;P13797-3;P13797-2	P13797;P13797-3;P13797-2	PLS3	Plastin-3	1.32121	1.38422	2.6103		13	21	665	Color2 [A=255, R=192, G=192, B=192]	9	6						18	13	35.7	27.5	27.5	70.81	0	158.45	377140000	10193000	17.5948	17.3614	15.9341	15.9974	19.0413	18.1668	17.4595	17.7569
P48681	P48681	NES	Nestin	0.803386	1.3769	2.5971		28	36	1096	Color2 [A=255, R=192, G=192, B=192]	9	6						28	28	21.7	21.7	21.7	177.44	0	146.61	458280000	5149200	16.3331	17.6041	16.0473	16.2752	17.2504	16.6885	17.632	20.1964
P55084-2;P55084	P55084-2;P55084	HADHB	Trifunctional enzyme subunit beta, mitochondrial;3-ketoacyl-CoA thiolase	2.51261	1.37226	2.58876	+	16	25	1246	Color2 [A=255, R=255, G=128, B=128]	9	8						16	16	35.2	35.2	35.2	48.879	0	59.151	685960000	29825000	17.481	17.3403	17.6461	17.7855	19.4324	18.2313	18.8013	19.2769
Q16822;Q16822-2	Q16822	PCK2	Phosphoenolpyruvate carboxykinase [GTP], mitochondrial	2.04377	1.37214	2.58854		10	11	1807	Color2 [A=255, R=255, G=128, B=128]	9	8						10	10	21.1	21.1	21.1	70.729	0	31.078	127740000	3548300	15.4009	15.1376	15.3822	15.5104	17.6416	16.786	15.935	16.5571
P08559-3;P08559;P08559-4;P08559-2;P29803	P08559-3;P08559;P08559-4;P08559-2	PDHA1	Pyruvate dehydrogenase E1 component subunit alpha, somatic form, mitochondrial	2.56206	1.36428	2.57447	+	10	12	568	Color2 [A=255, R=255, G=128, B=128]	9	8						10	10	28.7	28.7	28.7	40.188	0	67.116	275080000	13099000	16.3981	16.0242	16.2278	16.4548	18.391	17.5172	17.1743	17.4795
P04839	P04839	CYBB	Cytochrome b-245 heavy chain	2.9076	1.36177	2.57	+	8	10	498	Color2 [A=255, R=255, G=0, B=0]	9	10						8	8	13.5	13.5	13.5	65.335	0	24.16	580640000	21505000	16.4101	15.8656	16.4403	16.5693	18.0256	17.2667	17.5015	17.9384
Q7Z7K0	Q7Z7K0	CMC1	COX assembly mitochondrial protein homolog	2.44124	1.36151	2.56954		3	4	2048	Color2 [A=255, R=255, G=128, B=128]	9	8						3	3	34	34	34	12.49	0	10.16	102580000	25646000	13.5481	13.4319	13.896	13.9764	15.8253	14.5947	14.9786	14.8997
Q16799;Q16799-3;Q16799-2	Q16799;Q16799-3;Q16799-2	RTN1	Reticulon-1	2.75932	1.3572	2.56187	+	4	5	1806	Color2 [A=255, R=255, G=0, B=0]	9	10						4	4	5.7	5.7	5.7	83.617	0	28.917	46312000	1543700	15.13	14.9473	15.53	15.4827	17.0144	16.0736	16.5377	16.893
O75521-2;O75521	O75521-2;O75521	ECI2	Enoyl-CoA delta isomerase 2, mitochondrial	2.7719	1.35414	2.55644	+	3	4	323	Color2 [A=255, R=255, G=0, B=0]	9	10						3	3	13.1	13.1	13.1	39.609	0	27.287	77295000	4546800	14.2794	13.9197	14.0156	14.2097	15.9362	14.8192	15.4319	15.6536
P17858;P17858-2	P17858;P17858-2	PFKL	ATP-dependent 6-phosphofructokinase, liver type	3.21893	1.35368	2.55564	+	14	19	729	Color2 [A=255, R=255, G=0, B=0]	9	10						18	15	24.9	20.1	19	85.018	0	76.94	695450000	20454000	17.2637	17.0133	17.2377	17.325	18.8875	18.0236	18.5367	18.8068
Q9H939;Q9H939-2	Q9H939;Q9H939-2	PSTPIP2	Proline-serine-threonine phosphatase-interacting protein 2	3.04294	1.34485	2.54004	+	3	4	2800	Color2 [A=255, R=255, G=0, B=0]	9	10						3	3	6.9	6.9	6.9	38.858	0	4.9821	69660000	3483000	14.7796	14.4456	14.8362	14.9438	16.5869	15.8401	15.7378	16.2199
Q14195-2;Q14195	Q14195-2;Q14195	DPYSL3	Dihydropyrimidinase-related protein 3	1.90138	1.33087	2.51554		11	15	1665	Color2 [A=255, R=255, G=128, B=128]	9	8						14	11	28.4	21.9	21.9	73.91	0	35.415	241930000	6538600	15.8374	15.8458	15.007	15.3027	17.6765	16.6165	16.1672	16.8562
P20020-5;P20020-2;P20020-6;P20020-3;P20020-4;P20020;P23634-5;P23634-4;P23634-3;P23634-2;P23634-7;P23634-6;P23634-8;P23634	P20020-5;P20020-2;P20020-6;P20020-3;P20020-4;P20020;P23634-5;P23634-4;P23634-3;P23634-2;P23634-7;P23634-6;P23634-8;P23634	ATP2B1;ATP2B4	Plasma membrane calcium-transporting ATPase 1;Plasma membrane calcium-transporting ATPase 4	2.40662	1.32646	2.50786		2	2	756	Color2 [A=255, R=255, G=128, B=128]	9	8						2	2	2.1	2.1	2.1	129.15	0	4.2574	14591000	324250	12.6115	12.3579	12.302	12.5591	14.1731	13.6477	13.0442	14.2714
P45954-2;P45954	P45954-2;P45954	ACADSB	Short/branched chain specific acyl-CoA dehydrogenase, mitochondrial	2.82332	1.32213	2.50034	+	3	3	1048	Color2 [A=255, R=255, G=0, B=0]	9	10						3	3	13.3	13.3	13.3	36.025	0	11.213	32237000	1790900	12.458	12.2633	12.3603	12.7892	14.267	13.5141	13.3648	14.0134
Q9Y6I3-3;Q9Y6I3;Q9Y6I3-1;Q9H201-2;Q9H201	Q9Y6I3-3;Q9Y6I3;Q9Y6I3-1	EPN1	Epsin-1	2.80114	1.32184	2.49985	+	3	4	3224	Color2 [A=255, R=255, G=0, B=0]	9	10						3	3	8.2	8.2	8.2	57.504	0	24.567	31349000	2090000	13.263	13.0598	13.5038	13.6362	15.1394	14.2492	14.4442	14.9174
Q15637-4;Q15637-6;Q15637-7;Q15637-3;Q15637-2;Q15637;Q15637-5	Q15637-4;Q15637-6;Q15637-7;Q15637-3;Q15637-2;Q15637;Q15637-5	SF1	Splicing factor 1	2.61308	1.31915	2.49519	+	8	12	1764	Color2 [A=255, R=255, G=128, B=128]	9	8						8	8	16.6	16.6	16.6	59.711	0	20.562	84992000	4999500	14.5523	14.4118	14.6398	14.7065	16.5657	15.3371	15.7476	15.9368
Q96AC1;Q96AC1-3;Q96AC1-2;Q9BQL6-4;Q9BQL6-2;Q9BQL6	Q96AC1;Q96AC1-3;Q96AC1-2	FERMT2	Fermitin family homolog 2	1.56658	1.31914	2.49518		5	5	2402	Color2 [A=255, R=255, G=128, B=128]	9	8						5	5	8.7	8.7	8.7	77.86	0	4.1952	22536000	609090	11.5493	11.0462	11.0825	11.1515	13.8188	11.923	12.0408	12.3235
P50479;P50479-2	P50479;P50479-2	PDLIM4	PDZ and LIM domain protein 4	2.68479	1.31816	2.49347	+	10	14	1150	Color2 [A=255, R=255, G=0, B=0]	9	10	+					10	10	35.2	35.2	35.2	35.398	0	25.092	254670000	14980000	16.7141	16.8381	16.2039	16.5202	18.3955	17.6367	17.4458	18.0709
P45973	P45973	CBX5	Chromobox protein homolog 5	1.35051	1.31375	2.48586		3	4	1049	Color2 [A=255, R=192, G=192, B=192]	9	6						3	3	17.8	17.8	17.8	22.225	0	3.947	29847000	2984700	12.673	13.0332	12.3527	13.0618	14.0664	13.1389	13.7191	15.4511
P48449-2;P48449-3;P48449	P48449-2;P48449-3;P48449	LSS	Lanosterol synthase	3.13675	1.31172	2.48237	+	8	8	1089	Color2 [A=255, R=255, G=0, B=0]	9	10						8	8	15.8	15.8	15.8	74.217	0	8.8967	98174000	2975000	14.6519	14.4384	14.6509	14.8946	16.4132	15.6217	15.712	16.1358
P13861-2;P13861;P31323	P13861-2;P13861;P31323	PRKAR2A;PRKAR2B	cAMP-dependent protein kinase type II-alpha regulatory subunit;cAMP-dependent protein kinase type II-beta regulatory subunit	2.74875	1.31016	2.4797	+	2	2	667	Color2 [A=255, R=255, G=0, B=0]	9	10						2	2	6	6	6	43.066	0	10.616	30256000	1375300	13.9547	13.8862	13.8905	14.0875	15.3427	14.7599	15.0618	15.8951
Q6Q0C0-2;Q6Q0C0	Q6Q0C0-2;Q6Q0C0	TRAF7	E3 ubiquitin-protein ligase TRAF7	2.05664	1.30934	2.47827		2	2	1964	Color2 [A=255, R=255, G=128, B=128]	9	8						2	2	4.5	4.5	4.5	66.541	0.0007471	1.693	2581500	75926	10.8467	10.8107	10.6555	10.6498	12.4693	11.4011	11.55	12.7797
Q14192	Q14192	FHL2	Four and a half LIM domains protein 2	0.950456	1.30834	2.47657		8	10	1664	Color2 [A=255, R=192, G=192, B=192]	9	6						8	8	35.5	35.5	35.5	32.193	0	32.637	566470000	31471000	18.7596	18.6433	16.4071	16.4438	19.5469	18.5408	18.455	18.9446
Q5HYI8	Q5HYI8	RABL3	Rab-like protein 3	2.20415	1.30117	2.46429		3	3	1865	Color2 [A=255, R=255, G=128, B=128]	9	8						3	3	16.5	16.5	16.5	26.422	0	17.76	20241000	1840100	11.0137	10.3749	10.4017	10.6172	12.5829	11.4955	11.3975	12.1364
Q86SX6	Q86SX6	GLRX5	Glutaredoxin-related protein 5, mitochondrial	3.31529	1.29817	2.45918	+	3	7	2052	Color2 [A=255, R=255, G=0, B=0]	9	10						3	3	28	28	28	16.628	0	68.981	360270000	51467000	15.7626	15.8446	15.9447	16.1562	17.7277	17.0289	17.1391	17.0051
Q9HC07-2;Q9HC07	Q9HC07-2;Q9HC07	TMEM165	Transmembrane protein 165	3.31128	1.28904	2.44366	+	2	3	2823	Color2 [A=255, R=255, G=0, B=0]	9	10	+					2	2	10.3	10.3	10.3	28.432	0	5.472	111700000	9307900	15.3251	15.2531	15.4798	15.5226	16.9562	16.3929	16.3611	17.0266
Q9NVJ2;Q9NVJ2-2	Q9NVJ2	ARL8B	ADP-ribosylation factor-like protein 8B	1.91161	1.28825	2.44231		3	8	2910	Color2 [A=255, R=255, G=128, B=128]	9	8						5	5	24.2	24.2	14	21.539	0	14.393	58290000	5299100	14.5009	14.1948	14.5848	14.8031	16.0239	14.8457	15.9129	16.4541
P17947;P17947-2	P17947;P17947-2	SPI1	Transcription factor PU.1	3.00536	1.28709	2.44034	+	2	2	730	Color2 [A=255, R=255, G=0, B=0]	9	10						2	2	7.8	7.8	7.8	31.083	0	5.11	61025000	7628100	16.1136	16.0493	16.4911	16.6226	17.7686	17.3372	17.3309	17.9883
O43837;O43837-2;O43837-3	O43837;O43837-2	IDH3B	Isocitrate dehydrogenase [NAD] subunit beta, mitochondrial	3.3861	1.2865	2.43935	+	12	14	240	Color2 [A=255, R=255, G=0, B=0]	9	10						12	12	34.3	34.3	34.3	42.183	0	25.225	637090000	30338000	15.9575	15.7541	16.0266	16.0749	17.7364	17.0144	17.0457	17.1626
P13995;P13995-2	P13995;P13995-2	MTHFD2	Bifunctional methylenetetrahydrofolate dehydrogenase/cyclohydrolase, mitochondrial;NAD-dependent methylenetetrahydrofolate dehydrogenase;Methenyltetrahydrofolate cyclohydrolase	1.75733	1.28044	2.42913		6	10	668	Color2 [A=255, R=255, G=128, B=128]	9	8						6	6	18.6	18.6	18.6	37.895	0	56.945	227390000	9886500	14.8947	14.8208	15.2379	15.3771	17.4714	15.989	15.9212	16.0707
O95573	O95573	ACSL3	Long-chain-fatty-acid--CoA ligase 3	2.63868	1.27991	2.42824	+	13	25	413	Color2 [A=255, R=255, G=128, B=128]	9	8						15	15	25.4	25.4	21.4	80.419	0	115.57	846990000	25666000	18.3828	18.3349	18.5369	18.6613	20.4127	19.3152	19.4909	19.8169
Q8IWB7	Q8IWB7	WDFY1	WD repeat and FYVE domain-containing protein 1	3.17693	1.27384	2.41804	+	6	6	2112	Color2 [A=255, R=255, G=0, B=0]	9	10	+					6	6	17.8	17.8	17.8	46.323	0	11.56	80280000	3345000	14.2922	14.1639	14.708	14.7305	16.0548	15.6357	15.4326	15.8668
O95819-4;O95819-2;O95819;O95819-5;O95819-3;REV__O95819-4;REV__O95819-2;REV__O95819;REV__O95819-5;REV__O95819-3	O95819-4;O95819-2;O95819;O95819-5;O95819-3	MAP4K4	Mitogen-activated protein kinase kinase kinase kinase 4	3.24282	1.27237	2.41557	+	6	12	422	Color2 [A=255, R=255, G=0, B=0]	9	10						8	8	7.5	7.5	6	133.4	0	11.227	144930000	2734500	14.8782	14.9365	15.1643	15.2285	16.7148	16.0452	16.0244	16.5126
Q71UI9;P0C0S5;Q71UI9-3;Q71UI9-4;Q71UI9-2	Q71UI9;P0C0S5;Q71UI9-3;Q71UI9-4;Q71UI9-2	H2AFV;H2AFZ	Histone H2A.V;Histone H2A.Z	0.758933	1.26942	2.41064		2	2	605	Color2 [A=255, R=192, G=192, B=192]	9	6						4	2	31.2	24.2	24.2	13.509	0	6.8524	449220000	89845000	12.5928	13.1396	12.5395	13.4513	13.8414	13.0352	13.395	16.5294
P19367-4;P19367-2;P19367;P19367-3	P19367-4;P19367-2;P19367;P19367-3	HK1	Hexokinase-1	3.1576	1.26254	2.39917	+	6	8	744	Color2 [A=255, R=255, G=0, B=0]	9	10						7	6	9.8	9	9	101.08	0	15.077	69072000	1439000	15.0046	14.7746	14.9889	15.038	16.6074	16.015	15.7903	16.4435
O95202;O95202-2;O95202-3	O95202	LETM1	LETM1 and EF-hand domain-containing protein 1, mitochondrial	2.86342	1.25719	2.3903	+	5	6	382	Color2 [A=255, R=255, G=0, B=0]	9	10						5	5	7.7	7.7	7.7	83.353	0	11.544	139250000	3570500	14.5061	14.1192	14.6547	14.7317	16.0692	15.416	15.4899	16.0654
B0I1T2;B0I1T2-4;B0I1T2-3;B0I1T2-2	B0I1T2	MYO1G	Unconventional myosin-Ig;Minor histocompatibility antigen HA-2	2.10232	1.25463	2.38605		11	12	26	Color2 [A=255, R=255, G=128, B=128]	9	8						11	11	13.9	13.9	13.9	116.44	0	24.074	166570000	3142800	14.6428	14.8052	14.4797	14.8261	15.9499	15.371	15.6466	16.8049
Q9BY49;Q9BY49-2	Q9BY49;Q9BY49-2	PECR	Peroxisomal trans-2-enoyl-CoA reductase	2.40797	1.24802	2.37516		9	10	2679	Color2 [A=255, R=255, G=128, B=128]	9	8						9	9	38.3	38.3	38.3	32.544	0	91.306	294830000	19656000	15.9894	15.7983	16.4195	16.4108	17.9339	17.0405	17.0124	17.6234
P36551;P36551-2	P36551	CPOX	Oxygen-dependent coproporphyrinogen-III oxidase, mitochondrial	2.69552	1.24146	2.36437	+	14	25	976	Color2 [A=255, R=255, G=0, B=0]	9	10						14	14	33.9	33.9	33.9	50.151	0	73.867	806650000	29876000	17.4809	17.2501	17.8536	17.9041	19.3861	18.5895	18.6567	18.8221
P08574	P08574	CYC1	Cytochrome c1, heme protein, mitochondrial	2.09478	1.2383	2.35921		4	4	571	Color2 [A=255, R=255, G=128, B=128]	9	8						4	4	15.7	15.7	15.7	35.422	0	4.369	51009000	3000600	13.479	13.53	13.7976	13.837	14.8404	14.4093	14.5737	15.7734
Q8WWC4	Q8WWC4	C2orf47	Uncharacterized protein C2orf47, mitochondrial	3.27306	1.23432	2.3527	+	2	2	2328	Color2 [A=255, R=255, G=0, B=0]	9	10						2	2	7.2	7.2	7.2	32.544	0	7.9744	53934000	2451600	15.1515	14.987	15.3056	15.3865	16.5223	16.099	16.2956	16.8511
Q53H12	Q53H12	AGK	Acylglycerol kinase, mitochondrial	1.66335	1.22988	2.34548		3	3	1851	Color2 [A=255, R=255, G=128, B=128]	9	8						3	3	6.9	6.9	6.9	47.137	0	5.2026	71076000	3090300	13.1137	13.0254	13.7919	13.9917	15.0189	13.8819	14.5844	15.357
Q8N4T8;Q8N4T8-2	Q8N4T8;Q8N4T8-2	CBR4	Carbonyl reductase family member 4	2.65435	1.22782	2.34212	+	4	7	2174	Color2 [A=255, R=255, G=128, B=128]	9	8						4	4	23.6	23.6	23.6	25.301	0	10.994	112620000	11262000	15.0882	14.9416	15.5662	15.6624	16.9136	16.3372	16.2079	16.711
Q8NBQ5	Q8NBQ5	HSD17B11	Estradiol 17-beta-dehydrogenase 11	2.61707	1.22756	2.34171	+	6	9	2206	Color2 [A=255, R=255, G=128, B=128]	9	8						6	6	22.7	22.7	22.7	32.935	0	16.867	126420000	7436800	15.4376	15.2687	15.6949	15.8789	17.2253	16.5629	16.3525	17.0495
Q9H8H3	Q9H8H3	METTL7A	Methyltransferase-like protein 7A	1.937	1.22392	2.3358		3	3	2795	Color2 [A=255, R=255, G=128, B=128]	9	8						3	3	17.2	17.2	17.2	28.319	0	8.4314	76095000	6917700	14.7877	14.6	14.8466	14.9557	16.7914	16.2318	15.2044	15.858
O95363	O95363	FARS2	Phenylalanine--tRNA ligase, mitochondrial	3.04158	1.22255	2.33359	+	7	10	397	Color2 [A=255, R=255, G=0, B=0]	9	10						7	7	14.6	14.6	14.6	52.356	0	112.78	148330000	6742500	15.6675	15.514	15.7322	15.8599	17.365	16.4675	16.8104	17.021
Q9NZM1-2;Q9NZM1-6;Q9NZM1-3;Q9NZM1;Q9NZM1-5;Q9NZM1-8;Q9NZM1-7;O75923-5;O75923-7;O75923-8;O75923-2;O75923-10;O75923-4;O75923-11;O75923-14;O75923-12;O75923-6;O75923;O75923-9;O75923-3;O75923-15;O75923-13	Q9NZM1-2;Q9NZM1-6;Q9NZM1-3;Q9NZM1;Q9NZM1-5	MYOF	Myoferlin	2.4324	1.22233	2.33323		15	17	2960	Color2 [A=255, R=255, G=128, B=128]	9	8						15	15	9.5	9.5	9.5	229.89	0	57.928	249420000	2078500	15.9167	15.6821	15.8394	16.1853	17.6866	16.5258	17.0102	17.2902
Q9NZM3-4;Q9NZM3-3;Q9NZM3-2;Q9NZM3	Q9NZM3-4;Q9NZM3-3;Q9NZM3-2;Q9NZM3	ITSN2	Intersectin-2	2.48093	1.22116	2.33135		7	9	2961	Color2 [A=255, R=255, G=128, B=128]	9	8						7	7	6.6	6.6	6.6	135.14	0	22.287	47401000	877790	13.8954	13.6931	14.2472	14.3254	15.7085	14.7617	15.0743	15.5012
P04899;P04899-4;P04899-6;P04899-3;P04899-5;P04899-2;P63096-2;P09471-2;P11488;P09471;P19087;A8MTJ3	P04899;P04899-4;P04899-6;P04899-3;P04899-5;P04899-2	GNAI2	Guanine nucleotide-binding protein G(i) subunit alpha-2	2.08913	1.21439	2.32043		13	42	501	Color2 [A=255, R=255, G=128, B=128]	9	8						19	19	60	60	42.8	40.45	0	323.31	5839500000	343500000	18.8611	18.7928	19.4868	19.5637	20.8103	19.7123	20.4443	20.5951
Q96TA1;Q96TA1-2	Q96TA1;Q96TA1-2	FAM129B	Niban-like protein 1	2.32519	1.21284	2.31794		9	11	2552	Color2 [A=255, R=255, G=128, B=128]	9	8						9	9	10.9	10.9	10.9	84.137	0	33.05	313050000	8944400	16.4217	16.1507	16.6457	16.8099	18.3936	17.3371	17.438	17.7106
P55769	P55769	NHP2L1	NHP2-like protein 1;NHP2-like protein 1, N-terminally processed	1.04329	1.21224	2.31697		2	3	1256	Color2 [A=255, R=192, G=192, B=192]	9	6						2	2	15.6	15.6	15.6	14.173	0	10.105	52184000	6523000	14.4924	14.507	14.3081	14.6963	15.7486	14.6556	15.0784	17.3699
P62330	P62330	ARF6	ADP-ribosylation factor 6	2.42993	1.21149	2.31577		4	4	1346	Color2 [A=255, R=255, G=128, B=128]	9	8						4	4	32.6	32.6	32.6	20.082	0	7.7998	32367000	4045800	14.2079	13.9083	14.3052	14.397	15.8766	15.0926	14.9154	15.7797
O00116	O00116	AGPS	Alkyldihydroxyacetonephosphate synthase, peroxisomal	2.43391	1.21121	2.31532		17	24	84	Color2 [A=255, R=255, G=128, B=128]	9	8						17	17	35.1	35.1	35.1	72.911	0	174.77	787520000	22501000	17.9806	17.7266	18.2244	18.3789	19.9172	19.0396	18.9301	19.2684
Q53EP0;Q53EP0-2	Q53EP0;Q53EP0-2	FNDC3B	Fibronectin type III domain-containing protein 3B	2.81099	1.20454	2.30463	+	14	15	1846	Color2 [A=255, R=255, G=0, B=0]	9	10						14	14	17.9	17.9	17.9	132.89	0	116.64	305000000	6931700	16.596	16.4779	16.8073	16.847	18.4432	17.5908	17.5876	17.9246
Q01459	Q01459	CTBS	Di-N-acetylchitobiase	2.32608	1.18787	2.27817		4	5	1461	Color2 [A=255, R=255, G=128, B=128]	9	8						4	4	13.5	13.5	13.5	43.759	0	12.195	79829000	4434900	14.8387	14.6626	14.1449	14.3229	16.0004	15.0845	15.6021	16.0336
O75439	O75439	PMPCB	Mitochondrial-processing peptidase subunit beta	2.14673	1.18764	2.27779		17	24	316	Color2 [A=255, R=255, G=128, B=128]	9	8						18	17	38.7	37.2	37.2	54.366	0	202.35	716990000	27576000	17.7645	17.736	18.1572	18.2042	19.8221	18.5485	18.9525	19.2895
P82932	P82932	MRPS6	28S ribosomal protein S6, mitochondrial	1.82985	1.18688	2.2766		6	8	1426	Color2 [A=255, R=255, G=128, B=128]	9	8						6	6	49.6	49.6	49.6	14.226	0	10.959	155200000	19400000	14.9148	14.7674	14.9703	15.1507	16.6715	15.1364	16.4195	16.3234
P62834;P61224-2;P61224-3;P61224;P61224-4;A6NIZ1	P62834;P61224-2;P61224-3;P61224	RAP1A;RAP1B	Ras-related protein Rap-1A;Ras-related protein Rap-1b	1.96818	1.18567	2.27469		8	14	1359	Color2 [A=255, R=255, G=128, B=128]	9	8						8	8	45.7	45.7	45.7	20.987	0	37.86	461200000	46120000	16.7001	16.5255	17.1262	17.2762	18.5419	17.4106	17.8911	18.5271
Q14839;Q14839-2;Q8TDI0;Q12873-2;Q12873;Q12873-3	Q14839;Q14839-2;Q8TDI0	CHD4;CHD5	Chromodomain-helicase-DNA-binding protein 4;Chromodomain-helicase-DNA-binding protein 5	1.36103	1.1808	2.26703		4	4	1704	Color2 [A=255, R=192, G=192, B=192]	9	6						4	4	2.5	2.5	2.5	218	0	9.2987	26020000	292360	13.7303	13.6752	13.9807	14.1585	15.0104	14.4236	14.4785	16.3553
Q96AQ6-3;Q96AQ6;Q96AQ6-2	Q96AQ6-3;Q96AQ6;Q96AQ6-2	PBXIP1	Pre-B-cell leukemia transcription factor-interacting protein 1	2.13959	1.18043	2.26645		10	16	2406	Color2 [A=255, R=255, G=128, B=128]	9	8						10	10	23.9	23.9	23.9	72.92	0	43.321	171960000	6878400	15.5403	15.1706	15.5673	15.5974	17.4558	16.2068	16.3653	16.5695
O60264	O60264	SMARCA5	SWI/SNF-related matrix-associated actin-dependent regulator of chromatin subfamily A member 5	0.717186	1.17948	2.26495		2	5	248	Color2 [A=255, R=192, G=192, B=192]	9	6						5	5	4.8	4.8	2.1	121.9	0	6.3747	44547000	809940	12.9396	13.6317	12.6085	13.1118	13.8961	12.9867	13.6269	16.4998
P52788-2;P52788	P52788-2;P52788	SMS	Spermine synthase	1.70701	1.17828	2.26307		2	2	1203	Color2 [A=255, R=255, G=128, B=128]	9	8						2	2	9.6	9.6	9.6	35.278	0	3.4485	7640500	477530	12.0896	11.8775	11.9079	12.163	13.9893	13.1608	12.2215	13.3794
P49458;P49458-2	P49458;P49458-2	SRP9	Signal recognition particle 9 kDa protein	2.52445	1.17819	2.26292		5	10	1116	Color2 [A=255, R=255, G=128, B=128]	9	8						5	5	53.5	53.5	53.5	10.112	0	83.636	294730000	42104000	16.0749	16.4429	16.5787	16.6583	18.0881	17.1208	17.4663	17.7923
P60953;P60953-1	P60953;P60953-1	CDC42	Cell division control protein 42 homolog	1.95043	1.17426	2.25676		3	4	1291	Color2 [A=255, R=255, G=128, B=128]	9	8						4	3	27.7	22	22	21.258	0	17.464	105560000	11729000	16.0345	15.6073	15.8506	16.0233	17.8905	16.8115	16.4298	17.0808
Q9HD20;Q9HD20-2;Q9HD20-3	Q9HD20;Q9HD20-2	ATP13A1	Manganese-transporting ATPase 13A1	2.51878	1.17052	2.25093		26	35	2836	Color2 [A=255, R=255, G=128, B=128]	9	8						26	26	24.7	24.7	24.7	132.95	0	115.78	725340000	12952000	18.1747	17.8144	18.1848	18.3066	19.8703	18.9344	18.9632	19.3946
Q9Y6N5	Q9Y6N5	SQRDL	Sulfide:quinone oxidoreductase, mitochondrial	2.0874	1.16867	2.24804		29	57	3229	Color2 [A=255, R=255, G=128, B=128]	9	8						29	29	60.2	60.2	60.2	49.96	0	297.24	6989200000	218410000	19.7024	19.2347	19.6218	19.7995	20.9076	19.9528	20.9893	21.1835
Q9H845	Q9H845	ACAD9	Acyl-CoA dehydrogenase family member 9, mitochondrial	2.1143	1.16495	2.24226		9	10	2791	Color2 [A=255, R=255, G=128, B=128]	9	8						9	9	17.1	17.1	17.1	68.76	0	63.407	187020000	5343300	16.3877	16.327	16.6338	16.7432	18.2863	16.9479	17.6598	17.8575
Q6PIU2-2;Q6PIU2;Q6PIU2-3	Q6PIU2-2;Q6PIU2;Q6PIU2-3	NCEH1	Neutral cholesterol ester hydrolase 1	2.5318	1.16388	2.24059		2	2	1958	Color2 [A=255, R=255, G=128, B=128]	9	8						2	2	5.8	5.8	5.8	46.626	0	2.0417	13575000	678750	10.4307	10.456	10.6219	10.88	12.2063	11.174	11.7359	11.9279
O94874-3;O94874;O94874-2	O94874-3;O94874;O94874-2	UFL1	E3 UFM1-protein ligase 1	2.79878	1.16274	2.23883	+	2	2	365	Color2 [A=255, R=255, G=0, B=0]	9	10	+					2	2	3.3	3.3	3.3	57.583	0	2.0554	13697000	441840	13.6972	13.5757	13.8165	14.0056	15.3801	14.6603	14.5711	15.1345
P51153;P61006-2;P20337;O95716;P20336;Q96E17	P51153	RAB13	Ras-related protein Rab-13	2.19099	1.16165	2.23713		4	14	1163	Color2 [A=255, R=255, G=128, B=128]	9	8	+					7	7	33.5	33.5	20.7	22.774	0	45.746	391360000	32613000	17.2567	17.1937	17.6356	17.6598	19.2542	18.302	18.0978	18.7384
Q9HB40;Q9HB40-2	Q9HB40	SCPEP1	Retinoid-inducible serine carboxypeptidase	2.21195	1.16148	2.23687		7	7	2815	Color2 [A=255, R=255, G=128, B=128]	9	8						7	7	17	17	17	50.83	0	13.073	88174000	4898600	16.3146	16.315	16.3524	16.4254	17.6686	16.7619	17.5165	18.1063
Q96HP4	Q96HP4	OXNAD1	Oxidoreductase NAD-binding domain-containing protein 1	1.80503	1.16077	2.23577		4	4	2469	Color2 [A=255, R=255, G=128, B=128]	9	8						4	4	15.7	15.7	15.7	34.854	0	6.1716	28133000	1223200	11.8206	11.6347	12.2079	12.2308	13.9755	12.4944	13.1997	12.8675
Q96AG3;Q96AG3-3;Q96AG3-2	Q96AG3;Q96AG3-3;Q96AG3-2	SLC25A46	Solute carrier family 25 member 46	3.31209	1.15766	2.23095	+	3	3	2403	Color2 [A=255, R=255, G=0, B=0]	9	10						3	3	9.8	9.8	9.8	46.173	0	8.4023	17501000	921120	12.5806	12.4703	12.4376	12.9122	14.0225	13.6049	13.4728	13.9311
O43293-2;O43293	O43293-2;O43293	DAPK3	Death-associated protein kinase 3	2.43902	1.15763	2.23091		2	2	211	Color2 [A=255, R=255, G=128, B=128]	9	8						2	2	5.9	5.9	5.9	37.048	0	3.0329	29964000	2497000	13.0529	13.0001	12.8815	13.0111	14.3991	13.6643	13.7987	14.7139
P54819-5;P54819-2;P54819;P54819-3;P54819-6;P54819-4	P54819-5;P54819-2;P54819;P54819-3;P54819-6;P54819-4	AK2	Adenylate kinase 2, mitochondrial;Adenylate kinase 2, mitochondrial, N-terminally processed	2.55025	1.15715	2.23017		13	22	1239	Color2 [A=255, R=255, G=128, B=128]	9	8						13	13	54.9	54.9	54.9	24.648	0	46.037	525260000	37519000	17.6867	17.5529	17.9086	17.9399	19.4833	18.4708	18.7142	19.0484
P03928	P03928	MT-ATP8	ATP synthase protein 8	1.99896	1.1538	2.225		2	3	478	Color2 [A=255, R=255, G=128, B=128]	9	8						2	2	32.4	32.4	32.4	7.9916	0	3.3931	103590000	34531000	17.3584	16.7473	17.562	17.7001	18.7351	17.8537	18.4942	18.9
Q5JRX3-2;Q5JRX3;Q5JRX3-3	Q5JRX3-2;Q5JRX3;Q5JRX3-3	PITRM1	Presequence protease, mitochondrial	2.32322	1.15208	2.22234		26	34	1868	Color2 [A=255, R=255, G=128, B=128]	9	8						26	26	28	28	28	117.51	0	77.927	1075400000	19553000	18.0848	17.5725	18.2828	18.3711	19.6038	18.7568	19.0741	19.485
Q86UP2-2;Q86UP2-3;Q86UP2-4;Q86UP2	Q86UP2-2;Q86UP2-3;Q86UP2-4;Q86UP2	KTN1	Kinectin	2.45429	1.14653	2.21381		3	3	2060	Color2 [A=255, R=255, G=128, B=128]	9	8						3	3	2.1	2.1	2.1	149.61	0	3.5896	22002000	278510	12.2142	11.7402	12.3554	12.3369	13.6865	12.9843	12.9403	13.6218
O75431-2;O75431	O75431-2;O75431	MTX2	Metaxin-2	1.66585	1.14626	2.2134		3	4	314	Color2 [A=255, R=255, G=128, B=128]	9	8						3	3	13	13	13	28.823	0	5.0784	37971000	3451900	11.7473	11.2931	11.7864	11.6736	12.8464	12.138	12.3639	13.7371
O75955-2;O75955	O75955-2;O75955	FLOT1	Flotillin-1	1.90838	1.1437	2.20946		4	5	350	Color2 [A=255, R=255, G=128, B=128]	9	8						4	4	12.4	12.4	12.4	42.08	0	5.6661	50457000	2102400	11.8805	12.0501	12.2166	12.0235	13.174	12.5188	13.014	14.0386
Q13573	Q13573	SNW1	SNW domain-containing protein 1	2.17903	1.1414	2.20595		6	8	1625	Color2 [A=255, R=255, G=128, B=128]	9	8						6	6	12.1	12.1	12.1	61.494	0	10.452	52969000	2118800	14.413	13.937	14.4464	14.4954	15.2341	14.9561	15.5503	16.117
Q15582	Q15582	TGFBI	Transforming growth factor-beta-induced protein ig-h3	1.07772	1.13942	2.20293		7	9	1761	Color2 [A=255, R=192, G=192, B=192]	9	6						7	7	11.7	11.7	11.7	74.68	0	17.324	201860000	6511500	16.5433	16.423	16.7725	16.968	18.1137	16.7702	17.1932	19.1875
Q9NW81-5;Q9NW81;Q9NW81-4;Q9NW81-2;Q9NW81-6;Q9NW81-3	Q9NW81-5;Q9NW81;Q9NW81-4;Q9NW81-2;Q9NW81-6;Q9NW81-3	ATP5SL	ATP synthase subunit s-like protein	2.56889	1.13559	2.19708		2	2	2916	Color2 [A=255, R=255, G=128, B=128]	9	8						2	2	7	7	7	26.331	0	2.4379	19543000	1954300	12.8406	13.0603	13.3555	13.4027	14.3927	13.9026	14.1208	14.7855
O14966;O14966-2;O14966-3;P57729	O14966;O14966-2;O14966-3	RAB29	Ras-related protein Rab-7L1	1.66179	1.13316	2.19339		2	2	156	Color2 [A=255, R=255, G=128, B=128]	9	8	+					4	3	26.6	21.2	17.2	23.155	0	2.6233	21765000	1813800	13.6391	14.0025	13.8825	14.1392	15.1711	14.1316	15.0457	15.8474
O15228;O15228-2	O15228;O15228-2	GNPAT	Dihydroxyacetone phosphate acyltransferase	1.91655	1.13125	2.19048		6	7	177	Color2 [A=255, R=255, G=128, B=128]	9	8						6	6	9.4	9.4	9.4	77.187	0	8.5379	80789000	2071500	15.3823	15.3557	15.8273	15.9317	17.254	15.9572	16.7966	17.0142
Q9BZH6	Q9BZH6	WDR11	WD repeat-containing protein 11	3.05986	1.12914	2.18728	+	7	7	2695	Color2 [A=255, R=255, G=0, B=0]	9	10	+					7	7	6.5	6.5	6.5	136.68	0	8.4944	72096000	1109200	15.6342	15.6175	15.9074	16.0134	17.0825	16.4601	17.017	17.1294
Q13488;Q13488-2	Q13488	TCIRG1	V-type proton ATPase 116 kDa subunit a isoform 3	2.07661	1.1278	2.18525		6	6	1609	Color2 [A=255, R=255, G=128, B=128]	9	8						6	6	9.9	9.9	9.9	92.967	0	29.494	130980000	3638300	15.9205	15.7699	15.7822	15.9613	17.1279	16.4471	16.6338	17.7363
P07919	P07919	UQCRH	Cytochrome b-c1 complex subunit 6, mitochondrial	1.96072	1.12351	2.17876		2	5	551	Color2 [A=255, R=255, G=128, B=128]	9	8						2	2	17.6	17.6	17.6	10.739	0	6.8259	71677000	11946000	13.7287	13.1801	14.1958	13.934	14.9147	14.5742	14.5442	15.4994
Q02218;Q02218-2;Q02218-3;Q9ULD0	Q02218;Q02218-2;Q02218-3	OGDH	2-oxoglutarate dehydrogenase, mitochondrial	2.41001	1.12329	2.17844		4	4	1467	Color2 [A=255, R=255, G=128, B=128]	9	8						4	4	4.9	4.9	4.9	115.93	0	4.2154	10374000	230530	13.2335	13.0663	13.3231	13.4082	14.873	13.8061	14.2091	14.636
Q9Y2Q3-3;Q9Y2Q3;Q9Y2Q3-2;Q9Y2Q3-4	Q9Y2Q3-3;Q9Y2Q3;Q9Y2Q3-2	GSTK1	Glutathione S-transferase kappa 1	2.4799	1.11508	2.16607		6	11	3139	Color2 [A=255, R=255, G=128, B=128]	9	8						6	6	30.8	30.8	30.8	24.185	0	14.282	226220000	16158000	17.2163	17.0397	17.4358	17.6027	18.9055	18.0263	18.1854	18.6375
Q8IV08	Q8IV08	PLD3	Phospholipase D3	2.68274	1.11348	2.16367	+	11	25	2095	Color2 [A=255, R=255, G=128, B=128]	9	8						11	11	27.8	27.8	27.8	54.705	0	270.28	1758700000	97707000	17.7939	17.6102	17.9868	18.0882	19.4398	18.5585	18.8391	19.0957
Q02809;Q02809-2	Q02809;Q02809-2	PLOD1	Procollagen-lysine,2-oxoglutarate 5-dioxygenase 1	1.89558	1.11143	2.1606		5	7	1476	Color2 [A=255, R=255, G=128, B=128]	9	8						5	5	5.4	5.4	5.4	83.549	0	5.0602	64106000	1457000	14.8601	14.7269	15.0406	15.1391	16.8078	15.4544	15.6891	16.2611
Q9P013	Q9P013	CWC15	Spliceosome-associated protein CWC15 homolog	1.97887	1.1028	2.14772		5	7	2971	Color2 [A=255, R=255, G=128, B=128]	9	8						5	5	20.5	20.5	20.5	26.624	0	10.446	97790000	12224000	15.3875	15.2851	15.5491	15.7025	17.1923	15.8655	16.4236	16.854
O75746;O75746-2	O75746;O75746-2	SLC25A12	Calcium-binding mitochondrial carrier protein Aralar1	2.59487	1.09891	2.14193		5	7	337	Color2 [A=255, R=255, G=128, B=128]	9	8						9	5	14.6	9.1	9.1	74.761	0	14.349	53161000	1436800	15.0675	14.8297	15.2482	15.2619	16.5599	15.935	15.7922	16.5159
Q96NB2	Q96NB2	SFXN2	Sideroflexin-2	2.10192	1.09726	2.13949		3	4	2504	Color2 [A=255, R=255, G=128, B=128]	9	8						4	4	13.7	13.7	9.3	36.231	0	5.2195	52227000	3072200	13.6217	13.5798	14.17	14.4404	15.4095	14.557	14.9927	15.2417
Q86UE4	Q86UE4	MTDH	Protein LYRIC	0.801989	1.09669	2.13864		5	7	2057	Color2 [A=255, R=192, G=192, B=192]	9	6						5	5	14.4	14.4	14.4	63.836	0	71.788	82650000	3443700	14.6868	14.8589	14.9849	14.9726	16.0538	14.3123	15.9024	17.6214
Q96I24;Q96I24-2	Q96I24	FUBP3	Far upstream element-binding protein 3	2.17972	1.08875	2.1269		4	4	2473	Color2 [A=255, R=255, G=128, B=128]	9	8						7	5	13.5	11.9	9.4	61.64	0	11.426	83822000	2619400	15.4223	15.5414	15.9451	16.06	16.9281	16.2893	16.7581	17.3484
Q08209-2;Q08209;Q08209-4;Q08209-3;Q08209-5;P48454-2;P48454;P48454-3	Q08209-2;Q08209;Q08209-4;Q08209-3	PPP3CA	Serine/threonine-protein phosphatase 2B catalytic subunit alpha isoform	2.31049	1.08863	2.12671		5	8	1525	Color2 [A=255, R=255, G=128, B=128]	9	8						7	7	13.5	13.5	9.8	57.658	0	14.691	70772000	3077000	15.5051	15.3032	15.8619	15.9174	17.1257	16.3271	16.4453	17.0441
P35580;P35580-5;P35580-2;P35580-3;P35580-4;P13533	P35580;P35580-5;P35580-2;P35580-3;P35580-4	MYH10	Myosin-10	0.856457	1.08812	2.12596		36	54	964	Color2 [A=255, R=192, G=192, B=192]	9	6						64	41	32.5	24.6	22.6	229	0	159.65	855160000	8383900	18.28	19.7576	17.428	17.5658	19.8018	18.741	18.7541	20.0869
Q9Y512	Q9Y512	SAMM50	Sorting and assembly machinery component 50 homolog	1.17939	1.0852	2.12168		6	6	3185	Color2 [A=255, R=192, G=192, B=192]	9	6						6	6	15.6	15.6	15.6	51.976	0	11.821	68591000	2365200	15.5424	15.4205	15.4701	15.7764	16.5494	15.8254	16.1755	17.9999
O95870;O95870-2	O95870;O95870-2	ABHD16A	Abhydrolase domain-containing protein 16A	2.33274	1.07993	2.11394		7	7	429	Color2 [A=255, R=255, G=128, B=128]	9	8						7	7	18.8	18.8	18.8	63.243	0	27.823	142890000	5103200	15.7232	15.5166	15.6318	15.6873	16.9698	16.0818	16.6315	17.1956
Q4G0N4;Q4G0N4-2;Q4G0N4-3	Q4G0N4;Q4G0N4-2	NADK2	NAD kinase 2, mitochondrial	2.29172	1.07946	2.11324		7	11	1837	Color2 [A=255, R=255, G=128, B=128]	9	8						7	7	16.7	16.7	16.7	49.432	0	20.792	153460000	6138500	13.7861	13.8121	14.1986	14.2723	15.6863	14.7445	14.7993	15.1568
O14979-3;O14979-2;O14979	O14979-3;O14979-2;O14979	HNRNPDL	Heterogeneous nuclear ribonucleoprotein D-like	0.747217	1.07941	2.11317		3	4	160	Color2 [A=255, R=192, G=192, B=192]	9	6						3	3	13.1	13.1	13.1	27.191	0	28.217	149460000	9341100	14.8617	14.3798	14.8215	14.9441	15.3808	14.6688	15.4142	17.861
O95248;O95248-4	O95248;O95248-4	SBF1	Myotubularin-related protein 5	2.83882	1.07826	2.11148	+	8	11	386	Color2 [A=255, R=255, G=0, B=0]	9	10						8	8	5.6	5.6	5.6	208.31	0	70.291	72085000	828560	14.5081	14.502	14.8792	14.8693	16.1137	15.4868	15.4944	15.9767
Q6P1M0;Q6P1M0-2	Q6P1M0;Q6P1M0-2	SLC27A4	Long-chain fatty acid transport protein 4	2.81421	1.07788	2.11093	+	8	9	1943	Color2 [A=255, R=192, G=192, B=192]	9	6						8	8	15.1	15.1	15.1	72.063	0	16.254	87392000	2496900	15.1837	15.0254	15.4768	15.4452	16.6719	16.1715	15.9971	16.6021
P19404	P19404	NDUFV2	NADH dehydrogenase [ubiquinone] flavoprotein 2, mitochondrial	1.71289	1.07449	2.10598		4	6	747	Color2 [A=255, R=255, G=128, B=128]	9	8						4	4	26.5	26.5	26.5	27.391	0	21.904	82845000	5523000	15.1873	15.1305	15.3346	15.4879	16.92	15.4048	16.55	16.5635
Q96Q05-3;Q96Q05;Q96Q05-2	Q96Q05-3;Q96Q05;Q96Q05-2	TRAPPC9	Trafficking protein particle complex subunit 9	2.39345	1.07438	2.10582		3	3	2521	Color2 [A=255, R=255, G=128, B=128]	9	8						3	3	2.7	2.7	2.7	127.61	0.00073314	1.5736	8867800	167320	12.873	12.9228	12.6997	12.7825	14.0829	13.3375	13.7329	14.4223
Q16891-2;Q16891;Q16891-4;Q16891-3	Q16891-2;Q16891;Q16891-4;Q16891-3	IMMT	MICOS complex subunit MIC60	1.14323	1.07405	2.10534		23	37	1814	Color2 [A=255, R=192, G=192, B=192]	9	6						23	23	36	36	36	82.624	0	208.08	743840000	16530000	17.4875	17.3073	17.4778	17.8003	18.6539	17.5843	18.2547	19.8762
Q92504	Q92504	SLC39A7	Zinc transporter SLC39A7	1.58338	1.07244	2.10298		2	2	2344	Color2 [A=255, R=255, G=128, B=128]	9	8						2	2	3	3	3	50.117	0	3.928	5051000	631370	11.3822	11.1094	11.493	11.8471	12.8448	11.7337	12.2857	13.2573
Q8NBX0	Q8NBX0	SCCPDH	Saccharopine dehydrogenase-like oxidoreductase	2.37385	1.07018	2.09969		2	2	2210	Color2 [A=255, R=255, G=128, B=128]	9	8						2	2	3.5	3.5	3.5	47.151	0	2.8403	41526000	2076300	14.7739	14.6266	14.7821	14.8823	16.009	15.3619	15.567	16.4077
P23469;P23469-2;P23469-3	P23469;P23469-2;P23469-3	PTPRE	Receptor-type tyrosine-protein phosphatase epsilon	2.60926	1.06849	2.09723		13	17	808	Color2 [A=255, R=255, G=128, B=128]	9	8						13	13	20.4	20.4	20.4	80.641	0	90.788	529080000	15561000	16.9652	16.7911	17.2169	17.35	18.5559	18.0192	17.7467	18.2754
P24821;P24821-3;P24821-4;P24821-5;P24821-2;P24821-6	P24821;P24821-3;P24821-4;P24821-5;P24821-2;P24821-6	TNC	Tenascin	0.649683	1.0675	2.0958		20	25	822	Color2 [A=255, R=192, G=192, B=192]	9	6						20	20	13.2	13.2	13.2	240.85	0	94.97	251380000	2417100	16.0939	15.8211	16.1994	16.2786	16.7641	15.9453	16.501	19.4525
Q8N5K1	Q8N5K1	CISD2	CDGSH iron-sulfur domain-containing protein 2	2.02412	1.0662	2.09392		7	10	2182	Color2 [A=255, R=255, G=128, B=128]	9	8						7	7	55.6	55.6	55.6	15.278	0	27.301	562120000	62458000	17.4957	17.359	17.8794	17.9507	19.2662	18.0893	18.8723	18.7218
Q9BZG1;Q9BZG1-4;Q9BZG1-2	Q9BZG1;Q9BZG1-4;Q9BZG1-2	RAB34	Ras-related protein Rab-34	2.34495	1.06612	2.0938		6	7	2694	Color2 [A=255, R=255, G=128, B=128]	9	8	+					6	6	28.6	28.6	28.6	29.044	0	26.486	142700000	8394200	16.4636	16.1933	16.3825	16.6388	18.0974	17.0671	17.2654	17.5128
Q14571;Q14573;Q14643-4;Q14643-3;Q14643-8;Q14643-7;Q14643-5;Q14643-6;Q14643-2;Q14643;Q14571-2	Q14571	ITPR2	Inositol 1,4,5-trisphosphate receptor type 2	1.99779	1.06411	2.09089		20	25	1687	Color2 [A=255, R=255, G=128, B=128]	9	8						20	20	7.8	7.8	7.8	308.06	0	59.722	261860000	1897500	16.9918	16.7947	17.144	17.3003	18.4547	17.3726	18.1151	18.5449
Q09666;Q09666-2	Q09666	AHNAK	Neuroblast differentiation-associated protein AHNAK	2.14194	1.06339	2.08983		39	48	1536	Color2 [A=255, R=255, G=128, B=128]	9	8						39	39	19.7	19.7	19.7	629.09	0	193.1	1000600000	2661200	18.3239	18.1776	18.1188	18.3151	19.7586	18.5786	19.2536	19.5982
P49756	P49756	RBM25	RNA-binding protein 25	1.98736	1.06204	2.08789		4	4	1126	Color2 [A=255, R=255, G=128, B=128]	9	8						4	4	5.8	5.8	5.8	100.18	0	9.7037	58400000	1769700	12.5848	12.2133	12.6131	12.679	13.6249	13.1107	13.2792	14.3237
P60842;P60842-2;Q14240;Q14240-2	P60842;P60842-2;Q14240;Q14240-2	EIF4A1;EIF4A2	Eukaryotic initiation factor 4A-I;Eukaryotic initiation factor 4A-II;Eukaryotic initiation factor 4A-II, N-terminally processed	1.66675	1.06165	2.08732		7	15	1286	Color2 [A=255, R=255, G=128, B=128]	9	8						10	10	24.4	24.4	20	46.153	0	58.722	490840000	21341000	17.3393	17.2113	17.3051	17.4624	19.016	18.018	17.6219	18.9087
Q86U28	Q86U28	ISCA2	Iron-sulfur cluster assembly 2 homolog, mitochondrial	2.73005	1.05878	2.08317	+	4	5	2055	Color2 [A=255, R=255, G=128, B=128]	9	8						4	4	36.4	36.4	36.4	16.476	0	35.497	133840000	11154000	14.5878	14.7054	14.9437	15.0483	16.3378	15.6076	15.6344	15.9405
O00151	O00151	PDLIM1	PDZ and LIM domain protein 1	2.53409	1.05803	2.08208		2	3	88	Color2 [A=255, R=255, G=128, B=128]	9	8						2	2	9.4	9.4	9.4	36.071	0	5.021	19253000	1203300	12.6942	12.6275	12.731	12.7653	14.0288	13.5115	13.2899	14.2198
Q9UL25	Q9UL25	RAB21	Ras-related protein Rab-21	2.30298	1.05558	2.07855		10	17	3075	Color2 [A=255, R=255, G=128, B=128]	9	8						10	10	46.7	46.7	46.7	24.347	0	62.416	576640000	44357000	17.243	17.1176	17.6806	17.8554	18.9928	18.205	18.3654	18.5558
Q9HC21-2;Q9HC21	Q9HC21-2;Q9HC21	SLC25A19	Mitochondrial thiamine pyrophosphate carrier	2.23715	1.05504	2.07778		11	13	2824	Color2 [A=255, R=255, G=128, B=128]	9	8						11	11	39.5	39.5	39.5	29.217	0	26.013	262800000	13831000	15.8862	15.8119	16.3668	16.3299	17.5025	16.5655	17.1892	17.3578
P49419-2;P49419;P49419-4;P49419-3	P49419-2;P49419;P49419-4	ALDH7A1	Alpha-aminoadipic semialdehyde dehydrogenase	1.96158	1.05283	2.0746		16	20	1114	Color2 [A=255, R=255, G=128, B=128]	9	8						16	16	38.2	38.2	38.2	55.366	0	82.153	262370000	11407000	17.1387	16.774	17.0455	17.2985	18.8822	17.8699	17.6556	18.0603
Q14847;Q14847-2;Q14847-3;O76041-2	Q14847;Q14847-2;Q14847-3	LASP1	LIM and SH3 domain protein 1	0.693703	1.04906	2.06919		14	30	1705	Color2 [A=255, R=192, G=192, B=192]	9	6						14	14	60.9	60.9	60.9	29.717	0	156.39	2213500000	158110000	17.8778	17.562	17.9109	17.9533	20.6061	19.4789	17.3414	18.0738
P61026;P62820-3;P62820-2;Q92928;P59190-2;P59190	P61026	RAB10	Ras-related protein Rab-10	1.49087	1.04159	2.0585		2	3	1298	Color2 [A=255, R=192, G=192, B=192]	9	6	+					4	2	22.5	13.5	13.5	22.541	0	8.6269	63375000	4875000	14.8921	14.4857	14.9312	14.8076	16.8504	15.2241	15.4304	15.7781
Q13492-3;Q13492-2;Q13492-5;Q13492;Q13492-4;O60641-3;O60641-4;O60641	Q13492-3;Q13492-2;Q13492-5;Q13492;Q13492-4	PICALM	Phosphatidylinositol-binding clathrin assembly protein	1.94788	1.04145	2.05829		8	14	1611	Color2 [A=255, R=255, G=128, B=128]	9	8						8	8	13.3	13.3	13.3	66.392	0	103.12	341150000	14214000	16.9136	16.5045	17.2779	17.2507	18.3885	17.4245	17.9444	18.355
Q7Z6E9-4;Q7Z6E9-2;Q7Z6E9	Q7Z6E9-4;Q7Z6E9-2;Q7Z6E9	RBBP6	E3 ubiquitin-protein ligase RBBP6	1.32838	1.04107	2.05776		3	3	2040	Color2 [A=255, R=192, G=192, B=192]	9	6						3	3	3.7	3.7	3.7	106.04	0	5.0675	14625000	311180	12.6951	12.4428	12.863	12.9273	14.1163	13.1488	13.0756	14.7518
P46459;P46459-2	P46459;P46459-2	NSF	Vesicle-fusing ATPase	2.01972	1.04029	2.05664		3	3	1058	Color2 [A=255, R=255, G=128, B=128]	9	8						3	3	4.4	4.4	4.4	82.593	0	5.3601	19051000	405340	13.2986	13.1627	13.4049	13.602	14.9976	13.7659	14.2579	14.6079
P98194-2;P98194-4;P98194;P98194-3;P98194-5;P98194-8;P98194-9;P98194-6;P98194-7	P98194-2;P98194-4;P98194;P98194-3;P98194-5;P98194-8;P98194-9;P98194-6;P98194-7	ATP2C1	Calcium-transporting ATPase type 2C member 1	2.49171	1.03778	2.05307		9	11	1443	Color2 [A=255, R=255, G=128, B=128]	9	8						9	9	13.3	13.3	13.3	96.959	0	21.706	161050000	4026200	16.0952	15.8514	15.7814	15.881	17.2339	16.3608	16.9094	17.2561
Q9NZ32	Q9NZ32	ACTR10	Actin-related protein 10	1.75	1.03754	2.05272		2	1	2950	Color2 [A=255, R=255, G=128, B=128]	9	8						2	2	7	7	7	46.306	0	5.0056	9701100	461960	11.7052	11.528	12.0507	12.2419	13.6777	12.3735	12.7045	12.9202
P21291	P21291	CSRP1	Cysteine and glycine-rich protein 1	1.16295	1.03532	2.04957		7	12	776	Color2 [A=255, R=192, G=192, B=192]	9	6						7	7	48.2	48.2	48.2	20.567	0	20.378	299890000	24991000	16.1443	15.8716	16.1151	16.0238	18.3544	17.0161	16.1562	16.7695
Q9NNW7-2;Q9NNW7	Q9NNW7-2;Q9NNW7	TXNRD2	Thioredoxin reductase 2, mitochondrial	1.94819	1.0343	2.04812		2	2	2840	Color2 [A=255, R=255, G=128, B=128]	9	8						3	2	9.6	6.6	6.6	53.969	0	4.9219	22351000	931280	13.6757	13.5269	14.1968	14.2859	15.4728	14.4516	14.8074	15.0908
Q5K4L6;Q5K4L6-2;Q5K4L6-3	Q5K4L6;Q5K4L6-2;Q5K4L6-3	SLC27A3	Long-chain fatty acid transport protein 3	2.8596	1.03341	2.04685	+	5	5	1872	Color2 [A=255, R=192, G=192, B=192]	9	6						5	5	12.3	12.3	12.3	78.643	0	25.684	93368000	4059500	15.166	14.9091	15.2244	15.3456	16.5243	16.0838	15.8004	16.3702
Q96EP5-2;Q96EP5	Q96EP5-2;Q96EP5	DAZAP1	DAZ-associated protein 1	2.33743	1.03089	2.04329		5	6	2443	Color2 [A=255, R=255, G=128, B=128]	9	8						5	5	19.3	19.3	19.3	40.529	0	16.267	108310000	12034000	15.6604	15.1997	15.6787	15.7081	17.1526	16.2336	16.3874	16.5968
P63092;P63092-4;Q5JWF2;P63092-3;P63092-2;Q5JWF2-2;P38405;P38405-2	P63092;P63092-4;Q5JWF2;P63092-3;P63092-2;Q5JWF2-2	GNAS	Guanine nucleotide-binding protein G(s) subunit alpha isoforms short;Guanine nucleotide-binding protein G(s) subunit alpha isoforms XLas	1.89007	1.02987	2.04183		11	23	1383	Color2 [A=255, R=255, G=128, B=128]	9	8						14	13	38.6	35.8	32.7	45.664	0	60.739	548650000	27433000	17.1953	17.0212	16.9573	17.072	18.2316	17.2368	18.3955	18.5013
Q52LJ0;Q52LJ0-2	Q52LJ0;Q52LJ0-2	FAM98B	Protein FAM98B	1.92125	1.02743	2.03838		3	4	1844	Color2 [A=255, R=255, G=128, B=128]	9	8						3	3	9.7	9.7	9.7	37.19	0	4.6703	42899000	2859900	14.6281	14.6482	15.0904	15.1761	16.575	15.4144	15.6692	15.994
P37108	P37108	SRP14	Signal recognition particle 14 kDa protein	1.99574	1.02351	2.03285		4	7	980	Color2 [A=255, R=255, G=128, B=128]	9	8						4	4	24.3	24.3	24.3	14.57	0	14.205	373340000	53334000	17.0838	17.4041	17.16	17.2235	18.9434	17.7027	17.9776	18.3417
O15254;O15254-2	O15254;O15254-2	ACOX3	Peroxisomal acyl-coenzyme A oxidase 3	2.24297	1.02044	2.02854		10	16	181	Color2 [A=255, R=255, G=128, B=128]	9	8						10	10	17.3	17.3	17.3	77.628	0	27.475	252060000	6001400	16.2055	15.9542	16.6393	16.7946	17.8395	17.1675	17.2799	17.3884
Q99653	Q99653	CHP1	Calcineurin B homologous protein 1	2.46577	1.02039	2.02847		2	3	2574	Color2 [A=255, R=255, G=128, B=128]	9	8						2	2	12.3	12.3	12.3	22.456	0	5.2459	16987000	1698700	13.2508	13.3334	13.5015	13.5895	14.8301	14.1125	14.0613	14.7529
Q9HCE6-3;Q9HCE6-2;Q9HCE6;Q9HCE6-4;Q9HCE6-5	Q9HCE6-3;Q9HCE6-2;Q9HCE6;Q9HCE6-4;Q9HCE6-5	ARHGEF10L	Rho guanine nucleotide exchange factor 10-like protein	1.53649	1.02002	2.02795		8	8	2830	Color2 [A=255, R=192, G=192, B=192]	9	6						8	8	7.9	7.9	7.9	135.18	0	15.32	72181000	1503800	14.5435	14.3913	15.0395	15.0857	15.872	14.9528	15.8498	16.4653
P30405;P30405-2	P30405;P30405-2	PPIF	Peptidyl-prolyl cis-trans isomerase F, mitochondrial	2.88767	1.01704	2.02377	+	2	2	897	Color2 [A=255, R=255, G=0, B=0]	9	10						2	2	11.1	11.1	11.1	22.04	0	4.4793	70973000	6452100	16.5116	16.4839	16.6221	16.7456	17.8381	17.1356	17.5907	17.867
Q9Y4I1-2;Q9Y4I1;Q9Y4I1-3;Q9ULV0;Q9ULV0-2;Q9NQX4	Q9Y4I1-2;Q9Y4I1;Q9Y4I1-3	MYO5A	Unconventional myosin-Va	1.95898	1.0167	2.02329		9	11	3177	Color2 [A=255, R=255, G=128, B=128]	9	8						10	10	5.5	5.5	5	212.27	0	28.304	85123000	886700	15.0051	14.6179	15.2125	15.3044	16.415	15.6034	15.6899	16.4983
Q9H2U2;Q9H2U2-2;Q9H2U2-3;Q9H2U2-6;Q9H2U2-4	Q9H2U2;Q9H2U2-2;Q9H2U2-3;Q9H2U2-6	PPA2	Inorganic pyrophosphatase 2, mitochondrial	2.75243	1.01626	2.02267	+	13	16	2750	Color2 [A=255, R=255, G=128, B=128]	9	8						13	13	46.7	46.7	46.7	37.92	0	87.289	480650000	20898000	17.2892	17.2445	17.3484	17.4099	18.7996	17.9024	18.2359	18.4191
P20701-2;P20701;P20701-3	P20701-2;P20701;P20701-3	ITGAL	Integrin alpha-L	2.30789	1.0151	2.02104		6	8	767	Color2 [A=255, R=255, G=128, B=128]	9	8						6	6	6.8	6.8	6.8	134.43	0	31.339	71921000	1563500	14.3977	13.7627	14.201	14.4667	15.6168	14.8587	15.0201	15.393
Q9BRQ8-2;Q9BRQ8	Q9BRQ8-2;Q9BRQ8	AIFM2	Apoptosis-inducing factor 2	1.36866	1.01495	2.02083		2	2	2614	Color2 [A=255, R=192, G=192, B=192]	9	6						2	2	6.2	6.2	6.2	36.52	0	2.543	37889000	2105000	12.7405	12.1256	13.2591	13.2971	14.5048	13.1458	14.0705	13.761
P40939;P40939-2	P40939	HADHA	Trifunctional enzyme subunit alpha, mitochondrial;Long-chain enoyl-CoA hydratase;Long chain 3-hydroxyacyl-CoA dehydrogenase	2.13901	1.01016	2.01414		22	32	1006	Color2 [A=255, R=255, G=128, B=128]	9	8						22	22	35.8	35.8	35.8	82.999	0	146.07	685900000	16729000	18.088	18.0132	18.1793	18.2952	19.6075	18.6074	18.8699	19.5315
O96000;O96000-2	O96000;O96000-2	NDUFB10	NADH dehydrogenase [ubiquinone] 1 beta subcomplex subunit 10	1.89504	1.00922	2.01283		2	2	433	Color2 [A=255, R=255, G=128, B=128]	9	8						2	2	14.5	14.5	14.5	20.776	0	2.9867	17927000	1629800	11.6491	11.6046	11.7838	11.3422	12.9488	11.9525	12.3696	13.1457
P04066	P04066	FUCA1	Tissue alpha-L-fucosidase	2.22378	1.00837	2.01164		11	20	482	Color2 [A=255, R=255, G=128, B=128]	9	8						11	11	21.9	21.9	21.9	53.688	0	45.964	839490000	36500000	17.5989	17.249	17.0912	17.2268	18.6479	17.7949	18.0804	18.6763
Q9BRK5-6;Q9BRK5;Q9BRK5-4;Q9BRK5-3;Q9BRK5-2;Q9BRK5-5	Q9BRK5-6;Q9BRK5;Q9BRK5-4;Q9BRK5-3;Q9BRK5-2	SDF4	45 kDa calcium-binding protein	1.93609	1.00695	2.00965		5	5	2611	Color2 [A=255, R=255, G=128, B=128]	9	8						5	5	15.8	15.8	15.8	39.607	0	9.5991	36769000	2042700	14.032	13.4855	13.6884	13.9646	15.3368	14.1243	14.8474	14.8897
O15427	O15427	SLC16A3	Monocarboxylate transporter 4	2.36023	1.00674	2.00937		4	5	192	Color2 [A=255, R=255, G=128, B=128]	9	8						4	4	8.8	8.8	8.8	49.469	0	7.487	170370000	9465000	15.1137	14.5105	14.7882	14.9475	16.3082	15.4838	15.6118	15.983
Q5JPH6;Q5JPH6-2	Q5JPH6;Q5JPH6-2	EARS2	Probable glutamate--tRNA ligase, mitochondrial	2.31347	1.0067	2.0093		2	2	1866	Color2 [A=255, R=255, G=128, B=128]	9	8						2	2	3.8	3.8	3.8	58.688	0	4.728	34514000	1327500	13.4537	13.487	13.7413	13.8386	15.2123	14.2037	14.6304	14.501
O43776;O43776-2	O43776;O43776-2	NARS	Asparagine--tRNA ligase, cytoplasmic	2.06044	1.00632	2.00879		2	2	233	Color2 [A=255, R=255, G=128, B=128]	9	8						2	2	4.6	4.6	4.6	62.942	0	5.1271	25123000	1142000	13.2922	13.1468	13.5893	13.607	14.8738	14.3264	13.7889	14.6715
P12110;P12110-3;P12110-2	P12110;P12110-3;P12110-2	COL6A2	Collagen alpha-2(VI) chain	1.12411	1.00358	2.00496		2	2	642	Color2 [A=255, R=192, G=192, B=192]	9	6						2	2	1.6	1.6	1.6	108.58	0	1.8199	46476000	968250	12.2974	12.0814	12.1274	12.3483	13.1587	12.5741	12.5927	14.5433
P48735-2;P48735	P48735-2;P48735	IDH2	Isocitrate dehydrogenase [NADP], mitochondrial	2.35532	1.00197	2.00273		6	6	1099	Color2 [A=255, R=255, G=128, B=128]	9	8						6	6	14	14	14	45.179	0	8.2023	61368000	2789400	15.721	15.5052	15.8732	16.1029	17.2423	16.5886	16.4082	16.971
A0FGR8-5;A0FGR8-2;A0FGR8;A0FGR8-6	A0FGR8-5;A0FGR8-2;A0FGR8;A0FGR8-6	ESYT2	Extended synaptotagmin-2	2.85017	1.00083	2.00116	+	2	2	2	Color2 [A=255, R=192, G=192, B=192]	9	6						2	2	8.5	8.5	8.5	35.845	0	4.9746	6385300	354740	11.3983	11.5688	11.2038	11.4215	12.7871	12.209	12.0624	12.5372
Q14155-1;Q14155-5;Q14155-6;Q14155-2;Q14155-3;Q14155	Q14155-1;Q14155-5;Q14155-6;Q14155-2;Q14155-3;Q14155	ARHGEF7	Rho guanine nucleotide exchange factor 7	2.04239	1.00014	2.00019		2	2	1659	Color2 [A=255, R=255, G=128, B=128]	9	8						4	2	7.9	4.3	4.3	73.139	0	3.4608	10610000	279220	13.2132	12.9817	13.2343	13.3534	14.3383	13.7341	13.8662	14.8446
O75534-2;O75534;O75534-3;O75534-4	O75534-2;O75534;O75534-3;O75534-4	CSDE1	Cold shock domain-containing protein E1	2.121	0.99929	1.99902		10	13	326	Color2 [A=255, R=255, G=128, B=128]	9	8						10	10	16.8	16.8	16.8	85.746	0	32.122	144780000	3290500	15.6261	15.7629	15.6364	15.7978	17.0829	16.2431	16.3074	17.187
Q9BW92;Q9BW92-2	Q9BW92;Q9BW92-2	TARS2	Threonine--tRNA ligase, mitochondrial	1.93288	0.998083	1.99734		19	26	2660	Color2 [A=255, R=255, G=128, B=128]	9	8						19	19	31.3	31.3	31.3	81.035	0	133.01	509500000	11580000	17.316	17.1095	17.7594	17.8494	18.9159	17.9253	18.4549	18.7307
Q29RF7	Q29RF7	PDS5A	Sister chromatid cohesion protein PDS5 homolog A	2.28113	0.995562	1.99386		3	3	1817	Color2 [A=255, R=255, G=128, B=128]	9	8						3	3	4.5	4.5	4.5	150.83	0	8.6596	4494700	59929	11.2148	10.9512	11.1167	11.4511	12.6348	11.7564	11.9047	12.4201
Q7Z6Z7-2;Q7Z6Z7-3;Q7Z6Z7	Q7Z6Z7-2;Q7Z6Z7-3;Q7Z6Z7	HUWE1	E3 ubiquitin-protein ligase HUWE1	1.99595	0.994976	1.99305		6	7	2045	Color2 [A=255, R=255, G=128, B=128]	9	8						6	6	1.9	1.9	1.9	480.19	0	21.436	20952000	113260	13.9433	13.6535	13.8	13.9094	15.206	14.2181	14.5563	15.3058
P63279	P63279	UBE2I	SUMO-conjugating enzyme UBC9	1.80806	0.994754	1.99274		3	3	1396	Color2 [A=255, R=255, G=128, B=128]	9	8						3	3	12.7	12.7	12.7	18.007	0	4.3996	136860000	22811000	14.913	15.0697	15.1899	15.316	16.4207	15.8221	15.4821	16.7428
Q9Y678	Q9Y678	COPG1	Coatomer subunit gamma-1	1.53094	0.993958	1.99164		3	4	3215	Color2 [A=255, R=192, G=192, B=192]	9	6						3	3	3.3	3.3	3.3	97.717	0	4.5556	32993000	673330	12.8283	12.5015	13.2242	13.1612	14.8221	13.5702	13.4909	13.8079
P09651-3;P09651-2;P09651;Q32P51	P09651-3;P09651-2;P09651;Q32P51	HNRNPA1;HNRNPA1L2	Heterogeneous nuclear ribonucleoprotein A1;Heterogeneous nuclear ribonucleoprotein A1, N-terminally processed;Heterogeneous nuclear ribonucleoprotein A1-like 2	0.396409	0.990946	1.98749		6	12	596	Color2 [A=255, R=192, G=192, B=192]	9	6						9	6	33	27	27	29.386	0	116.07	385700000	25713000	15.9716	15.5683	15.7357	15.9951	15.9413	14.9144	16.4315	19.9472
Q15334	Q15334	LLGL1	Lethal(2) giant larvae protein homolog 1	2.66736	0.990386	1.98672		5	6	1738	Color2 [A=255, R=255, G=128, B=128]	9	8						5	5	5	5	5	115.42	0	8.2346	32517000	812930	14.1981	13.4944	14.0786	14.2533	15.1463	14.7854	14.9473	15.107
O94925-3;O94925	O94925-3;O94925	GLS	Glutaminase kidney isoform, mitochondrial	1.84135	0.990233	1.98651		3	3	371	Color2 [A=255, R=255, G=128, B=128]	9	8						3	3	6.7	6.7	6.7	65.459	0	23.683	22502000	725860	12.2739	11.5997	11.6592	11.797	13.0294	12.7152	12.1919	13.3542
Q9NVH0-2;Q9NVH0	Q9NVH0-2;Q9NVH0	EXD2	Exonuclease 3-5 domain-containing protein 2	1.82933	0.990069	1.98628		2	3	2906	Color2 [A=255, R=255, G=128, B=128]	9	8						2	2	5	5	5	56.345	0	4.9939	15620000	488130	13.0724	13.1541	13.581	13.7099	14.6624	13.8997	14.0043	14.9112
P51148;P51148-2	P51148;P51148-2	RAB5C	Ras-related protein Rab-5C	2.08455	0.986586	1.98149		7	24	1161	Color2 [A=255, R=255, G=128, B=128]	9	8	+					10	10	59.3	59.3	44.4	23.482	0	276.6	1048100000	95278000	17.5902	17.3456	17.8451	17.9546	19.1909	18.2511	18.3918	18.848
Q9NXU5	Q9NXU5	ARL15	ADP-ribosylation factor-like protein 15	1.9915	0.97616	1.96722		6	8	2934	Color2 [A=255, R=255, G=128, B=128]	9	8						6	6	34.8	34.8	34.8	22.876	0	32.992	186570000	18657000	16.6742	16.5029	16.7361	16.8417	18.3751	17.5628	17.1617	17.56
Q13613;Q13613-2	Q13613;Q13613-2	MTMR1	Myotubularin-related protein 1	2.02009	0.972783	1.96262		3	4	1629	Color2 [A=255, R=255, G=128, B=128]	9	8						3	3	3.6	3.6	3.6	74.677	0	4.7477	50449000	1576500	14.8378	14.4738	15.06	15.0976	16.2993	15.5256	15.4193	16.1161
P18754;P18754-2	P18754;P18754-2	RCC1	Regulator of chromosome condensation	2.01841	0.96974	1.95849		6	8	741	Color2 [A=255, R=255, G=128, B=128]	9	8						6	6	21.6	21.6	21.6	44.969	0	44.286	371690000	21864000	14.8757	14.7591	14.8344	14.9595	16.2395	15.3146	15.4604	16.2931
O00453-6;O00453-4;O00453-10;O00453-13;O00453-3;O00453-2;O00453;O00453-11	O00453-6;O00453-4;O00453-10;O00453-13;O00453-3;O00453-2;O00453;O00453-11	LST1	Leukocyte-specific transcript 1 protein	1.37821	0.967516	1.95547		2	4	115	Color2 [A=255, R=192, G=192, B=192]	9	6						2	2	54.9	54.9	54.9	5.8685	0	4.9947	62426000	31213000	12.8132	12.7231	13.5999	13.6547	14.7743	13.4277	14.3362	14.1228
P53355;P53355-3;P53355-4;P53355-2	P53355;P53355-3;P53355-4	DAPK1	Death-associated protein kinase 1	1.97559	0.963911	1.95059		7	8	1214	Color2 [A=255, R=255, G=128, B=128]	9	8						7	7	7.8	7.8	7.8	160.04	0	18.591	62298000	841860	14.1571	14.3071	14.0357	14.279	15.4125	14.5857	14.9044	15.7318
Q9Y6C9	Q9Y6C9	MTCH2	Mitochondrial carrier homolog 2	2.18224	0.962593	1.94881		9	17	3220	Color2 [A=255, R=255, G=128, B=128]	9	8						9	9	33.7	33.7	33.7	33.331	0	54.19	1321500000	94393000	16.6694	16.3135	16.9466	17.1229	17.9692	17.3546	17.5752	18.0039
P09132;P09132-2;P09132-3	P09132;P09132-2	SRP19	Signal recognition particle 19 kDa protein	2.0498	0.960007	1.94532		3	3	584	Color2 [A=255, R=255, G=128, B=128]	9	8						3	3	21.5	21.5	21.5	16.156	0	6.9242	58452000	8350300	15.1336	14.7744	15.3227	15.3656	16.6288	15.865	15.6725	16.27
Q96RP9;Q96RP9-2	Q96RP9;Q96RP9-2	GFM1	Elongation factor G, mitochondrial	3.03792	0.959868	1.94513	+	2	2	2533	Color2 [A=255, R=255, G=0, B=0]	9	10						2	2	3.2	3.2	3.2	83.471	0	3.636	13095000	319390	12.8409	12.7555	12.9351	13.0903	14.1137	14.1035	13.5852	13.6589
P53618	P53618	COPB1	Coatomer subunit beta	1.93388	0.958202	1.94289		12	17	1224	Color2 [A=255, R=255, G=128, B=128]	9	8						12	12	19	19	19	107.14	0	42.411	317800000	6620900	16.6464	16.5773	16.8199	16.9402	18.416	17.5644	17.2081	17.6281
Q9BSF4	Q9BSF4	C19orf52	Uncharacterized protein C19orf52	2.29603	0.953918	1.93713		4	4	2619	Color2 [A=255, R=255, G=128, B=128]	9	8						4	4	16.5	16.5	16.5	29.233	0	8.4106	82428000	6340600	13.7907	13.6681	14.1978	14.2449	15.3504	14.5855	14.7497	15.0316
Q9NVA2;Q9NVA2-2	Q9NVA2;Q9NVA2-2	2021-09-11	Septin-11	1.57389	0.952997	1.93589		4	7	2901	Color2 [A=255, R=192, G=192, B=192]	9	6						5	5	14.9	14.9	10.7	49.398	0	29.316	49958000	2378900	14.676	14.4463	15.0899	15.2544	16.5985	15.4263	15.5038	15.75
P52948-6;P52948-2;P52948-5;P52948;P52948-4;P52948-3	P52948-6;P52948-2;P52948-5;P52948;P52948-4;P52948-3	NUP98	Nuclear pore complex protein Nup98-Nup96;Nuclear pore complex protein Nup98;Nuclear pore complex protein Nup96	0.634103	0.952202	1.93482		4	5	1210	Color2 [A=255, R=192, G=192, B=192]	9	6						4	4	2.6	2.6	2.6	186.27	0	9.74	59349000	813010	15.3556	15.7548	15.3403	15.7328	16.1125	15.3958	15.9126	18.5714
Q9BTV4	Q9BTV4	TMEM43	Transmembrane protein 43	2.20172	0.9505	1.93254		2	3	2630	Color2 [A=255, R=255, G=128, B=128]	9	8						2	2	2.8	2.8	2.8	44.875	0	2.2244	10617000	461610	11.6409	10.9756	11.2606	11.6342	12.7069	12.2109	11.9331	12.4624
P39210	P39210	MPV17	Protein Mpv17	1.74859	0.94812	1.92936		4	5	994	Color2 [A=255, R=255, G=128, B=128]	9	8						4	4	15.3	15.3	15.3	19.733	0	7.8206	206540000	29505000	15.4387	15.0407	15.8589	15.8267	16.7478	16.1041	16.1254	16.9801
Q9H2D6-5;Q9H2D6-7;Q9H2D6-3;Q9H2D6-2;Q9H2D6;Q9H2D6-6	Q9H2D6-5;Q9H2D6-7;Q9H2D6-3;Q9H2D6-2;Q9H2D6;Q9H2D6-6	TRIOBP	TRIO and F-actin-binding protein	2.61911	0.947331	1.9283		5	5	2742	Color2 [A=255, R=255, G=128, B=128]	9	8						5	5	8.8	8.8	8.8	68.04	0	5.9836	27570000	745140	14.8128	14.7134	14.8886	14.9434	16.0717	15.6139	15.3567	16.1053
P21912	P21912	SDHB	Succinate dehydrogenase [ubiquinone] iron-sulfur subunit, mitochondrial	1.51399	0.947174	1.92809		19	62	784	Color2 [A=255, R=192, G=192, B=192]	9	6						19	19	55.7	55.7	55.7	31.629	0	130.65	5738500000	318810000	19.4702	19.1735	19.6763	19.7336	21.2974	20.4894	19.8134	20.2421
Q9Y2S7	Q9Y2S7	POLDIP2	Polymerase delta-interacting protein 2	2.04077	0.946158	1.92673		5	6	3140	Color2 [A=255, R=255, G=128, B=128]	9	8						5	5	16.3	16.3	16.3	42.033	0	11.126	44649000	1941300	14.8183	14.6115	15.0732	15.1449	16.4515	15.5392	15.523	15.9188
Q9NYR9;Q9NYR9-2;Q9NYR9-3	Q9NYR9;Q9NYR9-2;Q9NYR9-3	NKIRAS2	NF-kappa-B inhibitor-interacting Ras-like protein 2	2.21718	0.94572	1.92615		2	3	2945	Color2 [A=255, R=255, G=128, B=128]	9	8						2	2	11.5	11.5	11.5	21.508	0	3.6024	32513000	2955700	12.4936	12.2215	12.9571	12.8939	13.9743	13.4222	13.2998	13.6526
Q9BVV7	Q9BVV7	TIMM21	Mitochondrial import inner membrane translocase subunit Tim21	2.4365	0.942588	1.92197		2	2	2657	Color2 [A=255, R=255, G=128, B=128]	9	8						2	2	7.7	7.7	7.7	28.202	0	3.5058	15754000	984620	12.7566	13.006	13.1062	13.0181	14.1629	13.373	13.9251	14.1961
Q5XKP0	Q5XKP0	QIL1	Protein QIL1	1.60538	0.936968	1.9145		2	4	1909	Color2 [A=255, R=255, G=128, B=128]	9	8						2	2	24.6	24.6	24.6	13.087	0	11.636	131900000	32974000	16.6357	16.4819	17.0156	17.1164	18.3835	17.0352	17.8122	17.7666
P38571-2;P38571	P38571-2;P38571	LIPA	Lysosomal acid lipase/cholesteryl ester hydrolase	3.37548	0.935284	1.91227	+	2	3	987	Color2 [A=255, R=255, G=0, B=0]	9	10	+					2	2	5.8	5.8	5.8	39.111	0	3.6531	103240000	8603200	13.5636	13.6481	13.7537	13.7279	14.8596	14.3085	14.4965	14.7699
P08123	P08123	COL1A2	Collagen alpha-2(I) chain	0.64651	0.933314	1.90966		6	8	558	Color2 [A=255, R=192, G=192, B=192]	9	6						6	6	5.3	5.3	5.3	129.31	0	12.245	47089000	682450	13.8332	13.1361	13.451	13.7609	14.273	13.3587	13.8659	16.4168
P22695	P22695	UQCRC2	Cytochrome b-c1 complex subunit 2, mitochondrial	1.62943	0.932195	1.90818		17	25	799	Color2 [A=255, R=255, G=128, B=128]	9	8						17	17	45.9	45.9	45.9	48.442	0	166.46	1378600000	72559000	18.2783	17.7923	17.5695	17.7181	19.0199	17.969	19.0103	19.0878
Q9Y305-2;Q9Y305;Q9Y305-4;Q9Y305-3	Q9Y305-2;Q9Y305;Q9Y305-4;Q9Y305-3	ACOT9	Acyl-coenzyme A thioesterase 9, mitochondrial	1.36639	0.931649	1.90746		17	28	3153	Color2 [A=255, R=192, G=192, B=192]	9	6						17	17	42.4	42.4	42.4	46.354	0	93.116	968200000	38728000	17.7661	17.4889	18.4189	18.5123	19.5843	18.2963	18.9418	19.0904
O95140;O95140-2	O95140	MFN2	Mitofusin-2	1.85982	0.930384	1.90578		6	7	376	Color2 [A=255, R=255, G=128, B=128]	9	8						6	6	11.9	11.9	11.9	86.401	0	27.942	85772000	2092000	13.32	12.8091	13.073	13.2847	14.6343	13.4653	13.9343	14.1744
P32189-1;P32189-4;P32189-2;P32189;Q14409	P32189-1;P32189-4;P32189-2;P32189;Q14409	GK;GK3P	Glycerol kinase;Putative glycerol kinase 3	1.18453	0.930046	1.90534		2	4	934	Color2 [A=255, R=192, G=192, B=192]	9	6						4	4	9	9	5.9	57.488	0	35.052	46518000	1604100	13.2111	12.9336	13.7016	13.8616	15.3674	13.7861	14.2978	13.9768
Q9H4A6	Q9H4A6	GOLPH3	Golgi phosphoprotein 3	1.64646	0.929876	1.90511		9	14	2766	Color2 [A=255, R=255, G=128, B=128]	9	8						9	9	28.2	28.2	28.2	33.81	0	35.52	219760000	13735000	16.8977	15.8695	16.1152	16.2358	17.7511	16.724	17.1219	17.2406
Q8NFQ8;Q5JTV8-2;Q5JTV8;Q5JTV8-3	Q8NFQ8	TOR1AIP2	Torsin-1A-interacting protein 2	1.59673	0.927214	1.9016		3	5	2248	Color2 [A=255, R=192, G=192, B=192]	9	6						3	3	7.7	7.7	7.7	51.263	0	8.5327	42286000	1838500	13.9394	13.4699	13.8256	13.8051	15.5117	14.1108	14.6426	14.4838
O15031	O15031	PLXNB2	Plexin-B2	1.28835	0.926779	1.90103		4	4	165	Color2 [A=255, R=192, G=192, B=192]	9	6						4	4	3.4	3.4	3.4	205.12	0	11.63	53136000	590400	12.7463	12.8347	12.9867	13.6634	14.6731	13.1219	14.0693	14.0739
Q7Z3D6-4;Q7Z3D6-2;Q7Z3D6-3;Q7Z3D6;Q7Z3D6-5;Q7Z3D6-6	Q7Z3D6-4;Q7Z3D6-2;Q7Z3D6-3;Q7Z3D6;Q7Z3D6-5	C14orf159	UPF0317 protein C14orf159, mitochondrial	1.85136	0.926268	1.90035		12	16	2022	Color2 [A=255, R=255, G=128, B=128]	9	8						12	12	26.4	26.4	26.4	62.4	0	40	369880000	13699000	16.9903	16.6131	17.3832	17.4226	18.4837	17.5616	17.935	18.134
Q9Y5X2	Q9Y5X2	SNX8	Sorting nexin-8	1.74155	0.926222	1.90029		16	29	3207	Color2 [A=255, R=255, G=128, B=128]	9	8						16	16	38.7	38.7	38.7	52.569	0	76.581	804260000	36557000	17.1937	17.0521	17.6218	17.7706	18.6395	17.6691	18.3753	18.6593
Q9Y2U8	Q9Y2U8	LEMD3	Inner nuclear membrane protein Man1	1.74202	0.925967	1.89996		3	3	3142	Color2 [A=255, R=255, G=128, B=128]	9	8						3	3	5.3	5.3	5.3	99.996	0	43.736	37286000	717040	14.5181	14.1484	14.3152	14.7205	15.7956	15.0237	14.7956	15.7912
P14317;P14317-2	P14317	HCLS1	Hematopoietic lineage cell-specific protein	1.58274	0.925722	1.89963		22	41	672	Color2 [A=255, R=192, G=192, B=192]	9	6						22	22	43.6	43.6	43.6	54.013	0	102.59	1833100000	101840000	18.6503	18.6249	19.0582	19.1698	20.3736	19.1044	19.5997	20.1283
Q96F85-2;Q96F85	Q96F85-2;Q96F85	CNRIP1	CB1 cannabinoid receptor-interacting protein 1	1.53078	0.925515	1.89936		3	3	2450	Color2 [A=255, R=192, G=192, B=192]	9	6						3	3	27.3	27.3	27.3	14.224	0	21.227	47487000	6783900	15.1971	15.0869	15.8966	15.9785	16.7668	15.8048	16.5069	16.7826
P06681-2;P06681-3;P06681	P06681-2;P06681-3;P06681	C2	Complement C2;Complement C2b fragment;Complement C2a fragment	2.361	0.924186	1.89761		2	2	523	Color2 [A=255, R=255, G=128, B=128]	9	8						2	2	3.9	3.9	3.9	60.317	0	2.5536	12462000	389440	13.1375	12.9347	13.4944	13.5517	14.3607	13.7639	14.3724	14.3179
P22830;P22830-2	P22830;P22830-2	FECH	Ferrochelatase, mitochondrial	1.76001	0.923892	1.89723		16	23	800	Color2 [A=255, R=255, G=128, B=128]	9	8						16	16	45.2	45.2	45.2	47.862	0	89.547	689660000	26525000	18.0121	17.7589	18.2231	18.3206	19.7176	18.7351	18.5571	19.0006
O00160	O00160	MYO1F	Unconventional myosin-If	1.76867	0.923812	1.89712		10	14	90	Color2 [A=255, R=255, G=128, B=128]	9	8						13	13	11.2	11.2	8.1	124.84	0	24.388	197940000	3472700	17.0907	16.8468	17.3246	17.3957	18.5569	17.7708	17.5434	18.482
Q4G176	Q4G176	ACSF3	Acyl-CoA synthetase family member 3, mitochondrial	1.69052	0.920918	1.89332		19	29	1839	Color2 [A=255, R=255, G=128, B=128]	9	8						19	19	33.5	33.5	33.5	64.129	0	91.207	1144800000	36929000	18.2552	18.0946	18.7318	18.7878	19.9461	18.7828	19.3617	19.4625
Q16678	Q16678	CYP1B1	Cytochrome P450 1B1	1.76625	0.917206	1.88845		2	2	1800	Color2 [A=255, R=255, G=128, B=128]	9	8						2	2	4.1	4.1	4.1	60.845	0	5.4765	10140000	338000	10.3227	9.67592	9.78093	10.0565	11.1862	10.3419	10.6101	11.3667
Q96T37-4;Q96T37-2;Q96T37-3;Q96T37	Q96T37-4;Q96T37-2;Q96T37-3;Q96T37	RBM15	Putative RNA-binding protein 15	0.953072	0.916645	1.88772		2	2	2549	Color2 [A=255, R=192, G=192, B=192]	9	6						2	2	3.5	3.5	3.5	99.7	0	20.483	8858100	173690	12.2511	12.0122	12.6	12.7764	13.0224	12.5175	13.1158	14.6505
Q96BY6-3;Q96BY6;Q96BY6-2;Q9BZ29-6	Q96BY6-3;Q96BY6	DOCK10	Dedicator of cytokinesis protein 10	2.01255	0.916551	1.8876		11	18	2420	Color2 [A=255, R=255, G=128, B=128]	9	8						12	12	6.2	6.2	5.8	249.49	0	24.163	125150000	1127500	16.0042	15.7403	15.994	16.0861	17.2068	16.195	16.9288	17.1601
Q66K74-2;Q66K74	Q66K74-2;Q66K74	MAP1S	Microtubule-associated protein 1S;MAP1S heavy chain;MAP1S light chain	2.33082	0.916457	1.88747		4	5	1912	Color2 [A=255, R=255, G=128, B=128]	9	8						4	4	4.1	4.1	4.1	109.79	0	10.411	52075000	1370400	13.0163	13.1092	13.2769	13.3327	14.5254	13.6255	13.9614	14.2886
Q14677;Q14677-2;Q14677-3	Q14677;Q14677-2;Q14677-3	CLINT1	Clathrin interactor 1	3.566	0.915825	1.88665	+	3	3	1694	Color2 [A=255, R=255, G=0, B=0]	9	10	+					3	3	4.6	4.6	4.6	68.259	0	32.936	53318000	2423500	13.0601	13.2402	13.2829	13.5113	14.2421	13.9977	14.1538	14.3642
P25445-6;P25445;P25445-7;P25445-5;P25445-4	P25445-6;P25445	FAS	Tumor necrosis factor receptor superfamily member 6	1.24648	0.913124	1.88312		6	6	831	Color2 [A=255, R=192, G=192, B=192]	9	6						6	6	22	22	22	35.386	0	25.297	134480000	7078100	13.79	13.7948	15.0987	15.0231	15.5981	15.121	15.1235	15.5166
P35221-2;P35221;P35221-3	P35221-2;P35221	CTNNA1	Catenin alpha-1	2.08358	0.911813	1.88141		3	3	955	Color2 [A=255, R=255, G=128, B=128]	9	8						3	3	4	4	4	102.63	0	2.3598	14086000	293450	11.0862	10.9318	11.0809	10.8295	12.4299	11.6177	11.4309	12.0971
P45880-2;P45880;P45880-1	P45880-2;P45880;P45880-1	VDAC2	Voltage-dependent anion-selective channel protein 2	1.72903	0.909936	1.87896		10	15	1047	Color2 [A=255, R=255, G=128, B=128]	9	8						10	10	44.2	44.2	44.2	30.412	0	107.1	407080000	27138000	18.4232	17.9955	18.2827	18.4806	19.5178	18.7753	18.7439	19.7847
Q7L523;Q5VZM2-2;Q5VZM2	Q7L523;Q5VZM2-2;Q5VZM2	RRAGA;RRAGB	Ras-related GTP-binding protein A;Ras-related GTP-binding protein B	2.02901	0.90897	1.8777		8	10	2004	Color2 [A=255, R=255, G=128, B=128]	9	8						8	8	22.4	22.4	22.4	36.566	0	11.351	214310000	15308000	15.1738	14.8406	15.4667	15.6426	16.5301	15.9215	15.8906	16.4175
Q9H4G4	Q9H4G4	GLIPR2	Golgi-associated plant pathogenesis-related protein 1	1.56174	0.908699	1.87735		3	3	2768	Color2 [A=255, R=192, G=192, B=192]	9	6						3	3	20.8	20.8	20.8	17.218	0	6.8922	57738000	7217300	15.1296	14.8772	15.2206	15.26	16.2867	15.547	15.5252	16.7633
P59998;P59998-3;P59998-2;P59998-4	P59998;P59998-3;P59998-2;P59998-4	ARPC4	Actin-related protein 2/3 complex subunit 4	1.36416	0.907285	1.87551		5	6	1280	Color2 [A=255, R=192, G=192, B=192]	9	6						5	5	28	28	28	19.667	0	12.983	195120000	21680000	15.3984	15.6266	15.4849	15.6183	16.6446	15.9768	15.7972	17.3388
Q9BWM7	Q9BWM7	SFXN3	Sideroflexin-3	1.76504	0.905423	1.87309		14	27	2661	Color2 [A=255, R=255, G=128, B=128]	9	8						14	14	48.3	48.3	48.3	35.978	0	98.72	1179100000	58957000	17.7419	17.5483	18.0561	18.1938	19.2089	18.2086	18.6092	19.1352
Q9BQP7	Q9BQP7	MGME1	Mitochondrial genome maintenance exonuclease 1	2.61226	0.904896	1.87241		2	2	2607	Color2 [A=255, R=255, G=128, B=128]	9	8						2	2	5.2	5.2	5.2	39.42	0	3.3541	8188600	430980	11.186	10.8407	10.9399	11.1455	12.1598	11.8513	11.5124	12.2082
O95292;O95292-2	O95292;O95292-2	VAPB	Vesicle-associated membrane protein-associated protein B/C	1.78515	0.904402	1.87177		5	7	390	Color2 [A=255, R=255, G=128, B=128]	9	8						6	5	29.6	24.7	24.7	27.228	0	18.089	90576000	6038400	14.6875	14.5336	15.181	15.2112	16.205	15.2747	15.658	16.0932
P07355;P07355-2;A6NMY6	P07355;P07355-2;A6NMY6	ANXA2;ANXA2P2	Annexin A2;Putative annexin A2-like protein	1.74952	0.904292	1.87163		34	171	540	Color2 [A=255, R=255, G=128, B=128]	9	8						34	34	75.2	75.2	75.2	38.604	0	323.31	79574000000	3459700000	21.2266	21.1295	21.6018	21.7287	23.0306	22.1152	21.9678	22.1903
O75396	O75396	SEC22B	Vesicle-trafficking protein SEC22b	1.18901	0.904087	1.87136		4	6	310	Color2 [A=255, R=192, G=192, B=192]	9	6						4	4	18.1	18.1	18.1	24.593	0	7.8046	67688000	4834900	14.6962	14.4511	15.1131	15.2958	16.7824	15.1493	15.5063	15.7345
Q15181	Q15181	PPA1	Inorganic pyrophosphatase	1.91485	0.902786	1.86967		5	8	1729	Color2 [A=255, R=255, G=128, B=128]	9	8						5	5	23.5	23.5	23.5	32.66	0	15.421	91376000	5076500	15.7402	15.4581	15.8069	15.9233	17.128	16.0188	16.5714	16.8215
Q6DD88	Q6DD88	ATL3	Atlastin-3	1.45063	0.901048	1.86742		5	6	1919	Color2 [A=255, R=192, G=192, B=192]	9	6						5	5	9.1	9.1	9.1	60.541	0	5.3395	35101000	1350100	14.4424	14.0777	14.363	14.5876	15.9441	14.47	15.1139	15.5468
O43166-3;O43166-2;O43166	O43166-3;O43166-2;O43166	SIPA1L1	Signal-induced proliferation-associated 1-like protein 1	1.31672	0.900582	1.86682		2	3	206	Color2 [A=255, R=192, G=192, B=192]	9	6						2	2	1.2	1.2	1.2	197.41	0	2.5641	16750000	186110	10.9137	11.1894	11.4628	11.0827	12.2245	11.3232	11.7636	12.9396
P46939-2;P46939;P46939-4	P46939-2;P46939;P46939-4	UTRN	Utrophin	2.03602	0.900572	1.86681		4	5	1072	Color2 [A=255, R=255, G=128, B=128]	9	8						4	4	1.5	1.5	1.5	394.96	0	7.0517	40156000	229460	12.5468	12.3053	12.0258	12.4647	13.6717	12.8671	12.8903	13.5159
P21359-2;P21359-6;P21359;P21359-3;P21359-5;P21359-4	P21359-2;P21359-6;P21359;P21359-3;P21359-5;P21359-4	NF1	Neurofibromin;Neurofibromin truncated	3.01328	0.900568	1.8668	+	4	4	778	Color2 [A=255, R=255, G=0, B=0]	9	10						4	4	1.6	1.6	1.6	317.03	0	6.275	16096000	114970	11.8541	11.659	11.8599	12.0941	12.8548	12.4197	12.9797	12.8151
Q8IVH4	Q8IVH4	MMAA	Methylmalonic aciduria type A protein, mitochondrial	1.7451	0.899769	1.86577		6	7	2104	Color2 [A=255, R=255, G=128, B=128]	9	8						6	6	17.7	17.7	17.7	46.538	0	18.037	890520000	42406000	13.9164	13.608	14.2413	14.4471	15.0875	14.4017	14.9197	15.403
Q9UKM7	Q9UKM7	MAN1B1	Endoplasmic reticulum mannosyl-oligosaccharide 1,2-alpha-mannosidase	1.59319	0.899572	1.86551		3	3	3067	Color2 [A=255, R=192, G=192, B=192]	9	6						3	3	4.3	4.3	4.3	79.579	0	4.4768	13458000	395810	11.4153	11.4732	11.895	11.8624	13.3278	12.0378	12.3142	12.5644
O76024	O76024	WFS1	Wolframin	1.35901	0.899561	1.8655		7	12	356	Color2 [A=255, R=192, G=192, B=192]	9	6						7	7	10.3	10.3	10.3	100.29	0	10.588	68919000	1862700	14.6279	14.1968	15.0628	15.2095	16.3052	15.2059	15.2457	15.9385
Q96IX5	Q96IX5	USMG5	Up-regulated during skeletal muscle growth protein 5	1.2203	0.898571	1.86422		3	5	2478	Color2 [A=255, R=192, G=192, B=192]	9	6						3	3	44.8	44.8	44.8	6.4575	0	39.567	231820000	77274000	16.7678	16.7031	17.2027	17.3095	18.3614	16.9366	17.7653	18.514
P43490	P43490	NAMPT	Nicotinamide phosphoribosyltransferase	1.09377	0.898122	1.86364		12	13	1043	Color2 [A=255, R=192, G=192, B=192]	9	6						12	12	25.3	25.3	25.3	55.52	0	42.221	325030000	11208000	17.0262	17.1176	17.8135	18.0397	19.2621	18.3987	17.5683	18.3602
P55036-2;P55036	P55036-2;P55036	PSMD4	26S proteasome non-ATPase regulatory subunit 4	1.76445	0.897376	1.86267		3	3	1243	Color2 [A=255, R=255, G=128, B=128]	9	8						4	3	25.7	19.4	19.4	28.612	0	11.262	25888000	1991400	11.2357	11.0337	11.7615	11.4032	12.3604	11.9018	11.9035	12.858
O43865-2;O43865;Q96HN2-4;Q96HN2-3;Q96HN2-2;Q96HN2	O43865-2;O43865;Q96HN2-4;Q96HN2-3;Q96HN2-2;Q96HN2	AHCYL1;AHCYL2	Putative adenosylhomocysteinase 2;Putative adenosylhomocysteinase 3	2.30306	0.89719	1.86243		5	7	243	Color2 [A=255, R=255, G=128, B=128]	9	8						5	5	8.7	8.7	8.7	53.753	0	8.4795	126950000	5770400	15.7349	15.4136	15.8398	15.9117	17.0593	16.4328	16.259	16.7377
O43813	O43813	LANCL1	LanC-like protein 1	1.56984	0.891366	1.85493		8	17	235	Color2 [A=255, R=192, G=192, B=192]	9	6						8	8	21.1	21.1	21.1	45.283	0	105.14	646380000	38022000	17.2287	16.9916	17.5773	17.673	18.9957	17.8335	17.9382	18.2686
Q9Y608-2;Q9Y608-4;Q9Y608-5;Q9Y608	Q9Y608-2;Q9Y608-4;Q9Y608-5;Q9Y608	LRRFIP2	Leucine-rich repeat flightless-interacting protein 2	1.25959	0.89098	1.85443		3	3	3211	Color2 [A=255, R=192, G=192, B=192]	9	6						3	3	7.8	7.8	7.8	45.413	0	9.0394	12739000	707730	12.1493	13.0306	12.1417	12.6459	13.4924	12.8785	12.9526	14.208
Q6P996-3;Q6P996-4;Q6P996-5;Q6P996;Q6P996-2;Q6P474	Q6P996-3;Q6P996-4;Q6P996-5;Q6P996	PDXDC1	Pyridoxal-dependent decarboxylase domain-containing protein 1	2.01347	0.890642	1.854		5	5	1954	Color2 [A=255, R=255, G=128, B=128]	9	8						5	5	9.9	9.9	9.9	76.546	0	6.3286	49047000	1362400	14.0802	13.9337	14.2548	14.253	15.6114	14.6248	14.7157	15.1324
Q14980-2;Q14980;Q14980-4;Q14980-3;Q14980-5	Q14980-2;Q14980;Q14980-4;Q14980-3	NUMA1	Nuclear mitotic apparatus protein 1	0.573011	0.889898	1.85305		7	7	1709	Color2 [A=255, R=192, G=192, B=192]	9	6						7	7	4	4	4	236.51	0	15.24	46237000	395190	13.9909	14.5186	14.0701	14.5164	14.7048	14.0163	14.6832	17.2514
P08754;P63096	P08754;P63096	GNAI3;GNAI1	Guanine nucleotide-binding protein G(k) subunit alpha;Guanine nucleotide-binding protein G(i) subunit alpha-1	2.12193	0.889223	1.85218		7	9	579	Color2 [A=255, R=255, G=128, B=128]	9	8						13	7	37.3	22.3	22.3	40.532	0	24.692	116840000	7789300	15.7424	15.6247	15.9648	16.158	17.0683	16.2691	16.647	17.0624
O60832;O60832-2	O60832;O60832-2	DKC1	H/ACA ribonucleoprotein complex subunit 4	0.939577	0.888	1.85061		2	2	278	Color2 [A=255, R=192, G=192, B=192]	9	6						2	2	2.9	2.9	2.9	57.673	0.0018182	1.524	8665600	279530	11.8533	12.4961	11.9738	11.9982	13.1468	11.9583	12.6271	14.1411
Q7L0Y3	Q7L0Y3	TRMT10C	Mitochondrial ribonuclease P protein 1	1.98096	0.887031	1.84937		6	6	2000	Color2 [A=255, R=255, G=128, B=128]	9	8						6	6	16.1	16.1	16.1	47.346	0	15.203	74658000	2871500	15.9122	15.5664	15.7835	16.0095	17.0452	16.2311	16.4242	17.1193
Q9NYK5;Q9NYK5-2	Q9NYK5;Q9NYK5-2	MRPL39	39S ribosomal protein L39, mitochondrial	1.29298	0.886984	1.84931		3	4	2942	Color2 [A=255, R=192, G=192, B=192]	9	6						3	3	10.4	10.4	10.4	38.711	0	5.4788	17719000	770380	12.5547	12.4978	12.8641	13.0375	14.4269	12.9488	13.1825	13.9438
P08575-2;P08575	P08575-2;P08575	PTPRC	Receptor-type tyrosine-protein phosphatase C	1.54238	0.886865	1.84915		23	28	572	Color2 [A=255, R=192, G=192, B=192]	9	6						23	23	22.6	22.6	22.6	130.9	0	55.517	452670000	7941500	17.5438	17.3189	17.9477	18.0263	19.1228	17.9062	18.5234	18.8319
Q9HD45	Q9HD45	TM9SF3	Transmembrane 9 superfamily member 3	2.40043	0.88533	1.84719		3	4	2838	Color2 [A=255, R=255, G=128, B=128]	9	8						3	3	4.4	4.4	4.4	67.887	0	3.371	67155000	3534500	11.5596	11.4399	11.9773	12.1268	12.8637	12.5068	12.4513	12.8231
Q96JC1-2;Q96JC1	Q96JC1-2;Q96JC1	VPS39	Vam6/Vps39-like protein	1.91064	0.883347	1.84465		20	23	2484	Color2 [A=255, R=255, G=128, B=128]	9	8						20	20	26.3	26.3	26.3	100.77	0	97.183	486400000	8843600	17.6292	17.421	17.9004	18.0241	18.8488	18.1364	18.4432	19.0798
P49189-2;P49189	P49189-2;P49189	ALDH9A1	4-trimethylaminobutyraldehyde dehydrogenase	1.3628	0.880914	1.84154		3	4	1105	Color2 [A=255, R=192, G=192, B=192]	9	6						3	3	7.5	7.5	7.5	46.454	0	10.2	55191000	2759500	15.0405	14.5939	14.6155	14.9629	16.5906	15.4398	15.0629	15.6432
Q9BTU6	Q9BTU6	PI4K2A	Phosphatidylinositol 4-kinase type 2-alpha	2.09965	0.879738	1.84004		4	4	2629	Color2 [A=255, R=255, G=128, B=128]	9	8						4	4	9.4	9.4	9.4	54.022	0	5.8745	25704000	951990	14.3269	14.2425	14.3979	14.4202	15.4858	14.6594	15.1033	15.6579
Q13418-3;Q13418;Q13418-2	Q13418-3;Q13418;Q13418-2	ILK	Integrin-linked protein kinase	1.80038	0.879375	1.83958		4	4	1600	Color2 [A=255, R=255, G=128, B=128]	9	8						4	4	11.3	11.3	11.3	36.467	0	9.5897	145670000	8092700	16.1999	16.0706	16.0812	16.1968	17.6115	16.5289	16.6274	17.2981
Q16581	Q16581	C3AR1	C3a anaphylatoxin chemotactic receptor	1.47498	0.877757	1.83752		2	2	1790	Color2 [A=255, R=192, G=192, B=192]	9	6						2	2	4.8	4.8	4.8	53.864	0	8.95	16332000	1088800	11.5919	11.0872	11.5594	12.2815	13.0846	12.1197	12.407	12.4197
Q5SWX8-4;Q5SWX8;Q5SWX8-3;Q5SWX8-2	Q5SWX8-4;Q5SWX8;Q5SWX8-3;Q5SWX8-2	ODR4	Protein odr-4 homolog	1.833	0.876745	1.83623		9	13	1884	Color2 [A=255, R=255, G=128, B=128]	9	8						9	9	20.9	20.9	20.9	47.592	0	21.169	170990000	8142200	15.7851	15.666	16.096	16.1158	17.3633	16.2231	16.7697	16.8138
P01730	P01730	CD4	T-cell surface glycoprotein CD4	1.63844	0.873836	1.83253		4	5	457	Color2 [A=255, R=192, G=192, B=192]	9	6						4	4	9.4	9.4	9.4	51.11	0	3.9757	32170000	1892400	14.8568	14.522	15.1894	15.2866	16.2187	15.379	15.5051	16.2474
Q53GQ0;Q53GQ0-2	Q53GQ0	HSD17B12	Very-long-chain 3-oxoacyl-CoA reductase	1.24734	0.871993	1.83019		5	8	1850	Color2 [A=255, R=192, G=192, B=192]	9	6						5	5	16.3	16.3	16.3	34.324	0	13.741	217560000	14504000	16.4273	16.2179	16.6833	16.8485	17.9102	16.4366	17.4471	17.8712
P62873;P62873-2	P62873;P62873-2	GNB1	Guanine nucleotide-binding protein G(I)/G(S)/G(T) subunit beta-1	1.76472	0.866919	1.82376		3	5	1366	Color2 [A=255, R=255, G=128, B=128]	9	8						7	3	28.2	13.2	13.2	37.377	0	35.161	270770000	20829000	15.621	15.4797	15.7796	15.955	16.9808	15.9426	16.4346	16.9451
P46783;Q9NQ39	P46783;Q9NQ39	RPS10;RPS10P5	40S ribosomal protein S10;Putative 40S ribosomal protein S10-like	0.959957	0.864661	1.82091		5	8	1068	Color2 [A=255, R=192, G=192, B=192]	9	6						5	5	29.1	29.1	29.1	18.898	0	15.635	330560000	41320000	16.5199	16.3514	15.9757	16.2954	17.4072	16.1413	16.8103	18.2422
Q96N67-4;Q96N67-2;Q96N67-3;Q96N67-5;Q96N67-6;Q96N67;Q96N67-7;Q96HP0	Q96N67-4;Q96N67-2;Q96N67-3;Q96N67-5;Q96N67-6;Q96N67	DOCK7	Dedicator of cytokinesis protein 7	1.50708	0.862039	1.81761		13	14	2503	Color2 [A=255, R=192, G=192, B=192]	9	6						13	13	6.5	6.5	6.5	238.27	0	23.27	118550000	1118400	15.5149	15.4285	16.1551	16.1415	16.8542	16.1315	16.4736	17.2288
P00488;P16452-3;P16452;P16452-2	P00488	F13A1	Coagulation factor XIII A chain	1.82879	0.861924	1.81746		35	92	441	Color2 [A=255, R=255, G=128, B=128]	9	8						35	35	44.8	44.8	44.8	83.266	0	323.31	5896100000	159350000	19.7572	19.3882	19.9813	20.1023	21.2282	20.3487	20.4075	20.6923
O00264-2;O00264	O00264-2;O00264	PGRMC1	Membrane-associated progesterone receptor component 1	1.38429	0.860301	1.81542		2	3	104	Color2 [A=255, R=192, G=192, B=192]	9	6						2	2	11.9	11.9	11.9	15.879	0	2.8141	20554000	4110800	13.1004	12.1766	13.3471	12.9	14.3768	13.6273	13.4083	13.5528
Q9UJS0;Q9UJS0-2	Q9UJS0;Q9UJS0-2	SLC25A13	Calcium-binding mitochondrial carrier protein Aralar2	1.77968	0.857472	1.81186		16	31	3053	Color2 [A=255, R=255, G=128, B=128]	9	8						20	20	31.7	31.7	26.2	74.175	0	93.458	1273800000	37465000	18.2213	18.0653	18.3706	18.4895	19.6506	18.5078	19.0615	19.3567
O43488;Q8NHP1;O95154	O43488;Q8NHP1	AKR7A2;AKR7L	Aflatoxin B1 aldehyde reductase member 2;Aflatoxin B1 aldehyde reductase member 4	2.1306	0.857287	1.81163		3	5	221	Color2 [A=255, R=255, G=128, B=128]	9	8						3	3	10.6	10.6	10.6	39.589	0	4.9299	38836000	2589100	14.1015	13.8991	14.3937	14.3195	15.4904	14.7016	14.7693	15.1815
P61006;DU68111	P61006;DU68111	RAB8A	Ras-related protein Rab-8A	2.2499	0.857083	1.81137		2	2	1294	Color2 [A=255, R=255, G=128, B=128]	9	8	+					4	2	23.2	14	14	23.668	0	5.9425	20593000	1584100	12.8846	12.5323	12.9364	13.0769	13.9874	13.5319	13.3344	14.0048
Q9NR56-3;Q9NR56-4;Q9NR56-7;Q9NR56-6;Q9NR56-2;Q9NR56-5;Q9NR56;Q5VZF2-3;Q5VZF2-2;Q5VZF2;Q9NUK0-4;Q9NUK0-3;Q9NUK0-2;Q9NUK0	Q9NR56-3;Q9NR56-4;Q9NR56-7;Q9NR56-6;Q9NR56-2;Q9NR56-5;Q9NR56	MBNL1	Muscleblind-like protein 1	1.70133	0.856856	1.81109		6	7	2866	Color2 [A=255, R=255, G=128, B=128]	9	8						6	6	20.5	20.5	20.5	33.05	0	13.789	120350000	12035000	16.0878	15.5951	15.8277	15.8804	17.4486	16.3659	16.4118	16.5921
Q99685;Q99685-2	Q99685;Q99685-2	MGLL	Monoglyceride lipase	2.75881	0.856271	1.81035		3	3	2576	Color2 [A=255, R=255, G=128, B=128]	9	8						3	3	12.5	12.5	12.5	33.261	0	15.825	86144000	5384000	13.641	13.6057	13.9938	14.0861	14.8353	14.4411	14.5942	14.8813
P08195-2;P08195-3;P08195;P08195-4	P08195-2;P08195-3;P08195;P08195-4	SLC3A2	4F2 cell-surface antigen heavy chain	1.61874	0.851492	1.80437		3	3	562	Color2 [A=255, R=192, G=192, B=192]	9	6						3	3	6.6	6.6	6.6	57.944	0	3.1964	22012000	786130	9.98371	10.3007	10.9984	10.124	11.6723	11.2553	10.9654	10.9198
P18074-2;P18074	P18074-2;P18074	ERCC2	TFIIH basal transcription factor complex helicase XPD subunit	3.0803	0.850409	1.80301	+	2	2	734	Color2 [A=255, R=255, G=0, B=0]	9	10						2	2	4.2	4.2	4.2	46.274	0	2.9401	21453000	1072600	13.7901	13.8833	14.0723	14.1516	14.9991	14.5468	14.7508	15.0022
Q9HCP0-2;Q9HCP0;P78368;Q9Y6M4-3;Q9Y6M4-4;Q9Y6M4;Q9Y6M4-2	Q9HCP0-2;Q9HCP0;P78368;Q9Y6M4-3;Q9Y6M4-4;Q9Y6M4;Q9Y6M4-2	CSNK1G1;CSNK1G2;CSNK1G3	Casein kinase I isoform gamma-1;Casein kinase I isoform gamma-2;Casein kinase I isoform gamma-3	0.736823	0.847914	1.7999		2	2	2834	Color2 [A=255, R=192, G=192, B=192]	9	6						2	2	5.1	5.1	5.1	45.413	0.0062026	1.2059	4880300	221830	11.8267	10.7881	11.3439	11.9538	12.0127	11.5059	12.0099	13.7758
Q13523	Q13523	PRPF4B	Serine/threonine-protein kinase PRP4 homolog	0.715817	0.847823	1.79978		2	2	1616	Color2 [A=255, R=192, G=192, B=192]	9	6						2	2	2.6	2.6	2.6	116.99	0	3.1147	5429500	132430	11.229	11.2383	10.8036	11.3372	12.2235	10.8172	11.4987	13.4599
Q99877;Q93079;Q5QNW6;P62807;P58876;O60814;Q5QNW6-2;Q99880;Q99879;P57053;Q96A08	Q99877;Q93079;Q5QNW6;P62807;P58876;O60814;Q5QNW6-2;Q99880;Q99879;P57053	HIST1H2BN;HIST1H2BH;HIST2H2BF;HIST1H2BC;HIST1H2BD;HIST1H2BK;HIST1H2BL;HIST1H2BM;H2BFS	Histone H2B type 1-N;Histone H2B type 1-H;Histone H2B type 2-F;Histone H2B type 1-C/E/F/G/I;Histone H2B type 1-D;Histone H2B type 1-K;Histone H2B type 1-L;Histone H2B type 1-M;Histone H2B type F-S	0.302814	0.846713	1.7984		2	72	275	Color2 [A=255, R=192, G=192, B=192]	9	6						11	11	69	69	7.9	13.922	0	48.695	27381000000	3911500000	17.9428	19.7957	17.6867	19.1004	18.3703	17.9377	19.0003	22.6042
Q9H3M7-2;Q9H3M7	Q9H3M7-2;Q9H3M7	TXNIP	Thioredoxin-interacting protein	2.16722	0.846584	1.79824		2	2	2756	Color2 [A=255, R=255, G=128, B=128]	9	8						2	2	7.1	7.1	7.1	37.319	0	4.2411	16053000	1003300	13.6745	13.734	13.841	13.9871	15.1432	14.3997	14.2749	14.8051
Q9H857-4;Q9H857;Q9H857-3;Q9H857-2	Q9H857-4;Q9H857;Q9H857-3;Q9H857-2	NT5DC2	5-nucleotidase domain-containing protein 2	1.02978	0.845766	1.79722		4	5	2792	Color2 [A=255, R=192, G=192, B=192]	9	6						4	4	10.3	10.3	10.3	45.998	0	5.0717	74601000	3552400	13.1415	13.1248	12.2268	11.948	14.309	12.9813	13.3154	13.2183
O75381-2;O75381	O75381-2;O75381	PEX14	Peroxisomal membrane protein PEX14	1.4375	0.845116	1.79641		3	4	307	Color2 [A=255, R=192, G=192, B=192]	9	6						3	3	19.2	19.2	19.2	36.701	0	48.134	46291000	3086100	14.1033	13.9775	14.5791	14.6608	15.762	14.5341	14.9917	15.4134
O60711;O60711-2	O60711;O60711-2	LPXN	Leupaxin	2.83189	0.844842	1.79607		4	6	266	Color2 [A=255, R=255, G=128, B=128]	9	8						4	4	15	15	15	43.332	0	26.564	53008000	3313000	13.5908	13.1941	13.4319	13.4635	14.4498	13.949	14.1643	14.4967
Q6P1X6-2;Q6P1X6	Q6P1X6-2;Q6P1X6	C8orf82	UPF0598 protein C8orf82	1.56878	0.843692	1.79464		6	12	1946	Color2 [A=255, R=192, G=192, B=192]	9	6						6	6	28.4	28.4	28.4	22.808	0	81.749	809510000	62270000	16.9356	16.9156	17.5426	17.5948	18.6748	17.5996	17.9849	18.1041
P35754	P35754	GLRX	Glutaredoxin-1	1.44711	0.843601	1.79452		5	10	970	Color2 [A=255, R=192, G=192, B=192]	9	6						5	5	50.9	50.9	50.9	11.776	0	46.99	2343400000	468680000	16.9666	16.6341	17.0783	17.212	18.6207	17.7987	17.2921	17.5538
Q16186	Q16186	ADRM1	Proteasomal ubiquitin receptor ADRM1	1.46866	0.843534	1.79444		7	10	1781	Color2 [A=255, R=192, G=192, B=192]	9	6						7	7	20.4	20.4	20.4	42.153	0	47.091	165690000	15063000	16.7508	15.9591	16.4183	16.5734	17.9865	16.7603	17.19	17.1389
P15121	P15121	AKR1B1	Aldose reductase	1.71257	0.842954	1.79372		3	3	687	Color2 [A=255, R=255, G=128, B=128]	9	8						3	3	8.9	8.9	8.9	35.853	0	5.4258	56005000	3111400	15.6608	15.1646	15.7113	15.8365	16.9123	16.4273	15.8472	16.5581
P63098;Q96LZ3	P63098	PPP3R1	Calcineurin subunit B type 1	1.75422	0.842638	1.79333		3	3	1384	Color2 [A=255, R=255, G=128, B=128]	9	8						3	3	23.5	23.5	23.5	19.3	0	8.1913	37641000	4182300	14.7734	14.7053	15.2554	15.4201	16.3733	15.545	15.618	15.9885
O15235	O15235	MRPS12	28S ribosomal protein S12, mitochondrial	2.36263	0.842003	1.79254		3	3	180	Color2 [A=255, R=255, G=128, B=128]	9	8						3	3	14.5	14.5	14.5	15.173	0	5.0802	61556000	8793700	14.3478	14.5627	14.5658	14.5556	15.6417	15.1998	14.9063	15.6521
Q9Y5M8	Q9Y5M8	SRPRB	Signal recognition particle receptor subunit beta	1.71148	0.838981	1.78879		4	4	3195	Color2 [A=255, R=255, G=128, B=128]	9	8						4	4	18.1	18.1	18.1	29.702	0	14.497	57922000	3620100	14.6874	14.8972	14.9595	14.8702	16.3861	15.1485	15.5348	15.7008
P01857;P01861	P01857	IGHG1	Ig gamma-1 chain C region	1.6101	0.838837	1.78861		3	3	466	Color2 [A=255, R=192, G=192, B=192]	9	6						3	3	17.6	17.6	17.6	36.105	0	13.085	33340000	2222700	13.9545	14.126	14.6515	14.8336	15.3941	15.0053	14.8453	15.6761
Q96I99;Q96I99-2	Q96I99;Q96I99-2	SUCLG2	Succinyl-CoA ligase [GDP-forming] subunit beta, mitochondrial	2.04614	0.837162	1.78653		2	2	2475	Color2 [A=255, R=255, G=128, B=128]	9	8						2	2	6.9	6.9	6.9	46.51	0	2.2805	8087400	288830	13.2768	13.1186	13.613	13.6263	14.5921	13.9354	13.9316	14.5242
Q96GW9	Q96GW9	MARS2	Methionine--tRNA ligase, mitochondrial	1.54009	0.837106	1.78646		5	6	2462	Color2 [A=255, R=192, G=192, B=192]	9	6						5	5	8.8	8.8	8.8	66.59	0	15.924	65293000	2176400	13.2737	13.1271	13.9257	13.7972	14.8314	13.7807	14.4816	14.3783
P62879;P62879-2	P62879;P62879-2	GNB2	Guanine nucleotide-binding protein G(I)/G(S)/G(T) subunit beta-2	1.52637	0.836051	1.78516		2	15	1368	Color2 [A=255, R=192, G=192, B=192]	9	6						7	7	28.2	28.2	9.1	37.331	0	92.515	974640000	74972000	16.5827	16.5497	17.0337	17.2253	17.991	17.1084	17.4675	18.1687
Q9UBC2-3;Q9UBC2;Q9UBC2-2;Q9UBC2-4	Q9UBC2-3;Q9UBC2;Q9UBC2-2;Q9UBC2-4	EPS15L1	Epidermal growth factor receptor substrate 15-like 1	1.65137	0.835594	1.78459		8	10	2997	Color2 [A=255, R=192, G=192, B=192]	9	6						8	8	13	13	13	83.247	0	13.899	61141000	1389600	14.5258	14.2753	14.7651	14.9795	15.9393	14.8716	15.4119	15.6653
Q8N392-2;Q8N392	Q8N392-2;Q8N392	ARHGAP18	Rho GTPase-activating protein 18	1.49495	0.83511	1.78399		3	3	2167	Color2 [A=255, R=192, G=192, B=192]	9	6						3	3	5.2	5.2	5.2	70.163	0	3.8858	11011000	282330	13.2059	13.1676	12.7409	13.0547	14.2892	13.2461	13.5645	14.4098
Q9BYT8	Q9BYT8	NLN	Neurolysin, mitochondrial	1.84687	0.833701	1.78225		4	7	2688	Color2 [A=255, R=255, G=128, B=128]	9	8						4	4	6.5	6.5	6.5	80.651	0	9.1226	66664000	1960700	14.8209	14.7703	15.2952	15.3212	16.3824	15.5506	15.6064	16.0029
P31040;P31040-2;P31040-3	P31040;P31040-2;P31040-3	SDHA	Succinate dehydrogenase [ubiquinone] flavoprotein subunit, mitochondrial	1.18712	0.833198	1.78163		28	74	914	Color2 [A=255, R=192, G=192, B=192]	9	6						28	28	55.7	55.7	55.7	72.691	0	323.31	5389400000	173850000	19.3236	18.9829	19.4477	19.536	21.1341	20.1576	19.5561	19.7752
P00367;P00367-2;P00367-3;P49448	P00367;P00367-2;P00367-3;P49448	GLUD1;GLUD2	Glutamate dehydrogenase 1, mitochondrial;Glutamate dehydrogenase 2, mitochondrial	1.57505	0.827104	1.77412		4	5	437	Color2 [A=255, R=192, G=192, B=192]	9	6						4	4	6.8	6.8	6.8	61.397	0	50.709	42562000	1289700	14.6927	14.3649	14.6621	14.8647	15.9248	14.8017	15.3056	15.8606
Q13049	Q13049	TRIM32	E3 ubiquitin-protein ligase TRIM32	2.30452	0.826739	1.77367		5	5	1567	Color2 [A=255, R=255, G=128, B=128]	9	8						5	5	6.6	6.6	6.6	71.988	0	11.024	77345000	2148500	13.9681	13.8382	14.169	14.0443	15.2614	14.5373	14.5398	14.9882
Q9Y6D5;Q9Y6D6	Q9Y6D5	ARFGEF2	Brefeldin A-inhibited guanine nucleotide-exchange protein 2	2.0397	0.825813	1.77253		3	3	3221	Color2 [A=255, R=255, G=128, B=128]	9	8						3	3	1.8	1.8	1.8	202.04	0	4.379	7131000	72030	11.5466	11.1311	11.5816	11.6349	12.4719	11.7542	12.4007	12.5708
Q8N3V7-3;Q8N3V7-2;Q8N3V7	Q8N3V7-3;Q8N3V7-2;Q8N3V7	SYNPO	Synaptopodin	0.86342	0.825421	1.77205		2	2	2170	Color2 [A=255, R=192, G=192, B=192]	9	6						2	2	6.3	6.3	6.3	73.666	0	4.9359	10213000	329450	12.6912	11.9205	12.4033	12.6082	13.3376	12.5746	12.5513	14.4614
P18085	P18085	ARF4	ADP-ribosylation factor 4	1.43601	0.825065	1.77161		4	8	736	Color2 [A=255, R=192, G=192, B=192]	9	6						6	6	42.8	42.8	25.6	20.511	0	18.041	223810000	20347000	15.8842	15.4383	15.6648	15.845	17.2717	16.2746	15.9142	16.6722
Q96RF0-2;Q96RF0-3;Q96RF0	Q96RF0-2;Q96RF0-3;Q96RF0	SNX18	Sorting nexin-18	2.27445	0.823853	1.77013		2	3	2530	Color2 [A=255, R=255, G=128, B=128]	9	8						2	2	3	3	3	69.006	0	4.3843	22860000	1088600	14.2981	13.9857	14.4652	14.5108	15.318	15.0435	14.7546	15.439
O95299;O95299-2	O95299;O95299-2	NDUFA10	NADH dehydrogenase [ubiquinone] 1 alpha subcomplex subunit 10, mitochondrial	1.48924	0.8224	1.76835		9	16	393	Color2 [A=255, R=192, G=192, B=192]	9	6						9	9	26.2	26.2	26.2	40.75	0	33.042	258900000	12945000	17.5898	17.3837	17.6719	17.7653	19.2536	18.0046	18.0949	18.3472
Q9BZL4-2;Q9BZL4-3;Q9BZL4-4;Q9BZL4;Q9BZL4-5	Q9BZL4-2;Q9BZL4-3;Q9BZL4-4;Q9BZL4;Q9BZL4-5	PPP1R12C	Protein phosphatase 1 regulatory subunit 12C	2.53173	0.821616	1.76739		2	2	2697	Color2 [A=255, R=255, G=128, B=128]	9	8						2	2	6.7	6.7	6.7	78.233	0	5.1451	14784000	389040	10.5271	10.752	11.0457	11.2469	11.6692	11.6604	11.6294	11.8992
O95782-2;O95782	O95782-2;O95782	AP2A1	AP-2 complex subunit alpha-1	1.63726	0.82061	1.76615		7	9	418	Color2 [A=255, R=192, G=192, B=192]	9	6						12	7	12.7	7.9	7.9	105.36	0	10.446	106650000	2012200	15.7502	15.5574	15.5704	15.9787	16.802	15.9295	16.3378	17.0698
Q8N1I0-2;Q8N1I0;Q8N1I0-3	Q8N1I0-2;Q8N1I0;Q8N1I0-3	DOCK4	Dedicator of cytokinesis protein 4	1.55051	0.819986	1.76539		6	7	2159	Color2 [A=255, R=192, G=192, B=192]	9	6						6	6	3.7	3.7	3.7	222.22	0	11.574	64217000	675970	14.7118	14.4573	14.7436	14.9892	15.8245	14.8369	15.477	16.0434
Q567U6	Q567U6	CCDC93	Coiled-coil domain-containing protein 93	1.57685	0.819281	1.76453		5	5	1857	Color2 [A=255, R=192, G=192, B=192]	9	6						5	5	10.5	10.5	10.5	73.197	0	10.161	58439000	1623300	15.1068	14.9702	15.7498	15.8707	16.4533	15.8443	16.1056	16.5715
P53680;P53680-2	P53680;P53680-2	AP2S1	AP-2 complex subunit sigma	1.62795	0.817904	1.76284		2	2	1228	Color2 [A=255, R=192, G=192, B=192]	9	6						2	2	10.6	10.6	10.6	17.018	0	2.3359	61884000	10314000	15.2038	15.3067	15.3182	15.4595	16.3046	15.5335	15.9381	16.7837
O43852;O43852-3;O43852-2;O43852-4;O43852-15;O43852-5;O43852-6;O43852-9;O43852-10;O43852-13;O43852-14;O43852-11;O43852-8;O43852-12;O43852-7	O43852;O43852-3;O43852-2;O43852-4;O43852-15;O43852-5;O43852-6	CALU	Calumenin	1.68539	0.81335	1.75729		12	17	242	Color2 [A=255, R=192, G=192, B=192]	9	6						12	12	37.1	37.1	37.1	37.106	0	37.835	251760000	15735000	16.0168	16.276	16.1133	16.2745	17.217	16.2661	17.0238	17.4271
O60701;O60701-2;O60701-3	O60701;O60701-2;O60701-3	UGDH	UDP-glucose 6-dehydrogenase	1.35794	0.813262	1.75718		7	10	265	Color2 [A=255, R=192, G=192, B=192]	9	6						7	7	18.8	18.8	18.8	55.023	0	39.332	106060000	3787700	15.252	15.1292	14.5594	14.5661	16.3622	15.4762	15.1274	15.794
P68400;P68400-2;Q8NEV1	P68400;P68400-2;Q8NEV1	CSNK2A1;CSNK2A3	Casein kinase II subunit alpha;Casein kinase II subunit alpha 3	1.57505	0.809144	1.75217		4	5	1410	Color2 [A=255, R=192, G=192, B=192]	9	6						4	4	13	13	13	45.143	0	7.9337	38345000	2130300	12.5343	12.4462	12.7344	12.7757	14.053	12.7627	13.3805	13.531
Q96EY8	Q96EY8	MMAB	Cob(I)yrinic acid a,c-diamide adenosyltransferase, mitochondrial	1.75207	0.808822	1.75178		5	8	2448	Color2 [A=255, R=255, G=128, B=128]	9	8						5	5	28.8	28.8	28.8	27.388	0	21.196	66073000	5082500	15.8205	15.5052	16.0019	16.001	16.9779	16.076	16.5051	17.0049
Q9NVI7-2;Q9NVI7;Q9NVI7-3;Q5T9A4;Q5T9A4-3;Q5T9A4-2;Q5T2N8	Q9NVI7-2;Q9NVI7;Q9NVI7-3;Q5T9A4;Q5T9A4-3	ATAD3A;ATAD3B	ATPase family AAA domain-containing protein 3A;ATPase family AAA domain-containing protein 3B	1.44115	0.808517	1.75141		12	16	2909	Color2 [A=255, R=192, G=192, B=192]	9	6						12	12	22.2	22.2	22.2	66.217	0	26.711	174370000	5449200	16.8669	16.6926	16.9704	17.1294	17.9305	16.9856	17.6295	18.3478
O75367;O75367-3;O75367-2	O75367;O75367-3;O75367-2	H2AFY	Core histone macro-H2A.1	0.30439	0.80678	1.7493		13	27	304	Color2 [A=255, R=192, G=192, B=192]	9	6						15	15	44.1	44.1	37.1	39.617	0	101.78	1939100000	107730000	17.0233	18.6898	16.9354	18.0739	17.4911	16.8863	18.0832	21.4889
O60825-2;O60825	O60825-2;O60825	PFKFB2	6-phosphofructo-2-kinase/fructose-2,6-bisphosphatase 2;6-phosphofructo-2-kinase;Fructose-2,6-bisphosphatase	1.85345	0.806674	1.74917		5	6	276	Color2 [A=255, R=255, G=128, B=128]	9	8						6	5	11.9	9.8	9.8	54.406	0	12.527	59990000	1817900	15.2274	15.2236	15.6084	15.6696	16.7345	15.8022	16.0457	16.3734
Q9H4M9;Q9NZN4	Q9H4M9	EHD1	EH domain-containing protein 1	1.89943	0.806339	1.74877		5	6	2772	Color2 [A=255, R=255, G=128, B=128]	9	8						6	6	10.9	10.9	9.2	60.626	0	11.852	101190000	3489300	14.2802	14.2301	14.7015	14.7652	15.7577	14.8946	15.1638	15.3862
O60684	O60684	KPNA6	Importin subunit alpha-7	1.23056	0.804451	1.74648		2	2	264	Color2 [A=255, R=192, G=192, B=192]	9	6						4	2	11.8	6.3	6.3	60.029	0	5.6408	20823000	905370	12.789	12.5642	12.8626	13.2127	14.0029	12.9587	13.3226	14.3621
P51665	P51665	PSMD7	26S proteasome non-ATPase regulatory subunit 7	2.00162	0.8044	1.74642		2	2	1179	Color2 [A=255, R=255, G=128, B=128]	9	8						2	2	8.3	8.3	8.3	37.025	0	5.8325	8434200	562280	12.3511	12.149	12.2763	12.4476	13.3697	12.8606	12.6659	13.5453
A6NHR9;A6NHR9-2;A6NHR9-3	A6NHR9;A6NHR9-2	SMCHD1	Structural maintenance of chromosomes flexible hinge domain-containing protein 1	1.31495	0.804037	1.74598		3	4	18	Color2 [A=255, R=192, G=192, B=192]	9	6						3	3	1.5	1.5	1.5	226.37	0	6.6528	44861000	411570	13.9785	14.036	14.5432	14.6846	15.4192	14.4999	14.838	15.7013
P61289;P61289-2;P61289-3	P61289;P61289-2;P61289-3	PSME3	Proteasome activator complex subunit 3	1.68789	0.803847	1.74575		8	12	1311	Color2 [A=255, R=192, G=192, B=192]	9	6						8	8	33.1	33.1	33.1	29.506	0	34.009	134060000	10312000	16.017	15.6649	15.6591	15.7574	17.2796	16.3602	16.1711	16.503
Q9UBM7	Q9UBM7	DHCR7	7-dehydrocholesterol reductase	2.17925	0.801904	1.7434		2	2	3002	Color2 [A=255, R=255, G=128, B=128]	9	8						2	2	6.1	6.1	6.1	54.489	0	7.1093	15199000	1266600	12.1495	12.1344	11.932	12.2544	13.2856	12.7182	12.502	13.1722
Q9BZF1-3;Q9BZF1-2;Q9BZF1;Q9H0X9-3;Q9H0X9-2;Q9H0X9	Q9BZF1-3;Q9BZF1-2;Q9BZF1	OSBPL8	Oxysterol-binding protein-related protein 8	1.88532	0.801765	1.74323		10	11	2693	Color2 [A=255, R=255, G=128, B=128]	9	8						10	10	17.4	17.4	17.4	96.955	0	61.98	208530000	4255600	16.5387	16.3724	16.8254	16.9108	17.6955	17.0259	17.2664	17.8665
P25205;P25205-2	P25205;P25205-2	MCM3	DNA replication licensing factor MCM3	1.16785	0.80131	1.74268		23	27	828	Color2 [A=255, R=192, G=192, B=192]	9	6						23	23	33.2	33.2	33.2	90.98	0	88.444	325160000	6375600	17.809	17.6405	16.6369	16.8583	18.5841	17.5591	17.8688	18.138
P36405	P36405	ARL3	ADP-ribosylation factor-like protein 3	1.70878	0.800883	1.74217		2	2	973	Color2 [A=255, R=192, G=192, B=192]	9	6						2	2	12.6	12.6	12.6	20.455	0	4.0384	10386000	944200	11.7912	11.4603	11.9115	12.1875	12.9479	12.519	12.1134	12.9738
Q14644-2;Q14644	Q14644-2;Q14644	RASA3	Ras GTPase-activating protein 3	2.20648	0.800491	1.74169		16	19	1689	Color2 [A=255, R=255, G=128, B=128]	9	8						17	17	22.8	22.8	21.9	92.227	0	33.328	183170000	3738100	17.1207	17.0347	17.1006	17.2219	17.7237	17.4939	18.1281	18.3342
P17480-2;P17480	P17480-2;P17480	UBTF	Nucleolar transcription factor 1	0.603909	0.799092	1.74001		7	8	720	Color2 [A=255, R=192, G=192, B=192]	9	6						7	7	10.9	10.9	10.9	84.936	0	35.12	75361000	2355000	13.895	14.9871	14.168	14.7457	14.9358	14.2085	14.9631	16.8849
Q86UX7-2;Q86UX7	Q86UX7-2;Q86UX7	FERMT3	Fermitin family homolog 3	1.03921	0.798748	1.73959		10	12	2063	Color2 [A=255, R=192, G=192, B=192]	9	6						10	10	20.1	20.1	20.1	75.429	0	44.529	182310000	4797600	16.8758	16.6887	17.1061	17.3	18.0748	17.0529	17.3276	18.7101
Q96SQ9;Q96SQ9-2	Q96SQ9;Q96SQ9-2	CYP2S1	Cytochrome P450 2S1	1.65632	0.79671	1.73713		6	7	2544	Color2 [A=255, R=192, G=192, B=192]	9	6						6	6	17.7	17.7	17.7	55.816	0	14.206	39931000	1331000	13.5838	13.705	13.757	13.8846	14.8501	13.8545	14.4391	14.9736
P29966;P49006	P29966	MARCKS	Myristoylated alanine-rich C-kinase substrate	1.10068	0.796464	1.73684		10	19	881	Color2 [A=255, R=192, G=192, B=192]	9	6						10	10	43.4	43.4	43.4	31.554	0	43.352	598660000	42762000	17.7358	16.5503	16.9054	17.0137	18.6649	17.3746	17.5867	17.7648
O14579-3;O14579;O14579-2	O14579-3;O14579;O14579-2	COPE	Coatomer subunit epsilon	1.39914	0.79588	1.73614		5	7	135	Color2 [A=255, R=192, G=192, B=192]	9	6						5	5	22.3	22.3	22.3	28.772	0	10.581	86779000	8677900	15.5802	15.1073	15.5935	15.3535	16.8057	16.397	15.4604	16.1548
Q92747-2;Q92747	Q92747-2;Q92747	ARPC1A	Actin-related protein 2/3 complex subunit 1A	1.43852	0.794766	1.7348		2	2	2360	Color2 [A=255, R=192, G=192, B=192]	9	6						2	2	7	7	7	38.603	0	2.2619	3090200	162640	12.5114	11.9021	12.5554	12.4505	13.6064	13.1314	12.4458	13.4149
P30481;P30483;P30487;P30488;P30485;P30461	P30481;P30483;P30487;P30488;P30485;P30461	HLA-B	HLA class I histocompatibility antigen, B-44 alpha chain;HLA class I histocompatibility antigen, B-45 alpha chain;HLA class I histocompatibility antigen, B-49 alpha chain;HLA class I histocompatibility antigen, B-50 alpha chain;HLA class I histocompatibility antigen, B-47 alpha chain;HLA class I histocompatibility antigen, B-13 alpha chain	1.01902	0.794334	1.73428		2	15	900	Color2 [A=255, R=192, G=192, B=192]	9	6						12	10	37.6	30.7	6.4	40.481	0	100.18	223240000	13132000	15.67	15.3367	16.7393	16.7906	17.2854	16.747	16.5983	17.0832
Q15404;Q15404-2	Q15404;Q15404-2	RSU1	Ras suppressor protein 1	1.93648	0.79347	1.73324		5	7	1749	Color2 [A=255, R=255, G=128, B=128]	9	8						5	5	12.3	12.3	12.3	31.54	0	5.5406	86279000	6636900	14.0584	13.7536	13.9663	14.0512	14.9968	14.1693	14.7286	15.1088
Q8NBN7-2;Q8NBN7	Q8NBN7-2;Q8NBN7	RDH13	Retinol dehydrogenase 13	1.55971	0.792064	1.73155		2	2	2205	Color2 [A=255, R=192, G=192, B=192]	9	6						2	2	9.6	9.6	9.6	28.793	0	3.3929	19005000	1461900	14.703	14.4075	14.9515	14.9149	16.0616	14.8867	15.5422	15.6547
Q8NE86-3;Q8NE86;Q8NE86-2	Q8NE86-3;Q8NE86;Q8NE86-2	MCU	Calcium uniporter protein, mitochondrial	1.34337	0.790345	1.72949		2	3	2232	Color2 [A=255, R=192, G=192, B=192]	9	6						2	2	8.6	8.6	8.6	35.158	0	6.1837	27768000	2136000	14.9207	14.1647	14.3748	14.5292	15.8555	14.9347	14.7301	15.6306
Q9UPN3;Q9UPN3-4;Q9UPN3-3;Q9UPN3-2;Q9UPN3-5	Q9UPN3;Q9UPN3-4;Q9UPN3-3;Q9UPN3-2;Q9UPN3-5	MACF1	Microtubule-actin cross-linking factor 1, isoforms 1/2/3/5	1.98197	0.789682	1.72869		20	22	3098	Color2 [A=255, R=255, G=128, B=128]	9	8						21	20	3.6	3.5	3.5	838.3	0	36.479	127230000	300080	15.9075	15.7074	15.9186	15.9819	16.9957	16.1739	16.4813	17.0231
P48426-2;P48426;P78356	P48426-2;P48426;P78356	PIP4K2A;PIP4K2B	Phosphatidylinositol 5-phosphate 4-kinase type-2 alpha;Phosphatidylinositol 5-phosphate 4-kinase type-2 beta	1.32315	0.788885	1.72774		2	3	1087	Color2 [A=255, R=192, G=192, B=192]	9	6						2	2	6.6	6.6	6.6	39.802	0	3.7409	40247000	2236000	14.4547	14.2355	14.684	14.8025	15.6124	14.5148	15.3498	15.8551
Q14241	Q14241	TCEB3	Transcription elongation factor B polypeptide 3	0.889773	0.787982	1.72666		3	3	1669	Color2 [A=255, R=192, G=192, B=192]	9	6						3	3	4.9	4.9	4.9	89.908	0	6.0898	3784400	102280	11.8866	10.8209	11.4581	11.4052	12.2911	11.4915	11.7036	13.2367
Q460N5-1;Q460N5;Q460N5-4;Q460N5-3;Q460N5-5	Q460N5-1;Q460N5;Q460N5-4;Q460N5-3	PARP14	Poly [ADP-ribose] polymerase 14	2.0233	0.787826	1.72647		28	31	1834	Color2 [A=255, R=255, G=128, B=128]	9	8						28	28	20.3	20.3	20.3	193.75	0	72.875	386920000	3756500	17.2608	17.1038	17.3027	17.4707	18.458	17.5965	17.9156	18.3192
Q8NCC3;Q8NCC3-2	Q8NCC3;Q8NCC3-2	PLA2G15	Group XV phospholipase A2	1.81118	0.786271	1.72461		4	4	2218	Color2 [A=255, R=255, G=128, B=128]	9	8						4	4	12.9	12.9	12.9	46.657	0	8.2907	37075000	2059700	15.1255	14.8257	15.4578	15.5012	16.18	15.5786	15.9154	16.3814
P61158	P61158	ACTR3	Actin-related protein 3	1.2901	0.785751	1.72399		14	24	1304	Color2 [A=255, R=192, G=192, B=192]	9	6						14	14	37.3	37.3	37.3	47.371	0	94.164	645600000	30743000	17.7643	17.8414	17.8769	18.0298	18.9926	18.1301	18.1318	19.4007
P29144	P29144	TPP2	Tripeptidyl-peptidase 2	1.42123	0.783066	1.72078		14	15	867	Color2 [A=255, R=192, G=192, B=192]	9	6						14	14	12.8	12.8	12.8	138.35	0	32.562	98058000	1556500	14.9347	15.1844	15.1039	15.4041	16.6926	16.015	15.4343	15.6173
Q9Y6C2;Q9Y6C2-2	Q9Y6C2;Q9Y6C2-2	EMILIN1	EMILIN-1	0.755145	0.782255	1.71982		4	5	3219	Color2 [A=255, R=192, G=192, B=192]	9	6						4	4	3.8	3.8	3.8	106.67	0	5.452	18017000	367700	10.6004	9.90417	10.4908	10.2706	11.1726	10.2099	10.5824	12.43
P41091;Q2VIR3-2;Q2VIR3	P41091;Q2VIR3-2;Q2VIR3	EIF2S3;EIF2S3L	Eukaryotic translation initiation factor 2 subunit 3;Putative eukaryotic translation initiation factor 2 subunit 3-like protein	1.01735	0.780041	1.71718		3	3	1007	Color2 [A=255, R=192, G=192, B=192]	9	6						3	3	6.4	6.4	6.4	51.109	0	3.9403	43308000	2062300	14.8452	15.0575	14.4146	14.5311	16.0245	14.9887	14.7422	16.2133
Q8N490;Q8N490-4;Q8N490-3;Q8N490-2	Q8N490;Q8N490-4;Q8N490-3	PNKD	Probable hydrolase PNKD	1.12527	0.778474	1.71532		5	8	2172	Color2 [A=255, R=192, G=192, B=192]	9	6						5	5	17.4	17.4	17.4	42.875	0	64.049	92234000	5764600	14.2293	14.1845	14.6805	14.8286	15.8235	14.4255	15.0704	15.7175
P60468	P60468	SEC61B	Protein transport protein Sec61 subunit beta	1.15368	0.777193	1.71379		5	7	1282	Color2 [A=255, R=192, G=192, B=192]	9	6						5	5	49	49	49	9.9743	0	11.273	255180000	42529000	16.2513	16.0467	16.4632	16.5351	17.8709	16.2321	17.1447	17.1573
O43824	O43824	GTPBP6	Putative GTP-binding protein 6	2.22253	0.77681	1.71334		4	4	239	Color2 [A=255, R=255, G=128, B=128]	9	8						4	4	10.5	10.5	10.5	56.883	0	10.244	43691000	1680400	12.366	12.564	12.4709	12.6233	13.4742	13.0505	12.9223	13.6844
Q5T440	Q5T440	IBA57	Putative transferase CAF17, mitochondrial	2.05755	0.776439	1.7129		9	14	1889	Color2 [A=255, R=255, G=128, B=128]	9	8						9	9	31.7	31.7	31.7	38.155	0	142.09	692320000	46155000	17.1325	16.9047	17.2567	17.3737	18.4199	17.5756	17.8313	17.9466
P61020;P61020-2	P61020;P61020-2	RAB5B	Ras-related protein Rab-5B	2.44014	0.77638	1.71283		2	3	1297	Color2 [A=255, R=255, G=128, B=128]	9	8						5	2	29.3	14.4	14.4	23.707	0	11.556	35205000	3200400	13.4639	13.3522	13.5026	13.778	14.4735	14.162	13.9738	14.5929
O14647-2;O14647	O14647-2;O14647	CHD2	Chromodomain-helicase-DNA-binding protein 2	0.25832	0.775713	1.71204		3	5	139	Color2 [A=255, R=192, G=192, B=192]	9	6						4	4	2.4	2.4	1.7	200.56	0	27.41	1035700000	13279000	13.1504	14.7786	12.9803	15.3756	13.6828	13.1416	14.6159	17.9475
Q9P0Z9	Q9P0Z9	PIPOX	Peroxisomal sarcosine oxidase	1.99016	0.772335	1.70803		2	2	2979	Color2 [A=255, R=255, G=128, B=128]	9	8						2	2	7.7	7.7	7.7	44.065	0	5.9908	12879000	559950	13.4413	13.4699	13.3281	13.3039	14.3318	13.6214	14.0929	14.5865
P16333-2;P16333	P16333-2;P16333	NCK1	Cytoplasmic protein NCK1	1.57008	0.771915	1.70754		3	2	704	Color2 [A=255, R=192, G=192, B=192]	9	6						3	3	14.4	14.4	14.4	35.511	0	20.996	13978000	776530	13.6654	13.3805	13.9872	14.0874	14.9801	14.0502	14.3707	14.8072
Q9Y2J2-2;Q9Y2J2;Q9Y2J2-3	Q9Y2J2-2;Q9Y2J2;Q9Y2J2-3	EPB41L3	Band 4.1-like protein 3;Band 4.1-like protein 3, N-terminally processed	1.14058	0.771751	1.70734		2	29	3132	Color2 [A=255, R=192, G=192, B=192]	9	6						22	22	31.9	31.9	4.3	96.513	0	137.73	469900000	9589900	16.6788	16.4628	17.0639	17.186	17.8247	16.7059	17.8292	18.1188
Q6WCQ1-3;Q6WCQ1;Q6WCQ1-2	Q6WCQ1-3;Q6WCQ1;Q6WCQ1-2	MPRIP	Myosin phosphatase Rho-interacting protein	0.691234	0.771548	1.7071		2	2	1974	Color2 [A=255, R=192, G=192, B=192]	9	6						2	2	2.9	2.9	2.9	114.05	0	3.1503	6667300	111120	12.4716	12.5226	12.1724	12.4441	13.2377	11.8911	13.0622	14.5058
P55263-3;P55263-2;P55263;P55263-4	P55263-3;P55263-2;P55263;P55263-4	ADK	Adenosine kinase	2.10275	0.771492	1.70703		2	2	1253	Color2 [A=255, R=255, G=128, B=128]	9	8						2	2	14.4	14.4	14.4	34.084	0	10.228	9944200	523380	8.35575	8.53321	8.98445	8.88283	9.3699	9.56165	9.1483	9.76235
P32121;P32121-3;P32121-4;P32121-5;P32121-2	P32121;P32121-3;P32121-4;P32121-5;P32121-2	ARRB2	Beta-arrestin-2	1.80354	0.770185	1.70549		9	13	933	Color2 [A=255, R=255, G=128, B=128]	9	8						10	10	26.4	26.4	24.7	46.105	0	22.807	343530000	16359000	16.9485	16.9405	17.4555	17.5337	18.3007	17.5399	17.9456	18.1728
Q8WUA7-4;Q8WUA7;Q8WUA7-3;Q8WUA7-2;Q9NU19	Q8WUA7-4;Q8WUA7;Q8WUA7-3;Q8WUA7-2	TBC1D22A	TBC1 domain family member 22A	1.81973	0.76839	1.70337		3	4	2312	Color2 [A=255, R=255, G=128, B=128]	9	8						3	3	8.9	8.9	8.9	53.907	0	4.903	37409000	1700400	14.1128	13.8109	14.5988	14.3809	15.4258	14.7855	14.7754	14.9903
Q15080;Q15080-3;Q15080-2	Q15080;Q15080-3;Q15080-2	NCF4	Neutrophil cytosol factor 4	1.6844	0.766695	1.70137		11	15	1722	Color2 [A=255, R=192, G=192, B=192]	9	6						11	11	41.3	41.3	41.3	39.031	0	26.081	227390000	10828000	16.2839	16.3345	16.4923	16.5789	17.5673	17.0097	16.6022	17.577
Q14739	Q14739	LBR	Lamin-B receptor	1.4319	0.765679	1.70017		4	4	1702	Color2 [A=255, R=192, G=192, B=192]	9	6						4	4	6.2	6.2	6.2	70.702	0	7.2774	46890000	2232800	15.2526	15.4298	15.4847	15.561	16.4503	15.597	15.8976	16.8459
Q9BSJ8;Q9BSJ8-2	Q9BSJ8;Q9BSJ8-2	ESYT1	Extended synaptotagmin-1	1.71634	0.765256	1.69967		12	13	2621	Color2 [A=255, R=192, G=192, B=192]	9	6						12	12	14.7	14.7	14.7	122.85	0	31.685	139630000	2849600	15.53	15.4229	15.5535	15.7516	16.8417	15.7182	16.3805	16.3787
Q9Y2L1;Q9Y2L1-2	Q9Y2L1;Q9Y2L1-2	DIS3	Exosome complex exonuclease RRP44	0.939292	0.764686	1.699		4	4	3136	Color2 [A=255, R=192, G=192, B=192]	9	6						4	4	4.9	4.9	4.9	109	0	7.0183	41646000	867630	12.8738	12.736	12.3478	12.6314	13.6048	12.6726	12.9154	14.4549
O95881	O95881	TXNDC12	Thioredoxin domain-containing protein 12	1.58802	0.763319	1.69739		9	25	430	Color2 [A=255, R=192, G=192, B=192]	9	6						9	9	51.2	51.2	51.2	19.206	0	64.409	1913300000	191330000	17.9822	17.8532	18.4822	18.5576	19.3865	18.517	18.8523	19.1728
Q92575	Q92575	UBXN4	UBX domain-containing protein 4	1.65576	0.763195	1.69725		3	4	2350	Color2 [A=255, R=192, G=192, B=192]	9	6						3	3	7.3	7.3	7.3	56.777	0	12.159	57689000	3204900	13.4887	13.0258	13.576	13.8755	14.6237	13.7747	14.3063	14.3142
O95466;O95466-2;O95466-3	O95466;O95466-2;O95466-3	FMNL1	Formin-like protein 1	1.45757	0.763029	1.69705		9	14	406	Color2 [A=255, R=192, G=192, B=192]	9	6						12	12	9.5	9.5	7.7	121.85	0	24.211	171630000	2909000	16.3656	16.2996	16.7155	16.8652	17.6357	16.8311	16.9867	17.8446
P0C7P0	P0C7P0	CISD3	CDGSH iron-sulfur domain-containing protein 3, mitochondrial	0.942039	0.761696	1.69548		2	2	607	Color2 [A=255, R=192, G=192, B=192]	9	6						2	2	20.5	20.5	20.5	14.215	0	5.3156	29101000	3637600	10.7014	10.2267	11.2285	11.4522	11.8803	11.2288	11.1117	12.4348
Q6ZVF9	Q6ZVF9	GPRIN3	G protein-regulated inducer of neurite outgrowth 3	0.913918	0.760519	1.6941		2	3	1988	Color2 [A=255, R=192, G=192, B=192]	9	6						2	2	3.5	3.5	3.5	82.438	0	9.011	8670500	240850	12.3254	12.3035	13.0629	13.2213	13.8846	12.4925	13.5498	14.0283
P50225-2;P50225;P0DMN0;P0DMM9;P0DMM9-3;P50226	P50225-2;P50225;P0DMN0;P0DMM9;P0DMM9-3;P50226	SULT1A1;SULT1A4;SULT1A3;SULT1A2	Sulfotransferase 1A1;Sulfotransferase 1A4;Sulfotransferase 1A3;Sulfotransferase 1A2	1.04021	0.760068	1.69357		2	2	609	Color2 [A=255, R=192, G=192, B=192]	9	6						2	2	6.9	6.9	6.9	25.388	0	1.9637	24116000	1722600	14.0138	13.9586	14.9672	15.097	15.7789	15.0159	14.7838	15.4983
P51571	P51571	SSR4	Translocon-associated protein subunit delta	1.48656	0.759532	1.69294		2	3	1169	Color2 [A=255, R=192, G=192, B=192]	9	6						2	2	12.7	12.7	12.7	18.998	0	16.546	50598000	7228300	15.3318	14.9748	15.59	15.7372	16.3366	15.8608	15.7694	16.7051
P30876	P30876	POLR2B	DNA-directed RNA polymerase II subunit RPB2	0.593681	0.759296	1.69266		2	2	913	Color2 [A=255, R=192, G=192, B=192]	9	6						2	2	2.4	2.4	2.4	133.9	0	6.5279	10778000	182680	12.0694	12.3035	12.2335	12.051	12.7496	12.0352	12.2433	14.6666
Q9Y277;Q9Y277-2	Q9Y277;Q9Y277-2	VDAC3	Voltage-dependent anion-selective channel protein 3	1.30196	0.758616	1.69187		6	6	3121	Color2 [A=255, R=192, G=192, B=192]	9	6						6	6	27.2	27.2	27.2	30.658	0	39.539	105180000	7512800	15.6459	15.8498	15.6324	15.9186	16.6325	15.9389	16.1942	17.3156
O15269	O15269	SPTLC1	Serine palmitoyltransferase 1	2.1515	0.756867	1.68982		3	5	184	Color2 [A=255, R=255, G=128, B=128]	9	8						3	3	5.5	5.5	5.5	52.743	0	6.4682	77636000	3696900	13.6954	13.3195	13.8173	13.8005	14.7311	14.0922	14.2422	14.5947
Q9NX63	Q9NX63	CHCHD3	MICOS complex subunit MIC19	0.709579	0.755903	1.68869		8	8	2927	Color2 [A=255, R=192, G=192, B=192]	9	6						8	8	35.2	35.2	35.2	26.152	0	19.669	119740000	9211100	15.3901	14.9671	15.184	15.1577	15.985	14.8624	15.5777	17.2974
Q8N335	Q8N335	GPD1L	Glycerol-3-phosphate dehydrogenase 1-like protein	1.06645	0.755582	1.68831		3	3	2163	Color2 [A=255, R=192, G=192, B=192]	9	6						3	3	8.5	8.5	8.5	38.418	0	9.3781	10181000	442630	11.6226	11.3622	11.977	11.86	13.3103	11.6365	12.4679	12.4294
Q9Y697-2;Q9Y697;Q9Y697-3	Q9Y697-2;Q9Y697;Q9Y697-3	NFS1	Cysteine desulfurase, mitochondrial	2.12735	0.754093	1.68657		5	5	3218	Color2 [A=255, R=255, G=128, B=128]	9	8						5	5	20.9	20.9	20.9	44.017	0	18.362	52888000	2203600	14.0222	13.7812	14.088	14.0209	15.1057	14.3652	14.4982	14.9595
Q15417-3;Q15417;Q15417-2	Q15417-3;Q15417;Q15417-2	CNN3	Calponin-3	0.680652	0.75309	1.6854		5	8	1750	Color2 [A=255, R=192, G=192, B=192]	9	6						7	5	30	23.7	23.7	31.38	0	14.542	223890000	15992000	16.673	17.0961	15.1544	15.9037	17.4682	16.527	16.3001	17.5443
P02787	P02787	TF	Serotransferrin	1.60991	0.752918	1.6852		6	6	474	Color2 [A=255, R=192, G=192, B=192]	9	6						6	6	10	10	10	77.063	0	14.718	68941000	1681500	13.594	12.9247	13.1548	13.4322	14.4366	14.0085	13.4755	14.1967
Q9H078-2;Q9H078-5;Q9H078-3;Q9H078-4;Q9H078	Q9H078-2;Q9H078-5;Q9H078-3;Q9H078-4;Q9H078	CLPB	Caseinolytic peptidase B protein homolog	1.59655	0.752299	1.68448		7	10	2716	Color2 [A=255, R=192, G=192, B=192]	9	6						7	7	11.4	11.4	11.4	75.448	0	17.834	132860000	3796000	15.5806	15.661	15.7456	15.9154	16.9432	15.8061	16.4697	16.6929
Q96QK1	Q96QK1	VPS35	Vacuolar protein sorting-associated protein 35	1.46428	0.751193	1.68318		9	11	2527	Color2 [A=255, R=192, G=192, B=192]	9	6						9	9	12.6	12.6	12.6	91.706	0	112.86	276390000	6580800	16.8546	16.7596	17.4494	17.5015	18.3011	17.4745	17.656	18.1384
Q13761;Q13761-2;Q13950-3;Q13950-2;Q13950	Q13761;Q13761-2;Q13950-3;Q13950-2;Q13950	RUNX3;RUNX2	Runt-related transcription factor 3;Runt-related transcription factor 2	1.27182	0.748106	1.67959		2	2	1636	Color2 [A=255, R=192, G=192, B=192]	9	6						2	2	6	6	6	44.355	0	4.0706	25099000	1792800	13.599	13.1285	13.3451	13.1662	14.5202	13.2969	13.8966	14.5175
Q9H223	Q9H223	EHD4	EH domain-containing protein 4	1.24161	0.745188	1.67619		9	16	2738	Color2 [A=255, R=192, G=192, B=192]	9	6						10	10	22.6	22.6	20.5	61.174	0	36.044	262750000	8758400	16.2256	15.9163	16.4953	16.6444	17.54	16.3395	16.9481	17.4347
Q9UM00-2;Q9UM00	Q9UM00-2;Q9UM00	TMCO1	Transmembrane and coiled-coil domain-containing protein 1	1.12685	0.743433	1.67415		2	3	3084	Color2 [A=255, R=192, G=192, B=192]	9	6						2	2	10.7	10.7	10.7	18.766	0	7.7062	92014000	15336000	16.8869	16.5262	17.2132	17.339	18.1524	17.2714	17.1912	18.324
Q9P0J1;Q9P0J1-2	Q9P0J1;Q9P0J1-2	PDP1	[Pyruvate dehydrogenase [acetyl-transferring]]-phosphatase 1, mitochondrial	1.52012	0.740033	1.67021		8	12	2974	Color2 [A=255, R=192, G=192, B=192]	9	6						8	8	18.2	18.2	18.2	61.053	0	67.773	123820000	3869400	16.5242	16.3049	16.7287	16.8698	17.9455	16.8796	17.1128	17.4498
Q53G44;Q53G44-2	Q53G44	IFI44L	Interferon-induced protein 44-like	0.386037	0.739585	1.6697		13	19	1847	Color2 [A=255, R=192, G=192, B=192]	9	6						13	13	33.4	33.4	33.4	51.322	0	63.957	550380000	26208000	16.3564	16.2164	19.0456	19.0947	18.9524	17.8248	18.3597	18.5345
Q9Y2L9-2;Q9Y2L9;Q9Y2L9-3	Q9Y2L9-2;Q9Y2L9;Q9Y2L9-3	LRCH1	Leucine-rich repeat and calponin homology domain-containing protein 1	1.8227	0.732983	1.66207		2	3	3137	Color2 [A=255, R=255, G=128, B=128]	9	8						2	2	4	4	4	77.224	0	4.3494	20726000	647690	12.7209	12.5954	12.5074	12.635	13.7908	12.7675	13.3864	13.4459
Q9NP81;Q9NP81-2	Q9NP81;Q9NP81-2	SARS2	Serine--tRNA ligase, mitochondrial	1.62393	0.732851	1.66192		9	14	2844	Color2 [A=255, R=192, G=192, B=192]	9	6						9	9	19.9	19.9	19.9	58.282	0	37.704	278810000	8994000	15.4437	15.0755	15.5875	15.475	16.6224	15.5801	16.0594	16.2513
P09917;P09917-2;P09917-3;P09917-5;P09917-4	P09917;P09917-2;P09917-3;P09917-5;P09917-4	ALOX5	Arachidonate 5-lipoxygenase	1.57243	0.732109	1.66107		13	16	603	Color2 [A=255, R=192, G=192, B=192]	9	6						13	13	22.3	22.3	22.3	77.982	0	35.833	146010000	4294500	15.3192	15.1044	15.5522	15.6493	16.5247	15.7142	15.8056	16.509
Q14699;Q52LD8	Q14699	RFTN1	Raftlin	0.955653	0.730956	1.65974		5	7	1700	Color2 [A=255, R=192, G=192, B=192]	9	6						5	5	14	14	14	63.145	0	46.618	86023000	3072300	14.8712	14.6691	15.3947	15.489	16.1934	14.9004	15.8221	16.4319
O75400-2;O75400;O75400-3	O75400-2;O75400;O75400-3	PRPF40A	Pre-mRNA-processing factor 40 homolog A	1.21172	0.728646	1.65708		5	5	311	Color2 [A=255, R=192, G=192, B=192]	9	6						5	5	6.3	6.3	6.3	105.93	0	12.985	46677000	1414500	13.2449	13.167	13.0971	13.3959	14.2935	13.1968	13.7278	14.6014
Q99536;Q99536-3;Q99536-2	Q99536;Q99536-3;Q99536-2	VAT1	Synaptic vesicle membrane protein VAT-1 homolog	1.7798	0.727926	1.65626		6	7	2562	Color2 [A=255, R=192, G=192, B=192]	9	6						6	6	25.2	25.2	25.2	41.92	0	22.313	87783000	5486500	15.35	15.2281	15.452	15.6011	16.5695	15.6399	15.9713	16.3623
Q96KR1	Q96KR1	ZFR	Zinc finger RNA-binding protein	1.54533	0.726989	1.65518		3	3	2491	Color2 [A=255, R=192, G=192, B=192]	9	6						3	3	4	4	4	117.01	0	4.2923	15858000	344740	13.3174	13.1559	13.4599	13.6088	14.6018	13.4858	14.0903	14.2722
P62805	P62805	HIST1H4A	Histone H4	0.228648	0.726503	1.65462		12	46	1355	Color2 [A=255, R=192, G=192, B=192]	9	6						12	12	58.3	58.3	58.3	11.367	0	168.81	28390000000	4731700000	17.6938	19.5601	17.8708	18.9614	18.0456	17.3383	18.8911	22.7171
Q8WUM0	Q8WUM0	NUP133	Nuclear pore complex protein Nup133	0.540625	0.726003	1.65405		6	7	2315	Color2 [A=255, R=192, G=192, B=192]	9	6						6	6	8.3	8.3	8.3	128.98	0	21.887	60199000	1056100	14.8555	15.3972	15.0889	15.6892	15.7693	15.0504	15.3993	17.7159
P19105;O14950	P19105;O14950	MYL12A;MYL12B	Myosin regulatory light chain 12A;Myosin regulatory light chain 12B	0.627757	0.725975	1.65402		7	58	155	Color2 [A=255, R=192, G=192, B=192]	9	6						14	14	66.7	66.7	33.3	19.794	0	323.31	6959900000	773320000	18.8546	20.881	18.7458	19.6526	20.3736	20.2189	19.6256	20.8197
Q9H910-3;Q9H910;Q9H910-2	Q9H910-3;Q9H910;Q9H910-2	HN1L	Hematological and neurological expressed 1-like protein	1.3556	0.725301	1.65325		5	11	2798	Color2 [A=255, R=192, G=192, B=192]	9	6						5	5	35.3	35.3	35.3	23.025	0	75.686	78286000	6523800	15.1648	15.2856	15.2963	15.3987	16.7961	15.843	15.4612	15.9463
O14773-2;O14773	O14773-2;O14773	TPP1	Tripeptidyl-peptidase 1	1.61502	0.724512	1.65234		3	4	145	Color2 [A=255, R=192, G=192, B=192]	9	6						3	3	16.6	16.6	16.6	34.463	0	10.937	174160000	15832000	13.6637	13.3814	13.602	14.0386	14.6247	14.1751	13.9567	14.8271
Q13045-2;Q13045-3;Q13045	Q13045-2;Q13045-3;Q13045	FLII	Protein flightless-1 homolog	1.58418	0.723913	1.65166		12	13	1566	Color2 [A=255, R=192, G=192, B=192]	9	6						12	12	11	11	11	138.49	0	19.465	113730000	1834400	15.7751	15.7217	15.9548	16.0588	16.8149	16.2164	16.2147	17.16
O94855;O94855-2	O94855;O94855-2	SEC24D	Protein transport protein Sec24D	1.28792	0.7234	1.65107		4	5	364	Color2 [A=255, R=192, G=192, B=192]	9	6						4	4	5.4	5.4	5.4	113.01	0	7.562	26939000	673470	14.508	14.5692	14.877	15.0606	15.8258	15.0612	14.978	16.0434
O15144	O15144	ARPC2	Actin-related protein 2/3 complex subunit 2	1.10148	0.721063	1.6484		8	9	172	Color2 [A=255, R=192, G=192, B=192]	9	6						8	8	26.7	26.7	26.7	34.333	0	15.522	273230000	13661000	16.9411	16.7333	17.0193	17.1469	17.9472	17.0926	17.1947	18.4904
Q9BS26	Q9BS26	ERP44	Endoplasmic reticulum resident protein 44	0.723097	0.71959	1.64671		15	35	2617	Color2 [A=255, R=192, G=192, B=192]	9	6						15	15	33	33	33	46.971	0	310.29	4132900000	206650000	18.4649	18.4144	19.3086	19.4232	19.4664	18.5383	20.2485	20.2362
O75165	O75165	DNAJC13	DnaJ homolog subfamily C member 13	1.70403	0.719531	1.64665		21	26	295	Color2 [A=255, R=192, G=192, B=192]	9	6						21	21	11.4	11.4	11.4	254.41	0	90.454	255210000	2278700	17.161	17.2754	17.2098	17.4336	18.2357	17.6538	17.5839	18.4847
Q15691	Q15691	MAPRE1	Microtubule-associated protein RP/EB family member 1	1.23722	0.718863	1.64588		2	2	1768	Color2 [A=255, R=192, G=192, B=192]	9	6						2	2	10.8	10.8	10.8	29.999	0	9.4785	39138000	2609200	14.5902	14.3148	14.7804	14.7986	15.6627	14.941	14.7798	15.976
O75475;O75475-3;O75475-2	O75475;O75475-3;O75475-2	PSIP1	PC4 and SFRS1-interacting protein	0.735078	0.717001	1.64376		3	3	318	Color2 [A=255, R=192, G=192, B=192]	9	6						4	3	8.3	6.8	6.8	60.103	0	4.0574	30921000	1104300	14.1322	14.0631	13.459	14.0286	14.7806	13.7478	14.1875	15.835
Q9H1Y0;Q9H1Y0-2	Q9H1Y0;Q9H1Y0-2	ATG5	Autophagy protein 5	1.10026	0.715594	1.64216		3	3	2736	Color2 [A=255, R=192, G=192, B=192]	9	6						3	3	14.5	14.5	14.5	32.447	0	13.994	13028000	930600	11.8163	11.8091	12.1561	12.7247	13.0588	12.4715	12.3585	13.4798
Q9H2K8;Q7L7X3-2;Q7L7X3-3;Q7L7X3	Q9H2K8	TAOK3	Serine/threonine-protein kinase TAO3	1.60662	0.715352	1.64188		10	14	2747	Color2 [A=255, R=192, G=192, B=192]	9	6						11	11	13.8	13.8	12.5	105.4	0	60.177	135190000	3379900	16.2037	15.9895	16.5115	16.5943	17.3059	16.4797	17.0642	17.3105
P15153	P15153	RAC2	Ras-related C3 botulinum toxin substrate 2	0.923498	0.711159	1.63712		3	16	688	Color2 [A=255, R=192, G=192, B=192]	9	6						7	7	33.9	33.9	12.5	21.429	0	35.059	602270000	75283000	17.6824	17.4074	18.1756	18.252	19.3869	18.0447	18.0245	18.9059
P52789	P52789	HK2	Hexokinase-2	1.29301	0.711031	1.63697		11	15	1204	Color2 [A=255, R=192, G=192, B=192]	9	6						13	13	17.6	17.6	15.2	102.38	0	31.75	153300000	3193700	16.3468	15.9561	15.9858	16.3979	17.4015	16.2348	16.6604	17.2341
O14841	O14841	OPLAH	5-oxoprolinase	1.77898	0.709821	1.6356		8	8	148	Color2 [A=255, R=192, G=192, B=192]	9	6						8	8	8.9	8.9	8.9	137.46	0	20.683	75370000	1422100	15.2532	15.1624	15.4372	15.544	16.3585	15.7758	15.6641	16.4376
P35270;REV__Q16649	P35270	SPR	Sepiapterin reductase	1.63123	0.70973	1.6355		7	7	960	Color2 [A=255, R=192, G=192, B=192]	9	6						7	7	31.4	31.4	31.4	28.048	0	13.935	62955000	4496800	14.5497	14.3537	14.6213	14.5545	15.8734	14.9087	14.9055	15.2305
P49754;P49754-3;P49754-2	P49754;P49754-3;P49754-2	VPS41	Vacuolar protein sorting-associated protein 41 homolog	1.56659	0.70878	1.63442		9	9	1125	Color2 [A=255, R=192, G=192, B=192]	9	6						9	9	11.5	11.5	11.5	98.565	0	15.687	75835000	1547600	14.9293	14.5817	15.204	15.2779	16.0124	15.2422	15.571	16.0024
O14972;O14972-2	O14972;O14972-2	DSCR3	Down syndrome critical region protein 3	1.02673	0.707393	1.63285		6	6	157	Color2 [A=255, R=192, G=192, B=192]	9	6						6	6	28.6	28.6	28.6	33.01	0	33.222	158060000	9878700	15.294	15.1825	15.9933	15.9867	16.937	15.5729	16.3702	16.406
Q9H6Y2;Q9H6Y2-2	Q9H6Y2;Q9H6Y2-2	WDR55	WD repeat-containing protein 55	1.20388	0.705626	1.63085		2	2	2785	Color2 [A=255, R=192, G=192, B=192]	9	6						2	2	6	6	6	42.07	0	5.1469	13323000	666160	9.55766	10.0028	10.4909	10.4023	11.1896	10.2761	10.6292	11.1812
Q8NBJ9;Q8NBJ9-2	Q8NBJ9;Q8NBJ9-2	SIDT2	SID1 transmembrane family member 2	0.881149	0.705398	1.63059		2	2	2202	Color2 [A=255, R=192, G=192, B=192]	9	6						2	2	2.6	2.6	2.6	94.453	0	2.3904	18285000	677210	13.1571	13.1421	14.2616	14.2807	14.458	14.0259	14.0961	15.0831
P61106	P61106	RAB14	Ras-related protein Rab-14	1.09094	0.705351	1.63054		15	32	1302	Color2 [A=255, R=192, G=192, B=192]	9	6						15	15	70.2	70.2	70.2	23.897	0	230.8	2392500000	149530000	18.7933	18.3748	19.3227	19.4881	20.0152	19.0542	19.7817	19.9492
Q8TAT6;Q8TAT6-2	Q8TAT6;Q8TAT6-2	NPLOC4	Nuclear protein localization protein 4 homolog	1.17134	0.705106	1.63026		2	2	2268	Color2 [A=255, R=192, G=192, B=192]	9	6						2	2	2.5	2.5	2.5	68.119	0.0087278	1.0453	18626000	642280	13.8294	13.2567	13.7347	13.6283	14.9549	13.5865	14.1805	14.5477
P53370;P53370-2	P53370;P53370-2	NUDT6	Nucleoside diphosphate-linked moiety X motif 6	1.2265	0.70479	1.62991		4	4	1217	Color2 [A=255, R=192, G=192, B=192]	9	6						4	4	15.8	15.8	15.8	35.678	0	12.764	108490000	5166300	17.2157	16.3664	16.8551	17.0299	18.1295	16.9626	17.4871	17.7071
Q9UJU6;Q9UJU6-2;Q9UJU6-3;Q9UJU6-6;Q9UJU6-5;Q9UJU6-4	Q9UJU6;Q9UJU6-2;Q9UJU6-3;Q9UJU6-6;Q9UJU6-5;Q9UJU6-4	DBNL	Drebrin-like protein	1.29291	0.703861	1.62886		23	48	3054	Color2 [A=255, R=192, G=192, B=192]	9	6						23	23	60.2	60.2	60.2	48.207	0	158.55	1707400000	85372000	18.5887	18.3602	19.0281	19.0624	19.9666	18.8961	19.3031	19.689
Q13555-10;Q13555-3;Q13555-5;Q13555-4;Q13555-7;Q13555-9;Q13555-2;Q13555-8;Q13555;Q13555-6	Q13555-10;Q13555-3;Q13555-5;Q13555-4;Q13555-7;Q13555-9;Q13555-2;Q13555-8;Q13555;Q13555-6	CAMK2G	Calcium/calmodulin-dependent protein kinase type II subunit gamma	1.58911	0.703612	1.62858		3	4	1619	Color2 [A=255, R=192, G=192, B=192]	9	6						6	3	13.9	6.3	6.3	55.96	0	6.0765	20321000	846720	13.6282	13.4868	13.8138	14.0049	14.8763	14.141	14.0178	14.7132
P52294;O15131	P52294	KPNA1	Importin subunit alpha-5;Importin subunit alpha-5, N-terminally processed	1.51362	0.703249	1.62817		6	8	1192	Color2 [A=255, R=192, G=192, B=192]	9	6						8	8	19	19	13.6	60.221	0	30.902	185600000	9280200	16.4846	16.3438	16.818	16.8701	17.6361	17.0055	16.9229	17.7651
Q3YEC7;Q3YEC7-2;Q3YEC7-4;Q3YEC7-5;Q3YEC7-6;Q3YEC7-3	Q3YEC7;Q3YEC7-2;Q3YEC7-4;Q3YEC7-5;Q3YEC7-6;Q3YEC7-3	RABL6	Rab-like protein 6	1.29446	0.703089	1.62799		3	4	1831	Color2 [A=255, R=192, G=192, B=192]	9	6						3	3	4.9	4.9	4.9	79.548	0	6.0715	33337000	1190600	14.5467	14.5477	14.5339	14.7119	15.9294	14.7288	14.893	15.6013
O14949	O14949	UQCRQ	Cytochrome b-c1 complex subunit 8	1.08913	0.702394	1.6272		2	3	154	Color2 [A=255, R=192, G=192, B=192]	9	6						2	2	19.5	19.5	19.5	9.9062	0	3.0802	110100000	18350000	14.5351	14.3364	14.7335	14.9094	15.4024	14.6703	15.0992	16.1521
O14734	O14734	ACOT8	Acyl-coenzyme A thioesterase 8	1.39544	0.699857	1.62434		7	8	141	Color2 [A=255, R=192, G=192, B=192]	9	6						7	7	25.7	25.7	25.7	35.914	0	23.357	109310000	6429900	14.1981	13.9588	14.756	14.8725	15.3656	14.8399	14.9237	15.4558
P21964-2;P21964	P21964-2;P21964	COMT	Catechol O-methyltransferase	0.77992	0.699498	1.62394		9	16	786	Color2 [A=255, R=192, G=192, B=192]	9	6						9	9	56.6	56.6	56.6	24.449	0	52.609	247910000	19070000	16.6552	16.2302	17.7821	17.8749	18.2631	17.4576	17.7084	17.9113
Q9Y5P6;Q9Y5P6-2	Q9Y5P6;Q9Y5P6-2	GMPPB	Mannose-1-phosphate guanyltransferase beta	1.49748	0.699395	1.62382		5	7	3197	Color2 [A=255, R=192, G=192, B=192]	9	6						5	5	20.6	20.6	20.6	39.834	0	22.711	65406000	3847400	13.739	13.4764	13.9993	14.2811	14.9569	14.4681	14.1161	14.7523
O75489;O75489-2	O75489;O75489-2	NDUFS3	NADH dehydrogenase [ubiquinone] iron-sulfur protein 3, mitochondrial	1.89755	0.698389	1.62269		3	3	320	Color2 [A=255, R=255, G=128, B=128]	9	8						3	3	15.2	15.2	15.2	30.241	0	6.6815	59611000	3506500	12.2233	12.0209	12.3366	12.4976	13.3334	12.8077	12.5703	13.1605
Q9NW64-2;Q9NW64	Q9NW64-2;Q9NW64	RBM22	Pre-mRNA-splicing factor RBM22	1.24	0.697713	1.62193		6	7	2915	Color2 [A=255, R=192, G=192, B=192]	9	6						6	6	18.3	18.3	18.3	41.151	0	9.4909	90839000	4325700	14.5717	14.467	14.9336	15.0815	15.6102	15.02	15.0832	16.1312
Q13724-2;Q13724	Q13724-2;Q13724	MOGS	Mannosyl-oligosaccharide glucosidase	0.949611	0.697618	1.62182		2	2	1635	Color2 [A=255, R=192, G=192, B=192]	9	6						2	2	2.5	2.5	2.5	80.702	0	1.963	6677400	171220	11.3305	10.3166	11.1451	11.1744	12.1876	11.0576	11.3058	12.2062
P09669	P09669	COX6C	Cytochrome c oxidase subunit 6C	1.01803	0.696763	1.62086		2	2	599	Color2 [A=255, R=192, G=192, B=192]	9	6						2	2	20	20	20	8.7813	0	2.1753	29083000	7270800	15.1066	14.8309	14.8568	15.0305	16.0577	14.824	15.3642	16.3659
Q9UHD8-7;Q9UHD8-2;Q9UHD8-5;Q9UHD8;Q9UHD8-4;Q9UHD8-9;Q9UHD8-3;Q9UHD8-8	Q9UHD8-7;Q9UHD8-2;Q9UHD8-5;Q9UHD8;Q9UHD8-4;Q9UHD8-9;Q9UHD8-3;Q9UHD8-8	2021-09-09	Septin-9	1.14704	0.695678	1.61965		8	10	3030	Color2 [A=255, R=192, G=192, B=192]	9	6						8	8	15.7	15.7	15.7	63.502	0	18.346	57332000	1433300	14.6391	14.4497	15.0268	15.4107	16.1149	15.2253	15.1404	15.8285
O43670-2;O43670;O43670-4;O43670-3	O43670-2;O43670;O43670-4;O43670-3	ZNF207	BUB3-interacting and GLEBS motif-containing protein ZNF207	1.70829	0.695415	1.61935		5	8	225	Color2 [A=255, R=192, G=192, B=192]	9	6						5	5	10.8	10.8	10.8	49.692	0	29.889	337530000	24109000	15.4314	15.3287	15.6222	15.8455	16.6524	15.9702	15.894	16.4929
Q14318-2;Q14318;Q14318-3	Q14318-2;Q14318	FKBP8	Peptidyl-prolyl cis-trans isomerase FKBP8	1.23547	0.691791	1.61529		9	13	1676	Color2 [A=255, R=192, G=192, B=192]	9	6						9	9	28.8	28.8	28.8	44.648	0	41.837	227460000	12636000	15.8499	15.7894	16.2555	16.3554	17.3809	16.1528	16.5764	16.9071
Q9BR76	Q9BR76	CORO1B	Coronin-1B	1.52806	0.690694	1.61406		8	14	2608	Color2 [A=255, R=192, G=192, B=192]	9	6						10	9	15.7	13.9	12.5	54.234	0	17.259	814220000	40711000	17.1263	17.1401	17.2598	17.4606	18.3574	17.4453	17.6434	18.3035
P55196-3;P55196-1;P55196;P55196-5;P55196-2;P55196-6;REV__O60476;REV__Q8IY82-2;REV__Q8IY82;Q9ULE0-2;Q9ULE0	P55196-3;P55196-1;P55196;P55196-5;P55196-2;P55196-6	MLLT4	Afadin	1.43046	0.688406	1.6115		12	15	1248	Color2 [A=255, R=192, G=192, B=192]	9	6						13	13	8.8	8.8	8.4	197.65	0	37.297	180650000	2029700	16.1397	16.1379	16.5619	16.6716	17.5363	16.4988	17.0239	17.2057
P52566	P52566	ARHGDIB	Rho GDP-dissociation inhibitor 2	1.20924	0.687842	1.61087		7	12	1198	Color2 [A=255, R=192, G=192, B=192]	9	6						7	7	46.3	46.3	46.3	22.988	0	40.997	263050000	21921000	17.4563	17.2091	17.5643	17.718	18.7629	17.4576	18.046	18.4325
P01833	P01833	PIGR	Polymeric immunoglobulin receptor;Secretory component	0.269133	0.686785	1.60969		2	2	464	Color2 [A=255, R=192, G=192, B=192]	9	6						2	2	3.8	3.8	3.8	83.283	0	2.7028	9246200	225520	10.7224	9.90977	9.93979	9.94358	13.8885	9.51402	9.69704	10.1631
Q8N9N7	Q8N9N7	LRRC57	Leucine-rich repeat-containing protein 57	1.54506	0.686675	1.60957		2	2	2194	Color2 [A=255, R=192, G=192, B=192]	9	6						2	2	10.5	10.5	10.5	26.754	0	2.5961	37264000	2661700	12.4767	12.4927	12.5682	12.445	13.6379	12.745	12.7985	13.548
Q8N0Z8	Q8N0Z8	PUSL1	tRNA pseudouridine synthase-like 1	2.15258	0.686119	1.60895		2	3	2152	Color2 [A=255, R=255, G=128, B=128]	9	8						2	2	5.6	5.6	5.6	33.232	0	4.2804	12586000	839070	11.257	11.0693	11.0036	11.2946	12.0778	11.4016	11.8436	12.046
P49792;Q99666;O14715;Q99666-2;P0DJD0;P0DJD1;Q7Z3J3;A6NKT7	P49792;Q99666;O14715	RANBP2;RGPD5;RGPD8	E3 SUMO-protein ligase RanBP2;RANBP2-like and GRIP domain-containing protein 5/6;RANBP2-like and GRIP domain-containing protein 8	0.537297	0.685952	1.60876		8	9	1131	Color2 [A=255, R=192, G=192, B=192]	9	6						8	8	2.6	2.6	2.6	358.2	0	12.094	73445000	390660	15.7346	15.9092	15.7637	16.1458	16.327	15.6323	16.0651	18.2726
P24557;P24557-3;P24557-4;P24557-2	P24557;P24557-3;P24557-4;P24557-2	TBXAS1	Thromboxane-A synthase	0.923898	0.685334	1.60807		10	13	819	Color2 [A=255, R=192, G=192, B=192]	9	6						10	10	21.8	21.8	21.8	60.518	0	80.51	238010000	8500300	16.8658	16.797	17.06	17.2514	17.6176	16.6814	18.1023	18.3143
Q9Y314	Q9Y314	NOSIP	Nitric oxide synthase-interacting protein	1.58768	0.683009	1.60548		4	5	3154	Color2 [A=255, R=192, G=192, B=192]	9	6						4	4	16.3	16.3	16.3	33.172	0	12.262	44961000	2644800	15.7422	15.2457	15.6485	15.648	16.5427	15.9872	15.8282	16.6583
O00142-2;O00142-4;O00142;O00142-5;O00142-3	O00142-2;O00142-4;O00142;O00142-5;O00142-3	TK2	Thymidine kinase 2, mitochondrial	1.29175	0.680893	1.60313		5	10	86	Color2 [A=255, R=192, G=192, B=192]	9	6						5	5	26.1	26.1	26.1	27.561	0	49.253	332860000	23776000	16.9876	17.0573	17.4223	17.5615	18.3636	17.2448	17.9971	18.1467
Q9Y5S2	Q9Y5S2	CDC42BPB	Serine/threonine-protein kinase MRCK beta	1.18233	0.680391	1.60257		2	2	3200	Color2 [A=255, R=192, G=192, B=192]	9	6						2	2	1.1	1.1	1.1	194.31	0	2.3769	9512300	114610	11.7936	11.5007	11.861	11.9393	12.9926	11.7843	12.171	12.8683
P57740-3;P57740-2;P57740	P57740-3;P57740-2;P57740	NUP107	Nuclear pore complex protein Nup107	0.562309	0.680311	1.60249		3	5	1273	Color2 [A=255, R=192, G=192, B=192]	9	6						3	3	7	7	7	79.97	0	18.636	44049000	1074400	14.4303	14.7733	14.7211	15.1014	15.231	14.6396	14.8374	17.0393
Q8IZV5	Q8IZV5	RDH10	Retinol dehydrogenase 10	1.40775	0.679998	1.60214		2	2	2150	Color2 [A=255, R=192, G=192, B=192]	9	6						2	2	6.7	6.7	6.7	38.087	0.00073611	1.598	8330200	520640	11.9519	11.946	12.3849	12.3049	13.0551	12.4474	12.4361	13.3691
Q00341;Q00341-2	Q00341;Q00341-2	HDLBP	Vigilin	1.60702	0.679412	1.60149		16	17	1447	Color2 [A=255, R=192, G=192, B=192]	9	6						16	16	16	16	16	141.45	0	32.517	192090000	2910500	16.6464	16.4064	16.5658	16.64	17.7826	16.7689	17.0259	17.3988
O95294-2;O95294;O95294-4;O95294-3	O95294-2;O95294;O95294-4;O95294-3	RASAL1	RasGAP-activating-like protein 1	1.48687	0.679049	1.60108		5	5	391	Color2 [A=255, R=192, G=192, B=192]	9	6						5	5	8.2	8.2	8.2	86.846	0	20.492	41061000	933210	14.3112	14.3444	14.7332	14.7536	15.4988	14.7104	15.0161	15.6333
P33527-8;P33527-6;P33527-7;P33527-5;P33527-4;P33527-2;P33527-3;P33527;P33527-9	P33527-8;P33527-6;P33527-7;P33527-5;P33527-4;P33527-2;P33527-3;P33527;P33527-9	ABCC1	Multidrug resistance-associated protein 1	1.52802	0.678943	1.60097		3	3	945	Color2 [A=255, R=192, G=192, B=192]	9	6						3	3	2.7	2.7	2.7	151.66	0	2.9737	22741000	360960	11.5883	11.5847	12.1578	12.0809	12.9539	12.0621	12.5537	12.5577
P61769	P61769	B2M	Beta-2-microglobulin;Beta-2-microglobulin form pI 5.3	1.47668	0.678005	1.59993		2	5	1322	Color2 [A=255, R=192, G=192, B=192]	9	6						2	2	14.3	14.3	14.3	13.714	0	3.8308	382240000	63707000	14.9323	15.0301	15.4344	15.5528	16.4003	15.587	15.6127	16.0617
O75323;O75323-2	O75323	GBAS	Protein NipSnap homolog 2	1.23258	0.677526	1.59939		4	5	300	Color2 [A=255, R=192, G=192, B=192]	9	6						4	4	14	14	14	33.742	0	7.0741	84064000	5254000	15.905	15.6644	16.2782	16.3851	17.0326	16.1159	16.6186	17.1757
Q9NVC3;Q9NVC3-2	Q9NVC3;Q9NVC3-2	SLC38A7	Putative sodium-coupled neutral amino acid transporter 7	1.477	0.677022	1.59884		3	3	2902	Color2 [A=255, R=192, G=192, B=192]	9	6						3	3	7.1	7.1	7.1	49.965	0	5.928	34805000	2320400	15.295	15.2311	15.6552	15.8469	16.5099	15.7001	16.0217	16.5045
P63241;Q6IS14;P63241-2;Q9GZV4	P63241;Q6IS14;P63241-2;Q9GZV4	EIF5A;EIF5AL1;EIF5A2	Eukaryotic translation initiation factor 5A-1;Eukaryotic translation initiation factor 5A-1-like;Eukaryotic translation initiation factor 5A-2	1.44767	0.676123	1.59784		7	12	1393	Color2 [A=255, R=192, G=192, B=192]	9	6						7	7	53.9	53.9	53.9	16.832	0	62.395	468610000	58576000	16.9609	16.8739	17.1627	17.1711	18.3101	17.6905	17.1384	17.7341
Q03405-2;Q03405-3;Q03405	Q03405-2;Q03405-3;Q03405	PLAUR	Urokinase plasminogen activator surface receptor	1.17728	0.675939	1.59764		2	2	1484	Color2 [A=255, R=192, G=192, B=192]	9	6						2	2	10	10	10	31.263	0.00073584	1.5923	3749900	267850	9.5495	9.58201	9.8529	8.64911	10.3205	9.90877	9.7527	10.3554
P40121-2;P40121	P40121-2;P40121	CAPG	Macrophage-capping protein	0.8636	0.674436	1.59597		5	7	996	Color2 [A=255, R=192, G=192, B=192]	9	6						5	5	16.2	16.2	16.2	36.856	0	23.663	69823000	4987400	15.9757	15.3056	15.4474	15.6512	16.5517	15.639	15.715	17.172
O75935;O75935-2;O75935-3	O75935;O75935-2;O75935-3	DCTN3	Dynactin subunit 3	1.13524	0.674121	1.59562		2	2	347	Color2 [A=255, R=192, G=192, B=192]	9	6						2	2	9.1	9.1	9.1	21.119	0	4.3215	51133000	4648500	13.6864	13.5996	13.9055	13.9709	15.3578	14.2118	14.1314	14.1578
P43307;P43307-2	P43307;P43307-2	SSR1	Translocon-associated protein subunit alpha	1.22707	0.674087	1.59559		3	4	1040	Color2 [A=255, R=192, G=192, B=192]	9	6						3	3	15.7	15.7	15.7	32.235	0	8.7621	45424000	4542400	15.7038	15.5112	15.5809	15.7079	16.9061	16.065	15.6186	16.6105
P14550	P14550	AKR1A1	Alcohol dehydrogenase [NADP(+)]	1.2785	0.671483	1.59271		8	10	675	Color2 [A=255, R=192, G=192, B=192]	9	6						8	8	32	32	32	36.573	0	28.343	239550000	10889000	16.5988	16.4189	17.0578	17.114	17.9755	17.4457	16.9049	17.5492
P35080	P35080	PFN2	Profilin-2	0.344912	0.67103	1.59221		2	3	953	Color2 [A=255, R=192, G=192, B=192]	9	6						6	2	47.1	12.9	12.9	15.046	0	4.1701	99318000	14188000	15.9093	15.7114	13.2385	13.6077	16.4909	15.5173	14.4276	14.7153
Q16576;Q16576-2;Q09028-4;Q09028-3;Q09028-2;Q09028	Q16576;Q16576-2;Q09028-4;Q09028-3;Q09028-2;Q09028	RBBP7;RBBP4	Histone-binding protein RBBP7;Histone-binding protein RBBP4	0.910042	0.670048	1.59113		5	7	1789	Color2 [A=255, R=192, G=192, B=192]	9	6						5	5	13.6	13.6	13.6	47.82	0	9.0284	115890000	7243100	14.7543	14.755	15.2359	15.3394	15.7643	15.0461	15.3449	16.6096
Q9NVH2-3;Q9NVH2-2;Q9NVH2;Q9NVH2-4	Q9NVH2-3;Q9NVH2-2;Q9NVH2;Q9NVH2-4	INTS7	Integrator complex subunit 7	0.974913	0.668921	1.58988		2	3	2907	Color2 [A=255, R=192, G=192, B=192]	9	6						2	2	1.9	1.9	1.9	104.7	0.0068283	1.1636	42589000	851770	11.8392	11.9874	11.9871	12.1934	12.8595	12.2896	11.9852	13.5486
P54922	P54922	ADPRH	[Protein ADP-ribosylarginine] hydrolase	1.04546	0.667957	1.58882		2	2	1241	Color2 [A=255, R=192, G=192, B=192]	9	6						2	2	9.2	9.2	9.2	39.506	0	4.1078	12835000	675530	10.763	10.3213	11.1497	11.1934	11.4838	10.8175	11.7628	12.0352
Q02750;Q02750-2;P36507	Q02750;Q02750-2	MAP2K1	Dual specificity mitogen-activated protein kinase kinase 1	1.44275	0.667776	1.58862		8	8	1475	Color2 [A=255, R=192, G=192, B=192]	9	6						8	8	21.6	21.6	21.6	43.439	0	22.232	227320000	11964000	17.2257	17.2245	17.5538	17.7469	18.5231	17.8332	17.6579	18.4079
Q6ZMI0;Q6ZMI0-5;Q6ZMI0-2;Q6ZMI0-3	Q6ZMI0;Q6ZMI0-5;Q6ZMI0-2	PPP1R21	Protein phosphatase 1 regulatory subunit 21	0.751055	0.66749	1.58831		4	5	1978	Color2 [A=255, R=192, G=192, B=192]	9	6						4	4	7.2	7.2	7.2	88.313	0	9.4931	29979000	651720	11.6728	11.9257	12.9567	12.9639	13.5377	12.2592	13.1503	13.2418
P21266	P21266	GSTM3	Glutathione S-transferase Mu 3	1.34068	0.665539	1.58616		12	22	773	Color2 [A=255, R=192, G=192, B=192]	9	6						13	13	59.6	59.6	55.6	26.559	0	61.47	831960000	48939000	18.4956	18.3644	18.8321	18.945	19.9329	19.2186	18.8408	19.307
P32321;P32321-2	P32321;P32321-2	DCTD	Deoxycytidylate deaminase	1.40915	0.663775	1.58422		3	5	936	Color2 [A=255, R=192, G=192, B=192]	9	6						3	3	24.7	24.7	24.7	20.016	0	13.166	54694000	4972200	15.1848	15.0995	15.4253	15.5225	16.6119	15.8162	15.5131	15.946
P46060	P46060	RANGAP1	Ran GTPase-activating protein 1	0.739883	0.662709	1.58305		4	5	1054	Color2 [A=255, R=192, G=192, B=192]	9	6						4	4	8.7	8.7	8.7	63.541	0	6.4962	43361000	1606000	12.067	12.2714	12.4591	12.6856	12.9625	12.2537	12.7073	14.2106
Q86WG5-3;Q86WG5	Q86WG5-3;Q86WG5	SBF2	Myotubularin-related protein 13	1.30532	0.659537	1.57958		2	2	2077	Color2 [A=255, R=192, G=192, B=192]	9	6						2	2	1.6	1.6	1.6	129.34	0.006812	1.1414	6545400	121210	11.6411	11.5165	11.9024	12.2191	12.9279	12.1502	12.0592	12.78
O00267-2;O00267	O00267-2;O00267	SUPT5H	Transcription elongation factor SPT5	0.808193	0.659333	1.57935		6	6	105	Color2 [A=255, R=192, G=192, B=192]	9	6						6	6	7.7	7.7	7.7	120.5	0	18.04	31501000	617670	14.1102	13.8445	14.1906	14.3496	14.8166	14.1928	14.243	15.88
Q93034	Q93034	CUL5	Cullin-5	1.0848	0.658739	1.5787		19	25	2383	Color2 [A=255, R=192, G=192, B=192]	9	6						19	19	24.4	24.4	24.4	90.954	0	62.801	506930000	11020000	18.004	17.7167	18.2058	18.3756	19.454	18.0758	18.6563	18.7509
Q96CM8-3;Q96CM8;Q96CM8-2;Q96CM8-4	Q96CM8-3;Q96CM8;Q96CM8-2;Q96CM8-4	ACSF2	Acyl-CoA synthetase family member 2, mitochondrial	1.22521	0.658571	1.57852		4	4	2425	Color2 [A=255, R=192, G=192, B=192]	9	6						4	4	9.5	9.5	9.5	66.798	0	20.847	46198000	1847900	14.9943	14.3891	14.6829	15.0198	16.0053	14.8306	15.3652	15.5194
P43378	P43378	PTPN9	Tyrosine-protein phosphatase non-receptor type 9	1.5256	0.658277	1.5782		13	20	1041	Color2 [A=255, R=192, G=192, B=192]	9	6						13	13	26.1	26.1	26.1	68.019	0	55.945	392680000	11899000	16.3949	16.331	16.9125	17.0391	17.723	17.0332	17.1941	17.3602
Q16854;Q16854-2;Q16854-3;Q16854-5;Q16854-4	Q16854;Q16854-2;Q16854-3;Q16854-5;Q16854-4	DGUOK	Deoxyguanosine kinase, mitochondrial	1.01366	0.657655	1.57752		4	5	1810	Color2 [A=255, R=192, G=192, B=192]	9	6						4	4	18.4	18.4	18.4	32.055	0	31.247	162960000	12536000	17.2288	16.816	17.7667	17.8375	18.5759	17.5161	17.8895	18.2982
Q14232;Q14232-2	Q14232	EIF2B1	Translation initiation factor eIF-2B subunit alpha	1.15403	0.656889	1.57668		8	10	1668	Color2 [A=255, R=192, G=192, B=192]	9	6						8	8	30.8	30.8	30.8	33.712	0	18.505	217920000	13620000	16.5936	16.2878	16.8976	17.0117	18.0639	16.9407	17.075	17.3386
Q13576;Q13576-3;Q13576-2	Q13576;Q13576-3;Q13576-2	IQGAP2	Ras GTPase-activating-like protein IQGAP2	1.21382	0.653721	1.57322		38	49	1626	Color2 [A=255, R=192, G=192, B=192]	9	6						41	38	26.9	25.5	25.5	180.58	0	136.47	899200000	10705000	18.9401	18.8125	19.2618	19.4834	20.2057	19.1269	19.7189	20.0612
P17813-2;P17813	P17813-2;P17813	ENG	Endoglin	1.63284	0.653659	1.57315		5	5	727	Color2 [A=255, R=192, G=192, B=192]	9	6						5	5	8.2	8.2	8.2	67.541	0	7.0163	50876000	2677700	13.4091	13.1775	13.6704	13.7499	14.4257	13.9044	13.8134	14.478
Q709C8-4;Q709C8-2;Q709C8-3;Q709C8	Q709C8-4;Q709C8-2;Q709C8-3;Q709C8	VPS13C	Vacuolar protein sorting-associated protein 13C	1.57261	0.653535	1.57302		11	12	1991	Color2 [A=255, R=192, G=192, B=192]	9	6						11	11	4	4	4	403.08	0	48.533	97864000	523340	14.9013	14.8419	15.2323	15.3197	16.03	15.2177	15.6568	16.0049
Q9Y3I0	Q9Y3I0	RTCB	tRNA-splicing ligase RtcB homolog	1.17668	0.651983	1.57133		14	26	3167	Color2 [A=255, R=192, G=192, B=192]	9	6						14	14	32.3	32.3	32.3	55.21	0	44.829	436760000	18198000	17.4552	17.3996	17.9545	18.0799	18.86	17.8586	18.107	18.6715
P41250	P41250	GARS	Glycine--tRNA ligase	1.30403	0.651163	1.57043		13	19	1013	Color2 [A=255, R=192, G=192, B=192]	9	6						13	13	17.9	17.9	17.9	83.165	0	25.513	232460000	5811500	17.0415	16.971	17.4415	17.5861	18.4763	17.6005	17.5315	18.0364
O43148;O43148-2	O43148;O43148-2	RNMT	mRNA cap guanine-N7 methyltransferase	1.8195	0.650908	1.57016		10	15	204	Color2 [A=255, R=192, G=192, B=192]	9	6						10	10	28.4	28.4	28.4	54.843	0	43.674	186360000	7454500	16.5276	16.5527	16.8726	16.8854	17.7774	17.047	17.1405	17.4769
P0CW22;P08708	P0CW22;P08708	RPS17L;RPS17	40S ribosomal protein S17-like;40S ribosomal protein S17	0.889248	0.650734	1.56997		6	9	577	Color2 [A=255, R=192, G=192, B=192]	9	6						6	6	39.3	39.3	39.3	15.55	0	18.022	686450000	137290000	16.1899	16.1684	16.1552	16.268	17.1656	16.2227	16.2573	17.7389
Q6P1N0-2;Q6P1N0	Q6P1N0-2;Q6P1N0	CC2D1A	Coiled-coil and C2 domain-containing protein 1A	1.52234	0.645599	1.56439		3	3	1944	Color2 [A=255, R=192, G=192, B=192]	9	6						3	3	4.6	4.6	4.6	103.93	0	15.076	16420000	321970	12.493	12.2829	12.7225	12.97	13.4453	12.8635	13.1003	13.6417
P46977;P46977-2	P46977;P46977-2	STT3A	Dolichyl-diphosphooligosaccharide--protein glycosyltransferase subunit STT3A	1.30875	0.645067	1.56381		7	7	1075	Color2 [A=255, R=192, G=192, B=192]	9	6						7	7	8.5	8.5	8.5	80.529	0	12.351	114720000	3955700	16.2131	15.8245	16.4815	16.177	17.4227	16.5171	16.4382	16.8984
P35520;P35520-2	P35520;P35520-2	CBS	Cystathionine beta-synthase	0.786742	0.644871	1.5636		3	3	961	Color2 [A=255, R=192, G=192, B=192]	9	6						3	3	4.5	4.5	4.5	60.586	0	5.5159	19098000	734530	14.5061	14.7039	13.9693	13.9627	15.8855	14.9475	14.1561	14.7324
Q10567-3;Q10567-2;Q10567;Q10567-4	Q10567-3;Q10567-2;Q10567;Q10567-4	AP1B1	AP-1 complex subunit beta-1	1.34037	0.641776	1.56025		8	19	1543	Color2 [A=255, R=192, G=192, B=192]	9	6						14	14	16.7	16.7	10.5	103.56	0	54.652	446500000	10148000	17.2467	17.1003	17.3776	17.6407	18.3656	17.4066	17.8284	18.3318
Q00059-2;Q00059	Q00059-2;Q00059	TFAM	Transcription factor A, mitochondrial	0.447779	0.640313	1.55867		3	3	1445	Color2 [A=255, R=192, G=192, B=192]	9	6						3	3	13.1	13.1	13.1	25.465	0	5.351	137100000	10546000	15.5252	16.1138	15.659	16.2218	16.2378	15.4519	16.0875	18.3039
Q92974-3;Q92974-2;Q92974	Q92974-3;Q92974-2;Q92974	ARHGEF2	Rho guanine nucleotide exchange factor 2	1.45173	0.63937	1.55765		12	17	2380	Color2 [A=255, R=192, G=192, B=192]	9	6						12	12	16	16	16	108.24	0	51.92	212310000	3860300	16.4001	16.1538	16.5069	16.5707	17.3072	16.532	16.8556	17.4941
P13667	P13667	PDIA4	Protein disulfide-isomerase A4	1.27708	0.636874	1.55496		13	17	659	Color2 [A=255, R=192, G=192, B=192]	9	6						13	13	23.6	23.6	23.6	72.932	0	29.131	202930000	5340400	16.1777	15.8109	16.1794	16.3822	17.2313	16.3083	16.4293	17.1288
Q9Y5K8	Q9Y5K8	ATP6V1D	V-type proton ATPase subunit D	1.2112	0.636667	1.55473		2	2	3193	Color2 [A=255, R=192, G=192, B=192]	9	6						2	2	10.1	10.1	10.1	28.262	0	6.8537	30840000	2372300	13.9261	13.6673	14.0045	14.2372	14.752	13.8739	14.7153	15.0405
Q92608;Q92608-2	Q92608	DOCK2	Dedicator of cytokinesis protein 2	1.25614	0.636539	1.55459		15	18	2352	Color2 [A=255, R=192, G=192, B=192]	9	6						15	15	9.7	9.7	9.7	211.95	0	32.419	208700000	2398800	16.6755	16.3003	16.4771	16.6702	17.4139	16.6987	16.7969	17.7597
Q86V48;Q86V48-2;Q86V48-3	Q86V48;Q86V48-2;Q86V48-3	LUZP1	Leucine zipper protein 1	0.860093	0.636038	1.55406		7	8	2064	Color2 [A=255, R=192, G=192, B=192]	9	6						7	7	8.4	8.4	8.4	120.27	0	19.192	57954000	965890	14.5896	14.47	14.4751	14.5098	15.2987	14.1753	15.1413	15.9732
Q02880-2;Q02880;P11388;P11388-2;P11388-3;P11388-4	Q02880-2;Q02880;P11388;P11388-2;P11388-3;P11388-4	TOP2B;TOP2A	DNA topoisomerase 2-beta;DNA topoisomerase 2-alpha	0.540041	0.632792	1.55056		9	10	1478	Color2 [A=255, R=192, G=192, B=192]	9	6						9	9	5.6	5.6	5.6	182.66	0	12.528	64796000	744780	15.7249	16.2231	15.4361	15.7939	16.2253	15.4441	16.1493	17.8905
Q7KYR7-6;Q7KYR7-4;Q7KYR7-5;Q7KYR7;Q7KYR7-1;Q7KYR7-3;Q8WVV5-3;Q8WVV5-2;Q8WVV5	Q7KYR7-6;Q7KYR7-4;Q7KYR7-5;Q7KYR7;Q7KYR7-1;Q7KYR7-3	BTN2A1	Butyrophilin subfamily 2 member A1	0.978496	0.62877	1.54625		3	3	1998	Color2 [A=255, R=192, G=192, B=192]	9	6						3	3	7.9	7.9	7.9	37.24	0	3.5503	16024000	1144600	9.74467	9.93205	10.9307	10.7768	11.2757	10.6248	10.8783	11.1204
Q9Y490;Q9Y4G6	Q9Y490	TLN1	Talin-1	0.912084	0.628606	1.54607		29	37	3173	Color2 [A=255, R=192, G=192, B=192]	9	6						29	29	15	15	15	269.76	0	106.59	275730000	2073200	16.7509	16.7023	16.7851	16.9839	17.748	16.8177	16.9154	18.2555
Q13505-3;Q13505;Q13505-2	Q13505-3;Q13505;Q13505-2	MTX1	Metaxin-1	1.19493	0.628299	1.54574		3	3	1613	Color2 [A=255, R=192, G=192, B=192]	9	6						3	3	11	11	11	35.777	0	4.616	11889000	743090	13.885	13.6659	13.9479	14.0527	15.1698	13.9687	14.2305	14.6958
P35080-2	P35080-2	PFN2	Profilin-2	0.581908	0.627571	1.54496		3	21	954	Color2 [A=255, R=192, G=192, B=192]	9	6						7	7	54.3	54.3	20	15.088	0	167.86	1049600000	131200000	18.3562	18.3039	17.1241	17.3166	19.4507	18.4831	17.6264	18.051
O60763;O60763-2	O60763;O60763-2	USO1	General vesicular transport factor p115	0.945	0.62733	1.5447		3	4	272	Color2 [A=255, R=192, G=192, B=192]	9	6						3	3	4.1	4.1	4.1	107.89	0	5.9313	48751000	1133700	14.0554	13.3426	13.9365	14.1261	14.9728	14.0629	13.9294	15.0048
A2RUS2-2;A2RUS2	A2RUS2-2;A2RUS2	DENND3	DENN domain-containing protein 3	0.961394	0.627097	1.54445		7	9	10	Color2 [A=255, R=192, G=192, B=192]	9	6						7	7	6.5	6.5	6.5	129.81	0	18.088	86679000	1421000	14.3438	14.2291	15.1947	15.1322	15.7482	14.9552	15.0028	15.702
Q4V328-4;Q4V328;Q4V328-3;Q4V328-2	Q4V328-4;Q4V328;Q4V328-3;Q4V328-2	GRIPAP1	GRIP1-associated protein 1	1.32345	0.625827	1.54309		5	5	1842	Color2 [A=255, R=192, G=192, B=192]	9	6						5	5	7.9	7.9	7.9	92.737	0	6.2556	45178000	982130	13.3108	13.1923	13.6469	13.8393	14.4322	13.5512	14.1189	14.3902
P23743;P23743-3;P23743-2	P23743;P23743-3	DGKA	Diacylglycerol kinase alpha	1.37968	0.624816	1.54201		6	6	814	Color2 [A=255, R=192, G=192, B=192]	9	6						6	6	10.5	10.5	10.5	82.629	0	8.728	53140000	1296100	14.6466	14.6098	14.7218	14.8355	15.8341	15.0654	14.8074	15.6061
Q6IAA8	Q6IAA8	LAMTOR1	Ragulator complex protein LAMTOR1	0.938038	0.624057	1.5412		3	3	1927	Color2 [A=255, R=192, G=192, B=192]	9	6						3	3	32.9	32.9	32.9	17.745	0	5.0297	18693000	2077000	12.8157	12.9077	13.4147	13.6784	14.0002	13.3759	13.4213	14.5153
P55735-2;P55735;P55735-3	P55735-2;P55735;P55735-3	SEC13	Protein SEC13 homolog	0.678026	0.623185	1.54027		3	5	1255	Color2 [A=255, R=192, G=192, B=192]	9	6						3	3	11	11	11	34.011	0	8.5102	64771000	4982400	14.6018	14.5109	14.3191	14.6788	15.1327	14.6766	14.4108	16.3833
Q92888-2;Q92888;Q92888-3;Q92888-4	Q92888-2;Q92888;Q92888-3;Q92888-4	ARHGEF1	Rho guanine nucleotide exchange factor 1	1.30868	0.622945	1.54002		7	7	2372	Color2 [A=255, R=192, G=192, B=192]	9	6						7	7	9.8	9.8	9.8	98.767	0	29.349	78696000	1748800	15.0576	14.8097	15.4099	15.5895	16.0889	15.3399	15.793	16.1367
Q53T59	Q53T59	HS1BP3	HCLS1-binding protein 3	1.31781	0.621995	1.539		4	4	1854	Color2 [A=255, R=192, G=192, B=192]	9	6						4	4	14.5	14.5	14.5	42.78	0	15.577	42957000	2863800	14.6848	14.6121	15.1414	15.3497	15.8713	15.4634	15.1136	15.8277
O00299	O00299	CLIC1	Chloride intracellular channel protein 1	1.23279	0.619384	1.53622		5	7	107	Color2 [A=255, R=192, G=192, B=192]	9	6						5	5	24.9	24.9	24.9	26.922	0	16.871	126480000	8432000	15.8362	15.6543	16.1751	16.3599	16.9592	16.4305	16.1199	16.9935
P14324-2;P14324	P14324-2;P14324	FDPS	Farnesyl pyrophosphate synthase	0.881834	0.618519	1.5353		2	2	673	Color2 [A=255, R=192, G=192, B=192]	9	6						2	2	7.6	7.6	7.6	40.532	0.00074294	1.6532	8106800	579060	12.3543	11.6361	12.0226	12.1764	13.557	12.5359	12.0371	12.5335
O00115-2;O00115	O00115-2;O00115	DNASE2	Deoxyribonuclease-2-alpha	1.04521	0.617799	1.53453		2	2	83	Color2 [A=255, R=192, G=192, B=192]	9	6						2	2	8.2	8.2	8.2	33.615	0	4.6834	8603600	614540	12.3238	12.3612	12.8448	12.6685	13.6532	12.5414	12.8509	13.6241
Q5JSL3	Q5JSL3	DOCK11	Dedicator of cytokinesis protein 11	1.16641	0.615345	1.53192		29	36	1869	Color2 [A=255, R=192, G=192, B=192]	9	6						30	30	16.7	16.7	16.3	237.67	0	168.46	737250000	6301300	18.3359	18.2687	18.8049	18.8798	19.5366	18.5287	19.2403	19.4451
Q9Y6G5	Q9Y6G5	COMMD10	COMM domain-containing protein 10	1.41487	0.613343	1.5298		4	5	3223	Color2 [A=255, R=192, G=192, B=192]	9	6						4	4	23.3	23.3	23.3	22.966	0	7.0449	31947000	2662300	15.0979	14.88	15.4003	15.6202	16.157	15.5453	15.6105	16.139
Q53GL0-2;Q53GL0	Q53GL0-2;Q53GL0	PLEKHO1	Pleckstrin homology domain-containing family O member 1	1.26672	0.613286	1.52974		3	3	1848	Color2 [A=255, R=192, G=192, B=192]	9	6						3	3	8	8	8	42.329	0	3.2064	24526000	1442700	14.4259	13.972	14.7944	14.549	15.329	14.9211	14.5674	15.377
Q03169	Q03169	TNFAIP2	Tumor necrosis factor alpha-induced protein 2	0.963925	0.611767	1.52813		11	15	1481	Color2 [A=255, R=192, G=192, B=192]	9	6						11	11	22.8	22.8	22.8	72.66	0	48.902	197720000	5203000	15.765	15.6259	16.485	16.4458	16.8882	16.0186	16.7627	17.0994
P35659;P35659-2	P35659;P35659-2	DEK	Protein DEK	0.504919	0.611498	1.52784		4	4	969	Color2 [A=255, R=192, G=192, B=192]	9	6						4	4	10.9	10.9	10.9	42.674	0	12.014	66291000	3156700	15.3868	15.9545	15.511	15.7689	16.3025	15.115	15.9448	17.7048
Q96S66-4;Q96S66-3;Q96S66-2;Q96S66	Q96S66-4;Q96S66-3;Q96S66-2;Q96S66	CLCC1	Chloride channel CLIC-like protein 1	1.04667	0.611278	1.52761		3	3	2542	Color2 [A=255, R=192, G=192, B=192]	9	6						3	3	11.5	11.5	11.5	39.837	0	10.894	24367000	1218300	13.0589	12.7562	12.9303	12.877	14.2641	12.8158	13.4979	13.4898
Q9H269-2;Q9H269	Q9H269-2;Q9H269	VPS16	Vacuolar protein sorting-associated protein 16 homolog	0.979093	0.611118	1.52744		6	11	2740	Color2 [A=255, R=192, G=192, B=192]	9	6						6	6	6.8	6.8	6.8	78.299	0	131.16	203600000	5988300	16.2373	16.2585	17.0589	17.0318	17.6371	16.6464	17.2165	17.531
P08133-2;P08133	P08133-2;P08133	ANXA6	Annexin A6	0.866296	0.610491	1.52678		2	2	559	Color2 [A=255, R=192, G=192, B=192]	9	6						2	2	3	3	3	72.423	0	3.8937	17718000	421850	13.3304	12.7009	13.1042	13.392	14.0485	13.477	12.9969	14.4471
Q96SB3;Q9ULJ8;Q9ULJ8-4;Q9ULJ8-5;Q9ULJ8-3	Q96SB3	PPP1R9B	Neurabin-2	0.468543	0.608311	1.52447		8	9	2543	Color2 [A=255, R=192, G=192, B=192]	9	6						8	8	10.9	10.9	10.9	89.191	0	23.489	78673000	2537800	13.102	14.1048	13.1575	13.7544	13.9286	13.0712	13.9288	15.6233
P50570-3;P50570-2;P50570-5;P50570-4;P50570	P50570-3;P50570-2;P50570-5;P50570-4;P50570	DNM2	Dynamin-2	1.28802	0.606936	1.52302		5	5	1152	Color2 [A=255, R=192, G=192, B=192]	9	6						6	5	7.9	7	7	97.553	0	15.498	73208000	1525200	14.4565	14.423	14.6194	14.5668	15.3527	14.7114	14.721	15.7083
Q9NZ01;Q9NZ01-2	Q9NZ01	TECR	Very-long-chain enoyl-CoA reductase	1.30305	0.606872	1.52295		10	18	2947	Color2 [A=255, R=192, G=192, B=192]	9	6						10	10	27.3	27.3	27.3	36.034	0	28.494	498730000	38364000	17.1868	16.8736	17.1695	17.2535	18.0451	17.19	17.494	18.1818
P28482-2;P28482;P31152;Q16659	P28482-2;P28482	MAPK1	Mitogen-activated protein kinase 1	1.30575	0.605595	1.52161		9	26	864	Color2 [A=255, R=192, G=192, B=192]	9	6						14	14	53.8	53.8	34.8	36.432	0	67.594	1308000000	68843000	17.9873	17.8644	18.3954	18.5129	19.2924	18.4657	18.5289	18.8953
P49748-2;P49748;P49748-3	P49748-2;P49748;P49748-3	ACADVL	Very long-chain specific acyl-CoA dehydrogenase, mitochondrial	0.752699	0.604016	1.51994		17	20	1123	Color2 [A=255, R=192, G=192, B=192]	9	6						17	17	32.7	32.7	32.7	68.058	0	73.442	593020000	14826000	18.0471	17.886	18.0525	18.2461	18.5472	17.6104	19.1972	19.2929
P48059;P48059-4;P48059-2;P48059-5;P48059-3;Q7Z4I7-4;Q7Z4I7-3;Q7Z4I7;Q7Z4I7-5;Q7Z4I7-2	P48059;P48059-4;P48059-2;P48059-5;P48059-3;Q7Z4I7-4;Q7Z4I7-3;Q7Z4I7;Q7Z4I7-5;Q7Z4I7-2	LIMS1;LIMS2	LIM and senescent cell antigen-like-containing domain protein 1;LIM and senescent cell antigen-like-containing domain protein 2	0.852015	0.603673	1.51958		2	2	1084	Color2 [A=255, R=192, G=192, B=192]	9	6						2	2	7.1	7.1	7.1	37.251	0	4.7821	65531000	3854700	13.5064	13.4181	13.2761	13.4407	14.9394	13.2663	13.7536	14.0968
Q14139;Q14139-2	Q14139;Q14139-2	UBE4A	Ubiquitin conjugation factor E4 A	1.11092	0.603232	1.51912		3	3	1652	Color2 [A=255, R=192, G=192, B=192]	9	6						3	3	2.7	2.7	2.7	122.56	0	5.4856	18418000	368350	13.2493	12.8211	13.512	13.6905	14.2263	13.4665	13.6609	14.3321
Q9BSH5	Q9BSH5	HDHD3	Haloacid dehalogenase-like hydrolase domain-containing protein 3	1.19219	0.602978	1.51885		7	9	2620	Color2 [A=255, R=192, G=192, B=192]	9	6						7	7	41.8	41.8	41.8	28	0	58.581	508290000	42358000	14.5668	14.3977	15.2157	15.2978	15.5612	15.1306	15.4026	15.7955
O14974-5;O14974;O14974-3;O14974-2;O14974-4	O14974-5;O14974;O14974-3;O14974-2;O14974-4	PPP1R12A	Protein phosphatase 1 regulatory subunit 12A	0.692921	0.601854	1.51767		9	10	158	Color2 [A=255, R=192, G=192, B=192]	9	6						9	9	12	12	12	105.64	0	53.195	70797000	1573300	15.4586	15.4799	16.0004	16.1242	16.4747	15.4192	16.2868	17.2897
Q12979-4;Q12979-2;Q12979;Q12979-3;P11274-2;P11274	Q12979-4;Q12979-2;Q12979	ABR	Active breakpoint cluster region-related protein	1.62036	0.599687	1.51539		6	6	1563	Color2 [A=255, R=192, G=192, B=192]	9	6						6	6	7	7	7	92.424	0	7.9648	60484000	1440100	14.9183	14.8937	15.0827	15.1486	15.7892	15.1773	15.4372	16.0383
P22392-2;P22392;O60361	P22392-2;P22392	NME2	Nucleoside diphosphate kinase B	1.25177	0.598125	1.51375		3	17	794	Color2 [A=255, R=192, G=192, B=192]	9	6						10	10	53.6	53.6	9	30.137	0	27.429	1672100000	88007000	18.3191	18.198	18.5085	18.6206	19.6996	18.8183	18.6504	18.8704
P19878-3;P19878;P19878-4;P19878-2	P19878-3;P19878;P19878-4;P19878-2	NCF2	Neutrophil cytosol factor 2	1.31539	0.596991	1.51256		17	20	755	Color2 [A=255, R=192, G=192, B=192]	9	6						17	17	41.6	41.6	41.6	54.446	0	82.109	382520000	14167000	17.0774	16.9948	17.3407	17.4315	18.3289	17.3529	17.5636	17.987
Q13501-2;Q13501	Q13501-2;Q13501	SQSTM1	Sequestosome-1	0.657481	0.596493	1.51204		7	10	1612	Color2 [A=255, R=192, G=192, B=192]	9	6						7	7	28.9	28.9	28.9	38.629	0	43.28	98965000	6185300	15.9176	15.4881	15.3955	15.4954	16.2188	15.2384	15.9597	17.2656
Q9Y2T2;P53677	Q9Y2T2	AP3M1	AP-3 complex subunit mu-1	1.71978	0.596443	1.51198		5	6	3141	Color2 [A=255, R=192, G=192, B=192]	9	6						5	5	21.3	21.3	21.3	46.939	0	21.916	88458000	4020800	15.3877	15.2741	15.4205	15.5959	16.3445	15.7627	15.6671	16.2897
Q9Y2W6-3;Q9Y2W6	Q9Y2W6-3;Q9Y2W6	TDRKH	Tudor and KH domain-containing protein	1.07598	0.596304	1.51184		2	2	3144	Color2 [A=255, R=192, G=192, B=192]	9	6						2	2	4.7	4.7	4.7	57.218	0.0018109	1.5043	19178000	833820	11.4674	11.2905	11.9865	11.9763	12.4011	11.8254	12.0242	12.8553
A0AV96-2;A0AV96;Q8TBY0-2;Q8TBY0-3;Q9NQ94-5;Q8TBY0;Q9NQ94-6;Q9NQ94-3;Q9NQ94-2;Q9NQ94-4;Q9NQ94	A0AV96-2;A0AV96	RBM47	RNA-binding protein 47	1.77398	0.596197	1.51173		5	5	0	Color2 [A=255, R=192, G=192, B=192]	9	6						5	5	13.9	13.9	13.9	56.919	0	14.126	42437000	1928900	13.1233	13.1403	13.066	13.1145	14.004	13.7031	13.1986	13.9231
P04424-3;P04424;P04424-2	P04424-3;P04424;P04424-2	ASL	Argininosuccinate lyase	0.963259	0.595087	1.51056		4	7	493	Color2 [A=255, R=192, G=192, B=192]	9	6						4	4	9.6	9.6	9.6	48.732	0	19.43	73122000	3179200	14.918	14.664	15.6094	15.7094	16.325	15.6382	15.4741	15.8438
Q7Z4W1	Q7Z4W1	DCXR	L-xylulose reductase	1.08874	0.594671	1.51013		10	14	2031	Color2 [A=255, R=192, G=192, B=192]	9	6						10	10	48	48	48	25.913	0	46.629	513940000	34263000	17.131	16.766	17.3381	17.4535	18.3915	17.229	17.6387	17.8081
O95630;O95630-2	O95630	STAMBP	STAM-binding protein	2.03365	0.593474	1.50888		3	3	414	Color2 [A=255, R=192, G=192, B=192]	9	6						3	3	8.5	8.5	8.5	48.076	0	2.6345	9878700	429510	12.4161	12.3671	12.6356	12.7728	13.3151	12.7909	13.1298	13.3295
O60762	O60762	DPM1	Dolichol-phosphate mannosyltransferase subunit 1	1.2851	0.592992	1.50837		3	6	271	Color2 [A=255, R=192, G=192, B=192]	9	6						3	3	13.1	13.1	13.1	29.634	0	7.5614	51804000	3237800	15.0431	14.8818	14.7109	14.9528	15.8142	14.8836	15.3591	15.9038
P53701	P53701	HCCS	Cytochrome c-type heme lyase	0.956754	0.592635	1.508		9	11	1229	Color2 [A=255, R=192, G=192, B=192]	9	6						9	9	35.4	35.4	35.4	30.601	0	25.189	144690000	9043200	16.0031	15.9615	16.3324	16.4063	17.3413	15.9386	16.9083	16.8856
P40616-2;P40616	P40616-2;P40616	ARL1	ADP-ribosylation factor-like protein 1	1.26492	0.592598	1.50796		4	5	1001	Color2 [A=255, R=192, G=192, B=192]	9	6						4	4	32.9	32.9	32.9	18.565	0	77.71	105420000	13178000	15.301	15.008	15.6286	15.8076	16.2343	15.605	15.8952	16.3811
Q96CW1-2;Q96CW1	Q96CW1-2;Q96CW1	AP2M1	AP-2 complex subunit mu	0.944213	0.592528	1.50789		13	15	2432	Color2 [A=255, R=192, G=192, B=192]	9	6						13	13	28.6	28.6	28.6	49.389	0	38.173	470520000	18097000	16.4462	16.5767	16.6361	16.9545	17.6696	16.3872	17.2644	17.6623
P61962;P61962-2	P61962;P61962-2	DCAF7	DDB1- and CUL4-associated factor 7	1.82649	0.591727	1.50705		4	4	1326	Color2 [A=255, R=192, G=192, B=192]	9	6						4	4	15.2	15.2	15.2	38.926	0	14.657	80683000	5378800	14.2744	14.3511	14.2786	14.4291	15.0896	14.5731	14.7155	15.322
O95340;O95340-2	O95340;O95340-2	PAPSS2	Bifunctional 3-phosphoadenosine 5-phosphosulfate synthase 2;Sulfate adenylyltransferase;Adenylyl-sulfate kinase	1.11984	0.591693	1.50701		11	14	395	Color2 [A=255, R=192, G=192, B=192]	9	6						11	11	20.2	20.2	20.2	69.5	0	20.303	135230000	4226100	15.6579	15.4887	15.5508	15.8314	16.9638	15.9208	15.7678	16.2432
Q9Y6K0	Q9Y6K0	CEPT1	Choline/ethanolaminephosphotransferase 1	2.04315	0.588325	1.5035		2	3	3226	Color2 [A=255, R=192, G=192, B=192]	9	6						2	2	5.3	5.3	5.3	46.553	0	4.9943	37428000	3402600	14.8515	14.6631	14.7595	14.9124	15.4874	15.3261	15.0179	15.7083
Q6NYC8;Q6NYC8-2;Q6NYC8-3;Q6NYC8-4	Q6NYC8;Q6NYC8-2	PPP1R18	Phostensin	0.753403	0.585367	1.50042		20	34	1940	Color2 [A=255, R=192, G=192, B=192]	9	6						20	20	38.8	38.8	38.8	67.942	0	105.71	915060000	31554000	17.1399	17.1723	17.5937	17.7546	18.2761	17.1047	17.8635	18.7577
Q9NZC3	Q9NZC3	GDE1	Glycerophosphodiester phosphodiesterase 1	0.819963	0.584642	1.49967		2	2	2952	Color2 [A=255, R=192, G=192, B=192]	9	6						2	2	6.9	6.9	6.9	37.718	0	4.3328	12585000	740290	12.3192	11.0836	11.5691	11.7596	12.6585	11.5832	12.2251	12.6032
Q93009-3;Q93009	Q93009-3;Q93009	USP7	Ubiquitin carboxyl-terminal hydrolase 7	1.36732	0.581198	1.49609		3	3	2382	Color2 [A=255, R=192, G=192, B=192]	9	6						3	3	3.3	3.3	3.3	126.27	0	4.5136	20415000	324050	13.2487	12.7955	13.3011	13.285	13.9848	13.2613	13.6024	14.1066
O94886	O94886	TMEM63A	CSC1-like protein 1	0.840421	0.580444	1.49531		4	4	367	Color2 [A=255, R=192, G=192, B=192]	9	6						4	4	4.8	4.8	4.8	92.125	0	5.5622	11764000	379490	9.5456	9.03914	9.93342	10.0307	10.5738	9.70354	9.83618	10.7571
Q9Y4C2-2;Q9Y4C2	Q9Y4C2-2;Q9Y4C2	TCAF1	TRPM8 channel-associated factor 1	1.03552	0.580057	1.49491		2	3	3174	Color2 [A=255, R=192, G=192, B=192]	9	6						2	2	2.7	2.7	2.7	101.89	0	6.1551	23093000	607710	12.6128	12.2022	12.9599	13.0034	13.8896	13.1912	12.8274	13.1902
Q9BWF3-4;Q9BQ04;Q9BWF3;Q9BWF3-3;Q9BWF3-2	Q9BWF3-4;Q9BQ04;Q9BWF3;Q9BWF3-3;Q9BWF3-2	RBM4;RBM4B	RNA-binding protein 4;RNA-binding protein 4B	1.29272	0.57932	1.49415		2	2	2596	Color2 [A=255, R=192, G=192, B=192]	9	6						2	2	11	11	11	19.787	0.00037793	1.7832	3072300	204820	10.2844	10.1193	9.8681	10.2358	11.263	10.4166	10.3014	10.8438
O95295	O95295	SNAPIN	SNARE-associated protein Snapin	1.30208	0.579214	1.49404		3	3	392	Color2 [A=255, R=192, G=192, B=192]	9	6						3	3	26.5	26.5	26.5	14.874	0	7.9451	53973000	5997000	13.6017	13.5099	13.7884	13.9469	14.7295	13.7949	14.0774	14.5619
P42765	P42765	ACAA2	3-ketoacyl-CoA thiolase, mitochondrial	1.00051	0.578716	1.49352		4	5	1031	Color2 [A=255, R=192, G=192, B=192]	9	6						4	4	13.9	13.9	13.9	41.924	0	4.5108	37741000	1797200	14.0254	13.2733	13.8953	13.771	14.9273	13.7784	14.0937	14.4805
O94973-2;O94973;O94973-3	O94973-2;O94973;O94973-3	AP2A2	AP-2 complex subunit alpha-2	1.21719	0.578143	1.49293		9	15	373	Color2 [A=255, R=192, G=192, B=192]	9	6						14	14	14.9	14.9	10	104.09	0	38.064	214090000	4369100	17.1744	17.1421	17.3234	17.5587	18.2228	17.3347	17.6505	18.303
Q9NUB1-3;Q9NUB1-4;Q9NUB1-2;Q9NUB1	Q9NUB1-3;Q9NUB1-4;Q9NUB1-2;Q9NUB1	ACSS1	Acetyl-coenzyme A synthetase 2-like, mitochondrial	1.20935	0.570611	1.48515		2	2	2890	Color2 [A=255, R=192, G=192, B=192]	9	6						2	2	2.6	2.6	2.6	62.721	0.00073746	1.6108	7976000	284860	11.203	11.3353	11.2989	11.4955	12.5107	11.3378	11.9529	11.8137
O75962-5;O75962-2;O75962-4;O75962	O75962-5;O75962-2;O75962-4;O75962	TRIO	Triple functional domain protein	0.972883	0.569128	1.48363		3	3	351	Color2 [A=255, R=192, G=192, B=192]	9	6						3	3	1.6	1.6	1.6	287.37	0	4.86	18930000	144500	11.6591	10.6989	11.3716	11.4776	12.4183	11.663	11.426	11.9763
P53007	P53007	SLC25A1	Tricarboxylate transport protein, mitochondrial	1.26358	0.568099	1.48257		12	15	1212	Color2 [A=255, R=192, G=192, B=192]	9	6						12	12	33.4	33.4	33.4	34.012	0	27.854	539840000	31755000	16.7006	16.7916	17.2074	17.3413	17.9701	17.1418	17.4515	17.7498
O15143	O15143	ARPC1B	Actin-related protein 2/3 complex subunit 1B	0.692912	0.564206	1.47857		9	16	171	Color2 [A=255, R=192, G=192, B=192]	9	6						9	9	28.5	28.5	28.5	40.949	0	33.901	352420000	19579000	16.5829	16.5944	16.6839	16.804	17.3619	16.48	16.81	18.2701
O43290	O43290	SART1	U4/U6.U5 tri-snRNP-associated protein 1	0.912955	0.564053	1.47842		5	6	210	Color2 [A=255, R=192, G=192, B=192]	9	6						5	5	10.1	10.1	10.1	90.254	0	18.4	19454000	511950	12.5306	12.1056	12.2393	12.1672	12.8897	12.2146	12.5733	13.6213
Q9H8W4	Q9H8W4	PLEKHF2	Pleckstrin homology domain-containing family F member 2	1.74939	0.563742	1.4781		2	2	2797	Color2 [A=255, R=192, G=192, B=192]	9	6						3	3	21.7	21.7	16.5	27.797	0	2.1923	11353000	810940	11.6289	11.3512	11.3469	11.7493	12.3252	11.9236	11.7637	12.3187
Q7Z4V5-2;Q7Z4V5;Q7Z4V5-4;Q7Z4V5-3	Q7Z4V5-2;Q7Z4V5;Q7Z4V5-4;Q7Z4V5-3	HDGFRP2	Hepatoma-derived growth factor-related protein 2	0.965386	0.562265	1.47659		2	2	2030	Color2 [A=255, R=192, G=192, B=192]	9	6						3	2	5.7	4.5	4.5	74.229	0	6.6382	13495000	408940	12.7744	12.9275	12.4143	12.5718	13.5943	12.8111	12.7164	13.8154
Q7Z392-4;Q7Z392-3;Q7Z392	Q7Z392-4;Q7Z392-3;Q7Z392	TRAPPC11	Trafficking protein particle complex subunit 11	0.557581	0.562225	1.47654		4	4	2019	Color2 [A=255, R=192, G=192, B=192]	9	6						4	4	3.8	3.8	3.8	115.98	0	3.3325	14139000	288550	12.4964	12.8615	12.7505	12.8989	13.5582	12.3373	12.8826	14.4781
P61160;P61160-2	P61160;P61160-2	ACTR2	Actin-related protein 2	0.81885	0.561016	1.47531		9	14	1305	Color2 [A=255, R=192, G=192, B=192]	9	6						9	9	26.4	26.4	26.4	44.76	0	41.746	362850000	27911000	16.8971	17.2783	16.9201	17.0407	18.0296	16.8923	17.1855	18.2728
O95198-3;O95198;O95198-2;Q9UH77-3;Q9UH77-2;Q9UH77	O95198-3;O95198;O95198-2;Q9UH77-3;Q9UH77-2;Q9UH77	KLHL2;KLHL3	Kelch-like protein 2;Kelch-like protein 3	0.899549	0.560778	1.47506		2	2	380	Color2 [A=255, R=192, G=192, B=192]	9	6						2	2	4.4	4.4	4.4	56.086	0.0071477	1.134	84952000	3693600	13.4065	13.1291	13.2191	13.0624	13.7538	12.9388	13.9652	14.4024
Q03518	Q03518	TAP1	Antigen peptide transporter 1	0.885907	0.559975	1.47424		4	6	1486	Color2 [A=255, R=192, G=192, B=192]	9	6						4	4	6.7	6.7	6.7	87.217	0	8.8022	69447000	1876900	14.9934	14.564	15.5124	15.6682	16.2552	15.4055	15.4712	15.8459
Q9Y2H6-2;Q9Y2H6	Q9Y2H6-2;Q9Y2H6	FNDC3A	Fibronectin type-III domain-containing protein 3A	1.21844	0.559916	1.47418		6	7	3131	Color2 [A=255, R=192, G=192, B=192]	9	6						6	6	6.6	6.6	6.6	125.82	0	24.541	35207000	640130	14.5404	13.9365	14.373	14.4972	15.3577	14.4453	14.7166	15.0672
Q5VYX0-2;Q5VYX0	Q5VYX0-2;Q5VYX0	RNLS	Renalase	0.536105	0.559588	1.47385		2	2	1906	Color2 [A=255, R=192, G=192, B=192]	9	6						2	2	10.8	10.8	10.8	34.949	0	4.3189	21663000	1444200	12.4353	13.1312	12.7097	12.8692	13.1361	12.7353	12.8087	14.7037
Q96DM3	Q96DM3	C18orf8	Uncharacterized protein C18orf8	1.21181	0.558403	1.47264		3	4	2436	Color2 [A=255, R=192, G=192, B=192]	9	6						3	3	8.1	8.1	8.1	74.974	0	6.9981	30521000	1130400	14.8898	14.8417	15.1359	15.3424	16.0898	15.1183	15.4233	15.8121
O76071	O76071	CIAO1	Probable cytosolic iron-sulfur protein assembly protein CIAO1	1.53556	0.556632	1.47083		2	2	357	Color2 [A=255, R=192, G=192, B=192]	9	6						2	2	10	10	10	37.84	0	4.0454	36217000	2263600	12.9972	13.1258	13.3464	13.4746	14.0004	13.5874	13.4494	14.1332
Q9NX08	Q9NX08	COMMD8	COMM domain-containing protein 8	1.15425	0.556139	1.47033		2	2	2923	Color2 [A=255, R=192, G=192, B=192]	9	6						2	2	10.9	10.9	10.9	21.09	0	3.7988	29736000	2973600	13.8435	13.7154	14.2734	14.3961	14.8372	14.2372	14.3431	15.0354
Q96BR1;Q96BR1-2	Q96BR1;Q96BR1-2	SGK3	Serine/threonine-protein kinase Sgk3	1.89999	0.556116	1.47031		2	2	2416	Color2 [A=255, R=192, G=192, B=192]	9	6						2	2	7.5	7.5	7.5	57.107	0	25.59	16333000	742420	12.7285	12.7546	12.9488	13.0975	13.5979	13.2005	13.2282	13.7272
Q9HAU4;Q9HCE7-2;Q9HCE7	Q9HAU4;Q9HCE7-2;Q9HCE7	SMURF2;SMURF1	E3 ubiquitin-protein ligase SMURF2;E3 ubiquitin-protein ligase SMURF1	1.08755	0.555139	1.46931		2	2	2810	Color2 [A=255, R=192, G=192, B=192]	9	6						3	2	3.6	2.7	2.7	86.195	0	4.1841	10527000	250640	12.1997	12.0581	12.3265	12.1105	13.1719	12.4142	12.1633	13.166
Q8NEY8-5;Q8NEY8-6;Q8NEY8-8;Q8NEY8-2;Q8NEY8-3;Q8NEY8	Q8NEY8-5;Q8NEY8-6;Q8NEY8-8;Q8NEY8-2;Q8NEY8-3;Q8NEY8	PPHLN1	Periphilin-1	0.386649	0.555034	1.4692		2	2	2237	Color2 [A=255, R=192, G=192, B=192]	9	6						2	2	7.8	7.8	7.8	29.784	0	3.0732	12399000	1377700	14.1029	13.8289	14.02	14.0453	14.2742	13.4459	14.1501	16.3471
Q14C86-4;Q14C86-5;Q14C86-2;Q14C86;Q14C86-6;Q14C86-3	Q14C86-4;Q14C86-5;Q14C86-2;Q14C86;Q14C86-6;Q14C86-3	GAPVD1	GTPase-activating protein and VPS9 domain-containing protein 1	1.27257	0.554914	1.46908		2	3	1711	Color2 [A=255, R=192, G=192, B=192]	9	6						2	2	2.1	2.1	2.1	160.6	0	3.373	9309700	160510	12.8219	12.5264	12.8865	12.9569	13.8607	13.1372	12.9004	13.513
Q6YN16;Q6YN16-2	Q6YN16;Q6YN16-2	HSDL2	Hydroxysteroid dehydrogenase-like protein 2	1.22486	0.553053	1.46719		21	40	1977	Color2 [A=255, R=192, G=192, B=192]	9	6						21	21	54.1	54.1	54.1	45.394	0	147.77	1695100000	60541000	19.4674	19.2195	19.7227	19.8835	20.6388	19.7711	19.9321	20.1632
Q9NVH6-7;Q9NVH6;Q9NVH6-8;Q9NVH6-6;Q9NVH6-5;Q9NVH6-4;Q9NVH6-2;Q9NVH6-3	Q9NVH6-7;Q9NVH6;Q9NVH6-8;Q9NVH6-6	TMLHE	Trimethyllysine dioxygenase, mitochondrial	1.13656	0.551576	1.46569		9	10	2908	Color2 [A=255, R=192, G=192, B=192]	9	6						9	9	19.5	19.5	19.5	41.537	0	16.053	237270000	10785000	17.2228	17.0047	17.3554	17.5481	18.0996	17.2034	17.8133	18.221
O75947;O75947-2	O75947;O75947-2	ATP5H	ATP synthase subunit d, mitochondrial	0.83834	0.551454	1.46556		4	7	349	Color2 [A=255, R=192, G=192, B=192]	9	6						4	4	28	28	28	18.491	0	8.1568	78332000	7833200	15.2046	15.0997	15.5118	15.7157	16.8084	15.6267	15.5037	15.7988
Q96HC4;Q96HC4-4;Q96HC4-7;Q96HC4-6;Q96HC4-3;Q96HC4-2	Q96HC4;Q96HC4-4;Q96HC4-7;Q96HC4-6	PDLIM5	PDZ and LIM domain protein 5	1.00792	0.550381	1.46447		10	12	2465	Color2 [A=255, R=192, G=192, B=192]	9	6						10	10	20	20	20	63.944	0	132.86	199330000	6040300	16.4304	15.8417	16.2817	16.5328	17.4568	16.3165	16.7097	16.805
P52306-6;P52306-2;P52306-3;P52306-4;P52306;P52306-5	P52306-6;P52306-2;P52306-3;P52306-4;P52306;P52306-5	RAP1GDS1	Rap1 GTPase-GDP dissociation stimulator 1	1.17556	0.549133	1.46321		2	2	1194	Color2 [A=255, R=192, G=192, B=192]	9	6						2	2	5.2	5.2	5.2	56.535	0	3.5922	18758000	669910	13.997	13.8309	14.1783	14.3056	15.0529	14.356	14.1449	14.9545
Q7Z5G4-3;Q7Z5G4	Q7Z5G4-3;Q7Z5G4	GOLGA7	Golgin subfamily A member 7	1.1639	0.548103	1.46216		2	2	2033	Color2 [A=255, R=192, G=192, B=192]	9	6						2	2	19.4	19.4	19.4	15.578	0	4.1047	22431000	2803800	11.5623	11.5776	11.8902	12.2486	12.8658	12.2294	11.9778	12.3982
O95470	O95470	SGPL1	Sphingosine-1-phosphate lyase 1	0.799609	0.547338	1.46139		3	3	407	Color2 [A=255, R=192, G=192, B=192]	9	6						3	3	7	7	7	63.523	0	9.5546	87176000	3228800	13.8645	14.0812	14.2782	14.3403	14.8814	14.0725	14.2902	15.5094
Q96LJ7	Q96LJ7	DHRS1	Dehydrogenase/reductase SDR family member 1	0.819458	0.545443	1.45947		6	7	2494	Color2 [A=255, R=192, G=192, B=192]	9	6						6	6	25.9	25.9	25.9	33.909	0	18.722	48494000	3030900	12.7994	12.2569	13.2288	13.1129	14.0067	12.7826	13.3366	13.4538
O75064	O75064	DENND4B	DENN domain-containing protein 4B	0.969944	0.545124	1.45915		3	4	288	Color2 [A=255, R=192, G=192, B=192]	9	6						3	3	2.9	2.9	2.9	163.84	0	7.135	15148000	261170	13.3512	12.9948	13.7272	13.9007	14.3046	13.6491	13.7292	14.4714
O60504;O60504-2	O60504;O60504-2	SORBS3	Vinexin	0.906238	0.543475	1.45748		8	8	256	Color2 [A=255, R=192, G=192, B=192]	9	6						8	8	15.8	15.8	15.8	75.34	0	16.49	116010000	3052900	15.3355	15.3373	15.792	15.9133	16.5189	15.561	15.8248	16.6472
Q05048	Q05048	CSTF1	Cleavage stimulation factor subunit 1	0.826633	0.54321	1.45721		2	2	1496	Color2 [A=255, R=192, G=192, B=192]	9	6						2	2	3.7	3.7	3.7	48.357	0	3.5913	17984000	999100	12.337	12.6316	12.9864	13.2276	13.5725	12.582	13.4152	13.7858
Q9Y5P4-2;Q9Y5P4;Q9Y5P4-3	Q9Y5P4-2;Q9Y5P4;Q9Y5P4-3	COL4A3BP	Collagen type IV alpha-3-binding protein	0.887831	0.538937	1.4529		4	5	3196	Color2 [A=255, R=192, G=192, B=192]	9	6						4	4	7.7	7.7	7.7	68.006	0	8.1255	35826000	1119500	14.5745	14.335	14.783	14.9129	15.0362	14.5012	15.4077	15.8161
Q96HJ9-2;Q9Y383-3;Q9Y383-2;Q9Y383;Q9NQ29-2;Q9NQ29-3;Q9NQ29;REV__Q9P2R6-2;REV__Q9P2R6;Q96HJ9;Q9NQR7	Q96HJ9-2;Q9Y383-3;Q9Y383-2;Q9Y383	C7orf55;LUC7L2	UPF0562 protein C7orf55;Putative RNA-binding protein Luc7-like 2	0.71192	0.538882	1.45285		11	14	2468	Color2 [A=255, R=192, G=192, B=192]	9	6						11	11	21.2	21.2	21.2	54.223	0	15.444	640370000	32019000	15.656	15.0474	15.4073	15.4977	16.2115	15.1012	15.7301	16.7211
Q7Z6L1;Q7Z6L1-2;Q7Z6L1-4;Q7Z6L1-3	Q7Z6L1;Q7Z6L1-2;Q7Z6L1-4;Q7Z6L1-3	TECPR1	Tectonin beta-propeller repeat-containing protein 1	0.805559	0.538605	1.45257		4	4	2044	Color2 [A=255, R=192, G=192, B=192]	9	6						4	4	5.8	5.8	5.8	129.69	0	21.525	40306000	895690	13.261	12.8011	13.7492	13.4995	14.5942	13.35	13.6616	13.8595
O95487-2;O95487;O95487-3	O95487-2;O95487;O95487-3	SEC24B	Protein transport protein Sec24B	1.20205	0.538531	1.45249		7	8	409	Color2 [A=255, R=192, G=192, B=192]	9	6						7	7	7.9	7.9	7.9	133.63	0	13.09	103170000	2947600	15.887	15.7756	16.081	16.2125	16.8057	16.1139	16.2096	16.9809
Q86VB7;Q86VB7-2	Q86VB7;Q86VB7-2	CD163	Scavenger receptor cysteine-rich type 1 protein M130;Soluble CD163	0.848144	0.537591	1.45155		2	66	2066	Color2 [A=255, R=192, G=192, B=192]	9	6						34	34	29.8	29.8	1.6	125.45	0	207.5	2213000000	41755000	19.1802	18.946	19.6463	19.7189	20.4221	19.3341	19.6239	20.2617
Q9Y3B4	Q9Y3B4	SF3B6	Splicing factor 3B subunit 6	0.608479	0.537235	1.45119		2	2	3160	Color2 [A=255, R=192, G=192, B=192]	9	6						2	2	16.8	16.8	16.8	14.585	0	3.9993	9688600	1211100	12.1416	11.8417	12.5809	12.4828	12.6954	12.3304	12.2592	13.9107
P80217;P80217-2	P80217;P80217-2	IFI35	Interferon-induced 35 kDa protein	0.855547	0.536161	1.45011		3	3	1421	Color2 [A=255, R=192, G=192, B=192]	9	6						3	3	18.2	18.2	18.2	31.546	0	4.7575	19022000	1001100	12.9234	12.9999	12.8344	13.1157	14.3801	12.9376	13.2758	13.4246
P26447	P26447	S100A4	Protein S100-A4	0.794986	0.535732	1.44968		3	7	843	Color2 [A=255, R=192, G=192, B=192]	9	6						3	3	27.7	27.7	27.7	11.728	0	6.5359	604420000	100740000	15.4107	15.3149	16.0843	16.1092	16.9856	15.9831	15.8177	16.2757
P19388	P19388	POLR2E	DNA-directed RNA polymerases I, II, and III subunit RPABC1	0.389284	0.533407	1.44734		2	3	746	Color2 [A=255, R=192, G=192, B=192]	9	6						2	2	9	9	9	24.551	0	3.9067	22301000	2027400	13.6789	14.045	13.6441	13.9647	14.3167	13.25	13.8855	16.0141
Q9H0W9-2;Q9H0W9;Q9H0W9-4;Q9H0W9-3	Q9H0W9-2;Q9H0W9;Q9H0W9-4;Q9H0W9-3	C11orf54	Ester hydrolase C11orf54	0.990801	0.533293	1.44723		6	7	2730	Color2 [A=255, R=192, G=192, B=192]	9	6						6	6	24	24	24	33.098	0	9.9324	42638000	3045600	14.832	14.4469	15.1091	15.2161	15.9016	15.0136	15.1211	15.701
Q9P0L0;Q9P0L0-2	Q9P0L0;Q9P0L0-2	VAPA	Vesicle-associated membrane protein-associated protein A	1.07769	0.531193	1.44512		13	23	2976	Color2 [A=255, R=192, G=192, B=192]	9	6						14	14	49.8	49.8	49.8	27.893	0	28.546	619810000	44272000	18.1583	17.4139	17.8943	17.9636	18.7396	17.8515	18.3096	18.6542
P10070-4;P10070-3;P08151-3;P08151-2;P08151;P10070-2;P10070-1;P10071;P10070	P10070-4;P10070-3;P08151-3;P08151-2;P08151;P10070-2;P10070-1;P10071;P10070	GLI2;GLI1;GLI3	Zinc finger protein GLI2;Zinc finger protein GLI1;Transcriptional activator GLI3;Transcriptional repressor GLI3R	1.01054	0.530547	1.44448		2	3	561	Color2 [A=255, R=192, G=192, B=192]	9	6						2	2	1.7	1.7	1.7	86.481	0.0045742	1.3312	252930000	7904100	14.5574	14.3259	13.9573	13.9966	15.4222	14.4607	14.6099	14.4665
P61221	P61221	ABCE1	ATP-binding cassette sub-family E member 1	1.1319	0.529712	1.44364		4	4	1308	Color2 [A=255, R=192, G=192, B=192]	9	6						4	4	7	7	7	67.314	0	7.3164	68573000	2285800	16.0436	15.7723	16.0757	16.1343	17.0526	16.172	16.1197	16.8004
Q9UBI1	Q9UBI1	COMMD3	COMM domain-containing protein 3	1.54773	0.528248	1.44218		2	3	3000	Color2 [A=255, R=192, G=192, B=192]	9	6						2	2	17.4	17.4	17.4	22.151	0	7.188	14845000	1484500	12.4129	12.5207	12.8273	12.7463	13.2613	13.0623	12.7779	13.5187
O75083;O75083-3	O75083	WDR1	WD repeat-containing protein 1	0.946247	0.523939	1.43788		4	4	289	Color2 [A=255, R=192, G=192, B=192]	9	6						4	4	9.6	9.6	9.6	66.193	0	12.364	19606000	653540	13.8619	13.6398	13.471	13.9572	14.4316	13.9072	13.7749	14.912
P06400	P06400	RB1	Retinoblastoma-associated protein	1.46572	0.523466	1.4374		3	3	521	Color2 [A=255, R=192, G=192, B=192]	9	6						3	3	4.2	4.2	4.2	106.16	0	7.7899	13780000	275600	13.7838	13.8763	13.8071	13.9833	14.6757	13.9934	14.1427	14.7326
Q6P2E9-2;Q6P2E9	Q6P2E9-2;Q6P2E9	EDC4	Enhancer of mRNA-decapping protein 4	0.94309	0.522657	1.4366		2	2	1947	Color2 [A=255, R=192, G=192, B=192]	9	6						2	2	2.5	2.5	2.5	109.73	0	2.581	9779100	244480	12.8215	12.5575	12.2295	12.6574	13.4165	12.5471	12.7791	13.6137
Q8TCE6-2;Q8TCE6;Q6NSW5	Q8TCE6-2;Q8TCE6;Q6NSW5	FAM45A;FAM45B	Protein FAM45A;Protein FAM45B	1.14458	0.522378	1.43632		2	2	1936	Color2 [A=255, R=192, G=192, B=192]	9	6						2	2	9.5	9.5	9.5	39.799	0	2.6939	9419100	470960	10.0296	10.0268	10.217	10.3161	11.1895	10.0764	10.7049	10.708
P50416;P50416-2	P50416;P50416-2	CPT1A	Carnitine O-palmitoyltransferase 1, liver isoform	0.673455	0.521875	1.43582		7	8	1144	Color2 [A=255, R=192, G=192, B=192]	9	6						7	7	10	10	10	88.367	0	14.682	72498000	1959400	14.8178	14.8263	14.5374	14.6261	15.3869	14.1628	15.5005	15.8449
Q13427;Q13427-2	Q13427	PPIG	Peptidyl-prolyl cis-trans isomerase G	0.369088	0.518952	1.43291		7	7	1601	Color2 [A=255, R=192, G=192, B=192]	9	6						7	7	10.6	10.6	10.6	88.616	0	15.3	107920000	4905300	15.8012	15.5294	16.1255	16.3107	16.2515	15.3071	16.1932	18.0909
Q8NCG7-2;Q8NCG7-4;Q8NCG7	Q8NCG7-2;Q8NCG7-4;Q8NCG7	DAGLB	Sn1-specific diacylglycerol lipase beta	1.52254	0.518837	1.4328		2	2	2221	Color2 [A=255, R=192, G=192, B=192]	9	6						2	2	5.4	5.4	5.4	43.191	0	4.5917	10294000	428920	10.5192	10.4537	11.1555	10.8581	11.4385	11.2366	11.0425	11.3443
Q8WXI4-2;Q8WXI4	Q8WXI4-2;Q8WXI4	ACOT11	Acyl-coenzyme A thioesterase 11	0.813656	0.516767	1.43074		21	34	2335	Color2 [A=255, R=192, G=192, B=192]	9	6						21	21	32.8	32.8	32.8	67.152	0	154.59	1111000000	35840000	18.0729	17.9082	18.7639	18.8163	19.3157	18.3599	18.7874	19.1654
Q8IY95-2;Q8IY95	Q8IY95-2;Q8IY95	TMEM192	Transmembrane protein 192	0.912074	0.515498	1.42949		2	2	2131	Color2 [A=255, R=192, G=192, B=192]	9	6						2	2	8.6	8.6	8.6	30.549	0	2.866	8608400	717360	12.0687	12.1027	12.5067	12.6167	13.4264	12.2064	12.7992	12.9247
Q02978;Q02978-2	Q02978;Q02978-2	SLC25A11	Mitochondrial 2-oxoglutarate/malate carrier protein	0.881953	0.514805	1.4288		13	18	1479	Color2 [A=255, R=192, G=192, B=192]	9	6						13	13	46.5	46.5	46.5	34.061	0	98.482	409600000	24094000	17.6842	17.5512	17.9468	18.0477	18.5953	17.6379	18.17	18.886
Q13114;Q13114-2	Q13114;Q13114-2	TRAF3	TNF receptor-associated factor 3	0.8176	0.514595	1.42859		7	7	1573	Color2 [A=255, R=192, G=192, B=192]	9	6						7	7	13	13	13	64.489	0	9.3303	61145000	1567800	13.9457	13.4625	14.6541	14.3905	14.7958	14.2622	14.4269	15.0263
Q6ZSR9	Q6ZSR9		Uncharacterized protein FLJ45252	1.22683	0.514198	1.4282		3	3	1984	Color2 [A=255, R=192, G=192, B=192]	9	6						3	3	13.5	13.5	13.5	37.976	0	3.7648	6891500	492250	12.5244	12.5075	12.7901	13.1174	13.3225	12.9767	12.9992	13.6977
P82912;P82912-2;P82912-3	P82912;P82912-2;P82912-3	MRPS11	28S ribosomal protein S11, mitochondrial	0.985548	0.513649	1.42766		3	3	1425	Color2 [A=255, R=192, G=192, B=192]	9	6						3	3	23.2	23.2	23.2	20.616	0	6.2544	31941000	3549000	14.8682	14.3572	14.6493	14.6735	15.6004	14.5381	14.9718	15.4926
Q9BQ70	Q9BQ70	TCF25	Transcription factor 25	1.199	0.513487	1.4275		6	7	2600	Color2 [A=255, R=192, G=192, B=192]	9	6						6	6	14.2	14.2	14.2	76.666	0	58.488	93572000	3226600	14.6436	14.4328	14.67	14.7045	15.261	14.5598	15.0831	15.6011
Q9NQC3-2;Q9NQC3-5;Q9NQC3;Q9NQC3-4;Q9NQC3-3;Q9NQC3-6	Q9NQC3-2;Q9NQC3-5;Q9NQC3;Q9NQC3-4;Q9NQC3-3;Q9NQC3-6	RTN4	Reticulon-4	1.09618	0.513353	1.42736		5	6	2853	Color2 [A=255, R=192, G=192, B=192]	9	6						5	5	20.1	20.1	20.1	40.317	0	39.155	78280000	6523400	13.9504	13.6991	14.2641	14.1897	14.971	14.1307	14.2399	14.8151
P50995-2;P50995	P50995-2;P50995	ANXA11	Annexin A11	0.982937	0.512759	1.42678		15	30	1158	Color2 [A=255, R=192, G=192, B=192]	9	6						15	15	38.1	38.1	38.1	51.242	0	151.29	798620000	42033000	17.8611	17.886	18.3794	18.5464	19.2063	18.3775	18.3397	18.8005
Q4G0F5	Q4G0F5	VPS26B	Vacuolar protein sorting-associated protein 26B	0.914933	0.512683	1.4267		7	9	1836	Color2 [A=255, R=192, G=192, B=192]	9	6						7	7	27.1	27.1	27.1	39.154	0	23.82	43080000	2154000	14.861	14.7182	15.3278	15.3832	15.9984	14.9306	15.6309	15.7809
Q9BTE1;Q9BTE1-2;Q9BTE1-3	Q9BTE1;Q9BTE1-2;Q9BTE1-3	DCTN5	Dynactin subunit 5	0.579409	0.512471	1.42649		4	7	2626	Color2 [A=255, R=192, G=192, B=192]	9	6						4	4	23.6	23.6	23.6	20.126	0	12.942	118500000	19751000	15.8974	15.38	16.2872	16.3974	17.3161	15.6332	16.6198	16.4427
Q9Y478	Q9Y478	PRKAB1	5-AMP-activated protein kinase subunit beta-1	1.55658	0.511678	1.42571		4	3	3171	Color2 [A=255, R=192, G=192, B=192]	9	6						4	4	26.3	26.3	26.3	30.382	0	18.413	22793000	1753300	12.4554	12.5874	12.8913	12.6312	13.2513	13.032	12.8093	13.5193
P09543-2;P09543	P09543-2;P09543	CNP	2,3-cyclic-nucleotide 3-phosphodiesterase	0.660024	0.510345	1.42439		18	34	595	Color2 [A=255, R=192, G=192, B=192]	9	6						18	18	40.6	40.6	40.6	45.098	0	107.95	1449900000	55767000	18.6704	18.2832	19.4089	19.4806	20.097	19.0017	19.2969	19.4889
P29992	P29992	GNA11	Guanine nucleotide-binding protein subunit alpha-11	1.22863	0.509749	1.4238		3	3	882	Color2 [A=255, R=192, G=192, B=192]	9	6						3	3	8.6	8.6	8.6	42.123	0	3.7548	17061000	897930	13.0609	12.8774	13.2696	13.273	14.1482	13.2998	13.3442	13.7277
O43772	O43772	SLC25A20	Mitochondrial carnitine/acylcarnitine carrier protein	0.54652	0.509374	1.42343		4	5	232	Color2 [A=255, R=192, G=192, B=192]	9	6						4	4	12.6	12.6	12.6	32.943	0	8.9354	78351000	4608900	14.5537	14.3889	14.7815	15.2486	15.6815	14.1	15.7853	15.4434
P53992;P53992-2	P53992	SEC24C	Protein transport protein Sec24C	0.986142	0.508446	1.42252		18	27	1232	Color2 [A=255, R=192, G=192, B=192]	9	6						19	18	23.7	23	23	118.32	0	100.81	430560000	10764000	16.9831	16.9009	17.2813	17.4002	18.0761	17.0931	17.4219	18.0082
P17275	P17275	JUNB	Transcription factor jun-B	0.487145	0.506998	1.42109		2	2	718	Color2 [A=255, R=192, G=192, B=192]	9	6						2	2	9.2	9.2	9.2	35.879	0	7.1421	7727700	594440	11.4003	11.5292	11.3832	11.9218	12.6886	10.713	12.3276	12.5334
P83111;P83111-2	P83111;P83111-2	LACTB	Serine beta-lactamase-like protein LACTB, mitochondrial	0.673383	0.506592	1.42069		8	11	1428	Color2 [A=255, R=192, G=192, B=192]	9	6						8	8	19	19	19	60.693	0	90.38	199720000	7988800	17.4588	17.4495	17.9815	18.0709	18.9982	17.8613	17.5798	18.5479
Q05315	Q05315	CLC	Galectin-10	0.39866	0.506294	1.4204		3	7	1499	Color2 [A=255, R=192, G=192, B=192]	9	6						3	3	30.3	30.3	30.3	16.453	0	10.327	769100000	128180000	17.2094	17.0484	15.5665	15.9868	18.0317	16.8533	16.1759	16.7753
O00635	O00635	TRIM38	E3 ubiquitin-protein ligase TRIM38	1.07153	0.505505	1.41962		7	8	129	Color2 [A=255, R=192, G=192, B=192]	9	6						7	7	17.8	17.8	17.8	53.415	0	12.271	63053000	3152700	15.7894	15.7036	16.2896	16.2441	16.9111	16.1045	16.2713	16.7618
Q9BPX6-2;Q9BPX6;Q9BPX6-3;Q9BPX6-5;Q9BPX6-4	Q9BPX6-2;Q9BPX6;Q9BPX6-3;Q9BPX6-5;Q9BPX6-4	MICU1	Calcium uptake protein 1, mitochondrial	1.1299	0.505147	1.41927		2	3	2594	Color2 [A=255, R=192, G=192, B=192]	9	6						2	2	7.7	7.7	7.7	45.974	0	6.852	33812000	1470100	10.7223	10.1976	10.1273	10.457	11.3111	10.4876	10.6437	11.0823
Q92621	Q92621	NUP205	Nuclear pore complex protein Nup205	0.313177	0.502699	1.41686		5	7	2356	Color2 [A=255, R=192, G=192, B=192]	9	6						5	5	3.1	3.1	3.1	227.92	0	11.374	37067000	378240	14.79	14.9833	14.3527	14.9898	15.048	14.226	14.653	17.1996
Q8IUR7-3;Q8IUR7-7;Q8IUR7-2;Q8IUR7;Q8IUR7-6;Q8IUR7-8	Q8IUR7-3;Q8IUR7-7;Q8IUR7-2;Q8IUR7;Q8IUR7-6;Q8IUR7-8	ARMC8	Armadillo repeat-containing protein 8	0.925574	0.502485	1.41665		2	3	2093	Color2 [A=255, R=192, G=192, B=192]	9	6						2	2	5.7	5.7	5.7	70.795	0	7.7093	8081800	230910	12.9586	12.5328	13.0591	13.2196	13.6895	13.0573	13.0495	13.9837
Q08945	Q08945	SSRP1	FACT complex subunit SSRP1	0.181998	0.502132	1.4163		6	8	1531	Color2 [A=255, R=192, G=192, B=192]	9	6						6	6	9.3	9.3	9.3	81.074	0	8.6228	90276000	3009200	13.1023	14.9608	13.3633	14.5448	13.5296	13.058	14.0197	17.3725
Q9Y315	Q9Y315	DERA	Deoxyribose-phosphate aldolase	0.871423	0.501568	1.41575		14	20	3155	Color2 [A=255, R=192, G=192, B=192]	9	6						14	14	57.5	57.5	57.5	35.23	0	93.859	761410000	40074000	17.4439	17.4362	17.7712	17.8984	18.3916	17.6722	17.7261	18.7661
Q13136-2;Q13136	Q13136-2;Q13136	PPFIA1	Liprin-alpha-1	0.498476	0.500269	1.41448		3	3	1577	Color2 [A=255, R=192, G=192, B=192]	9	6						3	3	2.4	2.4	2.4	133.97	0	4.5979	5441500	95465	11.2589	11.0128	10.8504	10.7557	12.3857	10.2475	11.6277	11.6181
Q96CU9;Q96CU9-3;Q96CU9-2	Q96CU9;Q96CU9-3;Q96CU9-2	FOXRED1	FAD-dependent oxidoreductase domain-containing protein 1	0.839358	0.498339	1.41259		8	9	2430	Color2 [A=255, R=192, G=192, B=192]	9	6						8	8	20.2	20.2	20.2	53.811	0	51.481	135230000	7512600	15.6786	15.6417	16.3181	16.332	16.8712	15.8375	16.5599	16.6952
O95822-2;O95822	O95822-2;O95822	MLYCD	Malonyl-CoA decarboxylase, mitochondrial	0.872367	0.497346	1.41161		7	9	423	Color2 [A=255, R=192, G=192, B=192]	9	6						7	7	20.7	20.7	20.7	50.945	0	22.877	92854000	3714100	15.714	15.5451	15.9266	16.0709	16.8687	15.5994	16.3904	16.3875
Q9H974-2;Q9H974-3;Q9H974;Q9H974-4	Q9H974-2;Q9H974-3;Q9H974;Q9H974-4	QTRTD1	Queuine tRNA-ribosyltransferase subunit QTRTD1	1.05402	0.497305	1.41157		2	2	2801	Color2 [A=255, R=192, G=192, B=192]	9	6						2	2	9.9	9.9	9.9	33.471	0	5.6099	27174000	2090300	14.6291	14.6739	15.2815	15.3315	15.7106	15.2833	15.1443	15.7669
P30519-2;P30519	P30519-2;P30519	HMOX2	Heme oxygenase 2	0.920633	0.497287	1.41156		3	4	905	Color2 [A=255, R=192, G=192, B=192]	9	6						3	3	12.2	12.2	12.2	32.837	0	6.4786	19429000	1214300	12.0242	11.8026	12.5715	12.2484	13.0837	12.4805	12.1243	12.9473
Q9BXS5;Q9BXS5-2	Q9BXS5;Q9BXS5-2	AP1M1	AP-1 complex subunit mu-1	0.768601	0.493885	1.40823		3	3	2672	Color2 [A=255, R=192, G=192, B=192]	9	6						3	3	7.8	7.8	7.8	48.586	0	3.4371	12234000	489370	12.0465	11.5047	12.1622	12.4367	12.9846	11.8872	12.3932	12.8606
Q9H936;Q9H1K4	Q9H936	SLC25A22	Mitochondrial glutamate carrier 1	1.18356	0.492615	1.40699		4	4	2799	Color2 [A=255, R=192, G=192, B=192]	9	6						4	4	20.7	20.7	20.7	34.47	0	65.813	58849000	3461700	13.7092	13.4238	13.4418	13.6684	14.5439	13.6248	13.8188	14.2262
Q9BTD8-4;Q9BTD8-2;Q9BTD8-3;Q9BTD8	Q9BTD8-4;Q9BTD8-2;Q9BTD8-3;Q9BTD8	RBM42	RNA-binding protein 42	0.73147	0.492528	1.40691		2	2	2625	Color2 [A=255, R=192, G=192, B=192]	9	6						2	2	5.6	5.6	5.6	47.025	0	2.6841	10286000	685730	13.2686	13.3136	13.4111	13.2688	13.6767	13.0433	13.8781	14.634
O96011;O96011-2	O96011;O96011-2	PEX11B	Peroxisomal membrane protein 11B	0.675391	0.492497	1.40688		5	7	435	Color2 [A=255, R=192, G=192, B=192]	9	6						5	5	25.5	25.5	25.5	28.431	0	9.2883	47338000	3381300	15.7998	15.5236	15.7344	16.1859	16.7326	15.5162	16.0415	16.9232
O43914-3;O43914-2;O43914	O43914-3;O43914-2;O43914	TYROBP	TYRO protein tyrosine kinase-binding protein	0.60023	0.492193	1.40658		2	4	245	Color2 [A=255, R=192, G=192, B=192]	9	6						2	2	16.7	16.7	16.7	11.043	0	12.983	43494000	10874000	13.3485	13.3261	13.5237	13.5285	14.4837	12.9301	13.7102	14.5715
Q8N4Q1;Q8N4Q1-2	Q8N4Q1;Q8N4Q1-2	CHCHD4	Mitochondrial intermembrane space import and assembly protein 40	0.522276	0.491991	1.40638		2	5	2173	Color2 [A=255, R=192, G=192, B=192]	9	6						2	2	25.4	25.4	25.4	15.996	0	6.8857	18047000	3609400	13.1575	13.3871	13.8514	13.8842	14.9284	13.0163	14.2533	14.0501
P53365-2;P53365-3;P53365	P53365-2;P53365-3;P53365	ARFIP2	Arfaptin-2	1.14471	0.489969	1.40441		3	4	1215	Color2 [A=255, R=192, G=192, B=192]	9	6						3	3	10.5	10.5	10.5	29.044	0	4.4503	10926000	840480	13.7043	13.5974	13.7318	13.7116	14.6707	13.6627	13.9801	14.3915
Q71DI3;P84243;P68431;Q16695;Q6NXT2	Q71DI3;P84243;P68431;Q16695;Q6NXT2	HIST2H3A;H3F3A;HIST1H3A;HIST3H3;H3F3C	Histone H3.2;Histone H3.3;Histone H3.1;Histone H3.1t;Histone H3.3C	0.128417	0.487408	1.40192		7	20	1412	Color2 [A=255, R=192, G=192, B=192]	9	6						7	7	27.9	27.9	27.9	15.388	0	14.492	6440000000	1610000000	16.2985	19.0908	16.1307	18.0424	16.7253	15.6919	17.7311	21.3636
P86791;P86790	P86791;P86790	CCZ1;CCZ1B	Vacuolar fusion protein CCZ1 homolog;Vacuolar fusion protein CCZ1 homolog B	1.02992	0.485811	1.40037		4	4	1437	Color2 [A=255, R=192, G=192, B=192]	9	6						4	4	9.1	9.1	9.1	55.866	0	11.014	39272000	1309100	13.4547	13.0294	13.7201	13.671	14.351	13.532	13.7681	14.1674
Q12768	Q12768	KIAA0196	WASH complex subunit strumpellin	0.936758	0.484654	1.39925		3	3	1545	Color2 [A=255, R=192, G=192, B=192]	9	6						3	3	3	3	3	134.28	0	5.4524	20573000	293900	14.6422	14.311	14.8363	14.9407	15.084	14.8033	14.9637	15.818
P21281;P15313	P21281	ATP6V1B2	V-type proton ATPase subunit B, brain isoform	0.887935	0.484379	1.39898		18	33	774	Color2 [A=255, R=192, G=192, B=192]	9	6						18	18	49.3	49.3	49.3	56.5	0	93.11	974500000	38980000	17.819	17.4972	18.1171	18.1624	18.8145	17.7636	18.337	18.6181
O75600;O75600-2	O75600;O75600-2	GCAT	2-amino-3-ketobutyrate coenzyme A ligase, mitochondrial	1.78833	0.484204	1.39881		2	2	328	Color2 [A=255, R=192, G=192, B=192]	9	6						2	2	7.6	7.6	7.6	45.285	0	6.5464	21878000	1286900	13.3301	13.3308	13.5146	13.5432	14.2578	13.6296	13.7927	13.9753
Q9P253	Q9P253	VPS18	Vacuolar protein sorting-associated protein 18 homolog	0.86513	0.483381	1.39802		15	20	2983	Color2 [A=255, R=192, G=192, B=192]	9	6						15	15	17.5	17.5	17.5	110.18	0	53.134	314410000	6046400	16.7479	16.6301	17.1633	17.3113	17.794	16.8069	17.4227	17.7626
O75436-2;O75436	O75436-2;O75436	VPS26A	Vacuolar protein sorting-associated protein 26A	0.722382	0.482278	1.39695		3	4	315	Color2 [A=255, R=192, G=192, B=192]	9	6						3	3	15.1	15.1	15.1	28.938	0	24.404	269860000	17991000	15.7015	15.4269	16.0019	16.1256	17.0731	15.6951	16.2122	16.2046
Q03252	Q03252	LMNB2	Lamin-B2	0.21295	0.475579	1.39048		17	21	1483	Color2 [A=255, R=192, G=192, B=192]	9	6						19	17	30.2	27	27	67.688	0	72.793	236460000	6568300	16.0362	16.0267	15.615	16.3317	15.8839	15.0149	15.983	19.03
P50552	P50552	VASP	Vasodilator-stimulated phosphoprotein	0.78591	0.473732	1.3887		12	13	1151	Color2 [A=255, R=192, G=192, B=192]	9	6						12	12	34.2	34.2	34.2	39.829	0	54.542	198500000	11677000	17.5	17.203	17.8059	17.9716	18.4015	17.484	17.92	18.5699
Q8N9N8	Q8N9N8	EIF1AD	Probable RNA-binding protein EIF1AD	0.441268	0.473388	1.38837		2	2	2195	Color2 [A=255, R=192, G=192, B=192]	9	6						2	2	20	20	20	19.053	0	5.3989	8527200	1218200	12.037	12.2937	11.9766	12.3059	12.8097	11.6737	12.1637	13.8595
P11413;P11413-3;P11413-2	P11413;P11413-3;P11413-2	G6PD	Glucose-6-phosphate 1-dehydrogenase	0.646005	0.470705	1.38579		31	61	631	Color2 [A=255, R=192, G=192, B=192]	9	6						31	31	57.5	57.5	57.5	59.256	0	280.48	4651400000	132900000	19.7958	19.6365	19.7006	19.8618	21.1162	20.396	19.5851	19.7803
O00442;O00442-2	O00442;O00442-2	RTCA	RNA 3-terminal phosphate cyclase	0.666397	0.465675	1.38096		10	18	114	Color2 [A=255, R=192, G=192, B=192]	9	6						10	10	34.4	34.4	34.4	39.336	0	129.47	525960000	27682000	17.5496	17.1534	18.1366	18.3042	18.8243	17.9666	17.9345	18.2811
Q14203-5;Q14203-2;Q14203-3;Q14203-4;Q14203-6;Q14203	Q14203-5;Q14203-2;Q14203-3;Q14203-4;Q14203-6;Q14203	DCTN1	Dynactin subunit 1	0.675557	0.465042	1.38036		8	9	1666	Color2 [A=255, R=192, G=192, B=192]	9	6						8	8	8.7	8.7	8.7	126.73	0	17.203	77417000	1460700	15.0687	14.6937	15.035	15.3026	16.0591	14.7356	15.247	15.9183
Q93052	Q93052	LPP	Lipoma-preferred partner	0.83532	0.464118	1.37947		4	5	2385	Color2 [A=255, R=192, G=192, B=192]	9	6						4	4	10	10	10	65.746	0	12.777	54190000	2084200	14.0555	13.9714	14.4165	14.5718	15.2343	14.189	14.4649	14.9834
P29466-2;P29466;P29466-3;P29466-4;P29466-5;Q5EG05-2;Q5EG05	P29466-2;P29466;P29466-3;P29466-4	CASP1	Caspase-1;Caspase-1 subunit p20;Caspase-1 subunit p10	0.841763	0.46362	1.379		6	7	871	Color2 [A=255, R=192, G=192, B=192]	9	6						6	6	19.3	19.3	19.3	42.888	0	17.316	76838000	4044100	14.7611	14.7997	15.287	15.3637	15.9902	15.1705	15.0914	15.814
O75608-2;O75608	O75608-2;O75608	LYPLA1	Acyl-protein thioesterase 1	0.729931	0.463044	1.37845		3	6	329	Color2 [A=255, R=192, G=192, B=192]	9	6						3	3	15	15	15	22.875	0	21.295	82989000	6915800	16.2374	16.0976	16.5382	16.6102	17.6351	16.3632	16.4959	16.8413
O95352;O95352-2;O95352-3	O95352;O95352-2;O95352-3	ATG7	Ubiquitin-like modifier-activating enzyme ATG7	1.0531	0.462735	1.37815		19	36	396	Color2 [A=255, R=192, G=192, B=192]	9	6						19	19	26.3	26.3	26.3	77.959	0	106.48	908750000	23915000	18.5485	18.4476	18.9138	19.0367	19.5896	18.7509	19.1119	19.3452
Q8IXQ6;Q8IXQ6-2;Q8IXQ6-3	Q8IXQ6;Q8IXQ6-2;Q8IXQ6-3	PARP9	Poly [ADP-ribose] polymerase 9	1.04732	0.462381	1.37781		13	16	2123	Color2 [A=255, R=192, G=192, B=192]	9	6						13	13	17.1	17.1	17.1	96.342	0	37.265	302700000	6726700	16.7257	16.6084	16.8694	17.1457	17.7411	16.9561	16.9779	17.5237
Q9H7D7-2;Q9H7D7;Q9H7D7-3;Q9H7D7-4	Q9H7D7-2;Q9H7D7;Q9H7D7-3;Q9H7D7-4	WDR26	WD repeat-containing protein 26	1.23034	0.461731	1.37719		2	2	2789	Color2 [A=255, R=192, G=192, B=192]	9	6						2	2	4.8	4.8	4.8	70.459	0	5.1313	6445400	222250	12.5069	12.0907	12.5183	12.5971	12.9884	12.7279	12.5493	13.2943
Q9H3P7	Q9H3P7	ACBD3	Golgi resident protein GCP60	0.592164	0.461622	1.37709		7	12	2757	Color2 [A=255, R=192, G=192, B=192]	9	6						7	7	18	18	18	60.593	0	66.706	258050000	12288000	15.8786	15.681	16.072	16.1475	17.1605	15.4804	16.6479	16.3367
P07602;P07602-2;P07602-3	P07602;P07602-2;P07602-3	PSAP	Prosaposin;Saposin-A;Saposin-B-Val;Saposin-B;Saposin-C;Saposin-D	0.605929	0.461179	1.37667		5	4	543	Color2 [A=255, R=192, G=192, B=192]	9	6						5	5	9.2	9.2	9.2	58.112	0	6.6636	42104000	1358200	16.4582	16.2833	15.7868	16.0073	17.0192	15.6979	16.5179	17.1453
Q15599-2;Q15599	Q15599-2;Q15599	SLC9A3R2	Na(+)/H(+) exchange regulatory cofactor NHE-RF2	1.02742	0.460796	1.3763		2	3	1762	Color2 [A=255, R=192, G=192, B=192]	9	6						2	2	10.4	10.4	10.4	36.153	0	11.009	11144000	619140	12.6074	12.0604	12.4568	12.4103	13.3566	12.6263	12.4421	12.9531
Q9NR97;Q9NR97-2	Q9NR97;Q9NR97-2	TLR8	Toll-like receptor 8	0.75115	0.460338	1.37586		3	3	2867	Color2 [A=255, R=192, G=192, B=192]	9	6						3	3	3.1	3.1	3.1	119.83	0	4.4379	31477000	617200	12.8629	13.173	13.6446	13.9618	14.168	13.3716	13.8825	14.0615
Q13642-3;Q13642-1;Q13642-5;Q13642-4;Q13642	Q13642-3;Q13642-1;Q13642-5;Q13642-4;Q13642	FHL1	Four and a half LIM domains protein 1	0.242141	0.460279	1.37581		4	4	1633	Color2 [A=255, R=192, G=192, B=192]	9	6						4	4	17	17	17	22.017	0	5.8324	23439000	1953300	12.3569	12.4392	10.9875	10.4454	13.7801	11.5152	11.3082	11.4668
P67870	P67870	CSNK2B	Casein kinase II subunit beta	0.712643	0.459728	1.37528		3	4	1401	Color2 [A=255, R=192, G=192, B=192]	9	6						3	3	15.3	15.3	15.3	24.942	0	19.423	75166000	7516600	14.6134	14.4239	15.052	15.208	15.7836	14.6633	15.0812	15.6082
Q8IY81	Q8IY81	FTSJ3	pre-rRNA processing protein FTSJ3	0.289298	0.459631	1.37519		2	2	2128	Color2 [A=255, R=192, G=192, B=192]	9	6						2	2	3.5	3.5	3.5	96.557	0	3.9602	12596000	370480	11.6663	12.0098	11.2396	11.9708	12.2831	10.8161	11.7612	13.8647
Q7Z3J2;Q7Z3J2-2	Q7Z3J2;Q7Z3J2-2	C16orf62	UPF0505 protein C16orf62	0.879354	0.458901	1.37449		14	17	2023	Color2 [A=255, R=192, G=192, B=192]	9	6						14	14	13.7	13.7	13.7	109.56	0	35.681	234170000	4418400	16.7979	16.446	17.032	17.1617	17.706	16.758	17.2357	17.5736
Q7L591;Q7L591-3;Q7L591-4;Q7L591-2	Q7L591;Q7L591-3	DOK3	Docking protein 3	0.810523	0.458018	1.37365		7	7	2006	Color2 [A=255, R=192, G=192, B=192]	9	6						7	7	15.7	15.7	15.7	53.288	0	25.356	295800000	12861000	16.5699	16.2478	16.957	17.0369	17.6486	16.7268	16.8877	17.3805
O95260-2;O95260	O95260-2;O95260	ATE1	Arginyl-tRNA--protein transferase 1	0.809052	0.45786	1.3735		6	8	388	Color2 [A=255, R=192, G=192, B=192]	9	6						6	6	12	12	12	59.031	0	22.373	94511000	4725500	16.1841	16.1158	16.4185	16.5334	17.3468	16.15	16.5493	17.037
P21796	P21796	VDAC1	Voltage-dependent anion-selective channel protein 1	0.52217	0.455799	1.37154		10	15	783	Color2 [A=255, R=192, G=192, B=192]	9	6						10	10	49.5	49.5	49.5	30.772	0	57.697	382020000	22472000	17.9272	17.7665	17.5862	17.863	18.329	17.2396	18.2263	19.1713
P24666;P24666-3;P24666-2;P24666-4	P24666;P24666-3;P24666-2;P24666-4	ACP1	Low molecular weight phosphotyrosine protein phosphatase	0.845674	0.455719	1.37147		8	14	820	Color2 [A=255, R=192, G=192, B=192]	9	6						8	8	60.1	60.1	60.1	18.042	0	150.45	517180000	57464000	17.5129	17.4779	17.9048	18.0593	18.3037	17.5235	18.416	18.5345
Q14738-3;Q14738-2;Q14738	Q14738-3;Q14738-2;Q14738	PPP2R5D	Serine/threonine-protein phosphatase 2A 56 kDa regulatory subunit delta isoform	1.05737	0.451993	1.36793		2	4	1701	Color2 [A=255, R=192, G=192, B=192]	9	6						3	3	7.1	7.1	4.4	58.452	0	6.0673	32425000	1409800	14.4398	14.423	14.6511	14.7593	15.3416	14.5595	14.787	15.3932
O75306-2;O75306	O75306-2;O75306	NDUFS2	NADH dehydrogenase [ubiquinone] iron-sulfur protein 2, mitochondrial	1.29213	0.451954	1.36789		2	2	299	Color2 [A=255, R=192, G=192, B=192]	9	6						2	2	7.9	7.9	7.9	51.851	0	19.407	26137000	1045500	14.3684	14.1672	14.3357	14.5453	15.1205	14.5962	14.4424	15.0654
O14929-2;O14929	O14929-2;O14929	HAT1	Histone acetyltransferase type B catalytic subunit	0.966421	0.450288	1.36631		4	6	152	Color2 [A=255, R=192, G=192, B=192]	9	6						4	4	14.4	14.4	14.4	39.786	0	10.388	94923000	8629400	16.2133	15.9991	15.8965	15.8865	16.8815	15.8475	16.3745	16.6929
Q15631	Q15631	TSN	Translin	1.13396	0.449527	1.36559		2	2	1763	Color2 [A=255, R=192, G=192, B=192]	9	6						2	2	11.8	11.8	11.8	26.183	0	5.6825	34790000	2676200	15.9403	15.902	15.822	15.9654	16.7458	16.1762	15.866	16.6399
Q12846-2;Q12846	Q12846-2;Q12846	STX4	Syntaxin-4	0.673721	0.447545	1.36372		2	2	1552	Color2 [A=255, R=192, G=192, B=192]	9	6						2	2	9.5	9.5	9.5	33.84	0	3.2927	11261000	866230	13.0945	12.8527	13.8415	14.0377	14.263	13.6764	13.6637	14.0135
Q86X76-2;Q86X76-4;Q86X76;Q86X76-3;Q86X76-5	Q86X76-2;Q86X76-4;Q86X76;Q86X76-3;Q86X76-5	NIT1	Nitrilase homolog 1	0.546505	0.447269	1.36346		7	8	2084	Color2 [A=255, R=192, G=192, B=192]	9	6						7	7	26.1	26.1	26.1	31.858	0	20.572	208000000	13000000	15.9184	15.8908	16.6327	16.6335	17.2653	15.8281	16.7169	17.0542
O60313-2;O60313	O60313-2;O60313	OPA1	Dynamin-like 120 kDa protein, mitochondrial;Dynamin-like 120 kDa protein, form S1	0.621564	0.442984	1.35941		59	130	250	Color2 [A=255, R=192, G=192, B=192]	9	6						59	59	54.7	54.7	54.7	115.88	0	323.31	10007000000	178690000	20.7419	20.4216	21.2339	21.3346	21.6109	20.5934	21.5766	21.723
Q12792;Q12792-4;Q12792-3	Q12792;Q12792-4;Q12792-3	TWF1	Twinfilin-1	0.634653	0.441818	1.35831		5	7	1547	Color2 [A=255, R=192, G=192, B=192]	9	6						6	5	23.4	21.1	21.1	40.282	0	21.013	74595000	3390700	15.1749	15.8911	15.2951	15.5372	16.2943	15.3445	15.4954	16.5314
P52565;P52565-2	P52565;P52565-2	ARHGDIA	Rho GDP-dissociation inhibitor 1	0.526563	0.44163	1.35814		5	7	1197	Color2 [A=255, R=192, G=192, B=192]	9	6						5	5	23	23	23	23.207	0	24.822	152240000	21749000	16.2494	15.742	16.5732	16.746	17.3549	16.2668	16.173	17.2824
P16035	P16035	TIMP2	Metalloproteinase inhibitor 2	0.890709	0.440791	1.35735		2	2	697	Color2 [A=255, R=192, G=192, B=192]	9	6						2	2	11.4	11.4	11.4	24.399	0	5.9155	8561900	778350	12.3587	12.2906	12.1365	12.4172	13.1669	12.0986	12.639	13.0616
Q96P48-4;Q96P48-3;Q96P48;Q96P48-7;Q96P48-2;Q96P48-1;Q96P48-5	Q96P48-4;Q96P48-3;Q96P48;Q96P48-7;Q96P48-2;Q96P48-1;Q96P48-5	ARAP1	Arf-GAP with Rho-GAP domain, ANK repeat and PH domain-containing protein 1	0.768837	0.440332	1.35692		22	26	2509	Color2 [A=255, R=192, G=192, B=192]	9	6						22	22	22.5	22.5	22.5	135.83	0	133.55	517220000	9404000	18.0799	17.9471	18.6898	18.8045	19.2303	18.4142	18.6292	19.0088
P39656;P39656-3;P39656-2	P39656;P39656-3;P39656-2	DDOST	Dolichyl-diphosphooligosaccharide--protein glycosyltransferase 48 kDa subunit	0.731499	0.43732	1.35409		3	3	995	Color2 [A=255, R=192, G=192, B=192]	9	6						3	3	6.1	6.1	6.1	50.8	0	7.0112	31872000	1385700	14.7764	14.8214	15.0065	15.199	15.6231	14.9695	14.9021	16.0578
Q9Y485	Q9Y485	DMXL1	DmX-like protein 1	0.799842	0.435344	1.35223		6	7	3172	Color2 [A=255, R=192, G=192, B=192]	9	6						6	6	2.9	2.9	2.9	337.83	0	22.823	43043000	314190	13.6676	13.7987	13.7002	13.8827	14.3646	13.4707	14.2172	14.7381
Q9P2Q2	Q9P2Q2	FRMD4A	FERM domain-containing protein 4A	0.829851	0.434767	1.35169		4	4	2993	Color2 [A=255, R=192, G=192, B=192]	9	6						4	4	4.7	4.7	4.7	115.46	0	6.4379	39572000	775920	14.3507	14.3641	14.614	14.8213	15.0616	14.5327	14.6951	15.5997
Q92556;Q92556-3;Q92556-2	Q92556;Q92556-3	ELMO1	Engulfment and cell motility protein 1	0.991454	0.434353	1.35131		12	23	2348	Color2 [A=255, R=192, G=192, B=192]	9	6						19	19	23.4	23.4	18.4	83.829	0	52.758	444550000	11399000	17.7477	17.411	18.0195	18.0317	18.6134	17.892	18.0073	18.4346
P21730	P21730	C5AR1	C5a anaphylatoxin chemotactic receptor 1	0.428798	0.434128	1.35109		3	4	781	Color2 [A=255, R=192, G=192, B=192]	9	6						3	3	8	8	8	39.335	0	9.0187	115660000	10515000	13.6637	12.7353	12.7743	12.9219	14.1449	12.3239	13.599	13.7639
Q09161	Q09161	NCBP1	Nuclear cap-binding protein subunit 1	0.440414	0.431982	1.34909		3	3	1535	Color2 [A=255, R=192, G=192, B=192]	9	6						3	3	5.3	5.3	5.3	91.838	0	5.681	16883000	496540	13.5047	13.1585	13.3941	13.545	14.1971	12.6363	13.8555	14.6411
Q8IY17-2;Q8IY17-3;Q8IY17;Q8IY17-4;Q8IY17-5;Q6ZV29-3;Q6ZV29-4;Q6ZV29;Q6ZV29-5;Q6ZV29-2	Q8IY17-2;Q8IY17-3;Q8IY17;Q8IY17-4;Q8IY17-5	PNPLA6	Neuropathy target esterase	0.96914	0.431207	1.34836		13	14	2126	Color2 [A=255, R=192, G=192, B=192]	9	6						13	13	9.9	9.9	9.9	146.21	0	22.417	187680000	2887300	16.4038	16.34	16.5339	16.5493	17.2012	16.2918	16.8069	17.2517
Q96NT5-2;Q96NT5	Q96NT5-2;Q96NT5	SLC46A1	Proton-coupled folate transporter	0.848457	0.431067	1.34823		2	2	2505	Color2 [A=255, R=192, G=192, B=192]	9	6						2	2	6.3	6.3	6.3	46.643	0	3.3122	26003000	2600300	13.6587	13.1792	13.7565	13.768	14.4027	13.5365	13.7901	14.3571
P29350;P29350-3;P29350-4;P29350-2	P29350;P29350-3;P29350-4;P29350-2	PTPN6	Tyrosine-protein phosphatase non-receptor type 6	0.444634	0.429753	1.347		4	5	868	Color2 [A=255, R=192, G=192, B=192]	9	6						4	4	6.9	6.9	6.9	67.56	0	6.6131	39494000	1128400	11.0169	10.8526	11.5355	11.6647	11.8944	10.9731	11.2247	12.6964
O43819	O43819	SCO2	Protein SCO2 homolog, mitochondrial	0.53293	0.428506	1.34584		4	6	237	Color2 [A=255, R=192, G=192, B=192]	9	6						4	4	16.9	16.9	16.9	29.81	0	14.184	68151000	4867900	13.831	13.2243	14.1287	14.3786	14.8403	13.5886	14.2111	14.6367
Q13588	Q13588	GRAP	GRB2-related adapter protein	0.73392	0.426333	1.34381		3	3	1627	Color2 [A=255, R=192, G=192, B=192]	9	6						3	3	19.8	19.8	19.8	25.336	0	2.6045	22500000	1607200	14.7851	14.9239	15.1041	15.4299	15.8222	15.0022	15.1267	15.9974
P51608;P51608-2	P51608;P51608-2	MECP2	Methyl-CpG-binding protein 2	0.324387	0.426056	1.34356		2	2	1174	Color2 [A=255, R=192, G=192, B=192]	9	6						2	2	6.6	6.6	6.6	52.44	0	5.9295	5065700	230260	12.1889	12.3756	12.1941	12.7511	12.5805	11.8444	12.4316	14.3575
P17676;P17676-2;P17676-3	P17676;P17676-2;P17676-3	CEBPB	CCAAT/enhancer-binding protein beta	0.297456	0.425988	1.34349		3	5	723	Color2 [A=255, R=192, G=192, B=192]	9	6						3	3	8.4	8.4	8.4	36.105	0	8.5633	59462000	4955100	15.7394	15.6732	15.7387	15.9497	15.7577	15.1048	16.0528	17.8896
Q96EY5;Q96EY5-2;Q96EY5-3	Q96EY5;Q96EY5-2;Q96EY5-3	MVB12A	Multivesicular body subunit 12A	0.884938	0.425792	1.34331		6	7	2446	Color2 [A=255, R=192, G=192, B=192]	9	6						6	6	37	37	37	28.783	0	18.758	71011000	6455500	14.5803	14.5751	14.6988	15.0113	15.334	14.7961	14.7639	15.6746
Q92878-2;Q92878;Q92878-3	Q92878-2;Q92878;Q92878-3	RAD50	DNA repair protein RAD50	0.737022	0.42564	1.34317		4	5	2370	Color2 [A=255, R=192, G=192, B=192]	9	6						4	4	3.1	3.1	3.1	154.59	0	8.1099	16562000	223820	14.068	13.8672	14.0401	14.2438	14.913	13.7283	14.4332	14.8472
Q1KMD3	Q1KMD3	HNRNPUL2	Heterogeneous nuclear ribonucleoprotein U-like protein 2	0.269866	0.424317	1.34194		16	22	1815	Color2 [A=255, R=192, G=192, B=192]	9	6						16	16	25.3	25.3	25.3	85.104	0	40.858	253100000	7030700	17.0092	16.924	16.9584	17.1819	17.08	16.2543	17.155	19.2815
P00441	P00441	SOD1	Superoxide dismutase [Cu-Zn]	0.967838	0.423069	1.34078		5	5	440	Color2 [A=255, R=192, G=192, B=192]	9	6						5	5	33.1	33.1	33.1	15.936	0	7.8981	78782000	9847800	15.8142	15.8039	15.9032	16.0299	16.4866	15.8003	16.1458	16.8106
O60861;O60861-2;O60861-1;O60861-4	O60861;O60861-2;O60861-1;O60861-4	GAS7	Growth arrest-specific protein 7	0.948464	0.422348	1.34011		8	9	280	Color2 [A=255, R=192, G=192, B=192]	9	6						8	8	18.9	18.9	18.9	54.371	0	30.608	109300000	4752300	15.5934	15.3655	15.8092	15.8675	16.3025	15.5559	16.018	16.4486
Q96A65;Q96A65-2	Q96A65;Q96A65-2	EXOC4	Exocyst complex component 4	0.666874	0.420386	1.33829		4	6	2398	Color2 [A=255, R=192, G=192, B=192]	9	6						4	4	4.9	4.9	4.9	110.5	0	9.2924	401830000	7306000	15.1273	14.9107	15.1126	15.451	16.1021	15.0859	15.08	16.0152
O95861;O95861-2;O95861-4;O95861-3	O95861;O95861-2;O95861-4	BPNT1	3(2),5-bisphosphate nucleotidase 1	0.806656	0.417301	1.33543		5	5	426	Color2 [A=255, R=192, G=192, B=192]	9	6						5	5	19.5	19.5	19.5	33.392	0	8.8586	58212000	2910600	14.118	14.3231	14.6755	14.7621	15.3803	14.5863	14.4995	15.0819
Q9Y6Y8;Q9Y6Y8-2	Q9Y6Y8;Q9Y6Y8-2	SEC23IP	SEC23-interacting protein	0.619516	0.416593	1.33477		12	13	3233	Color2 [A=255, R=192, G=192, B=192]	9	6						12	12	13.9	13.9	13.9	111.08	0	27.604	246390000	6159700	16.7243	16.1425	16.5908	16.7462	17.5106	16.372	16.5827	17.4048
Q96JJ3;Q96JJ3-3	Q96JJ3;Q96JJ3-3	ELMO2	Engulfment and cell motility protein 2	0.640842	0.416215	1.33442		5	6	2485	Color2 [A=255, R=192, G=192, B=192]	9	6						12	5	13.3	8.3	8.3	82.614	0	6.5977	53866000	1417500	12.9297	12.2355	12.5909	13.0795	13.4134	12.6161	12.8075	13.6636
P21980;P21980-2;P21980-3	P21980;P21980-2	TGM2	Protein-glutamine gamma-glutamyltransferase 2	0.225751	0.415483	1.33374		8	9	787	Color2 [A=255, R=192, G=192, B=192]	9	6						8	8	15.9	15.9	15.9	77.328	0	44.028	289670000	8519800	16.3744	16.4665	16.4274	16.5714	16.6857	15.4489	16.4252	18.9418
P51580	P51580	TPMT	Thiopurine S-methyltransferase	0.916248	0.413225	1.33166		5	6	1171	Color2 [A=255, R=192, G=192, B=192]	9	6						5	5	22.4	22.4	22.4	28.18	0	18.263	89120000	6365700	16.3227	16.1592	16.5911	16.7052	17.3237	16.8177	16.3855	16.9043
O60716;O60716-9;O60716-11;O60716-18;O60716-10;O60716-19;O60716-21;O60716-13;O60716-17;O60716-5;O60716-3;O60716-2;O60716-7;O60716-6;O60716-12;O60716-14;O60716-4;O60716-8;O60716-15;O60716-16;O60716-20;O60716-22;O60716-23;O60716-24;O60716-25;O60716-26;O60716-27;O60716-29;O60716-31;O60716-28;O60716-30;O60716-32	O60716;O60716-9;O60716-11;O60716-18;O60716-10;O60716-19;O60716-21;O60716-13;O60716-17;O60716-5;O60716-3;O60716-2;O60716-7;O60716-6;O60716-12;O60716-14;O60716-4;O60716-8;O60716-15;O60716-16;O60716-20;O60716-22;O60716-23;O60716-24;O60716-25;O60716-26;O60716-27;O60716-29;O60716-31;O60716-28;O60716-30;O60716-32	CTNND1	Catenin delta-1	0.943205	0.413045	1.33149		23	28	267	Color2 [A=255, R=192, G=192, B=192]	9	6						23	23	26.1	26.1	26.1	108.17	0	70.109	411970000	8582600	17.7685	17.634	17.9382	18.0164	18.6309	17.7369	18.1059	18.5355
Q9NY15;Q9NY15-2	Q9NY15	STAB1	Stabilin-1	0.640068	0.41279	1.33126		14	16	2940	Color2 [A=255, R=192, G=192, B=192]	9	6						14	14	7.2	7.2	7.2	275.48	0	31.829	87026000	743820	15.5357	15.0945	15.3546	15.4989	15.9532	15.1042	15.5916	16.4857
O00429-3;O00429;O00429-6;O00429-4;O00429-5;O00429-2;O00429-8;O00429-7	O00429-3;O00429;O00429-6;O00429-4;O00429-5;O00429-2;O00429-8;O00429-7	DNM1L	Dynamin-1-like protein	0.933171	0.411448	1.33002		7	9	113	Color2 [A=255, R=192, G=192, B=192]	9	6						7	7	12.4	12.4	12.4	79.441	0	10.816	59730000	1219000	15.9261	15.7549	15.9967	16.0995	16.59	15.7514	16.3772	16.7044
P63218	P63218	GNG5	Guanine nucleotide-binding protein G(I)/G(S)/G(O) subunit gamma-5	0.5262	0.411291	1.32987		3	4	1391	Color2 [A=255, R=192, G=192, B=192]	9	6						3	3	33.8	33.8	33.8	7.3184	0	5.5872	51778000	12944000	16.0854	15.0369	16.0858	16.1386	16.8341	15.7311	15.9967	16.43
P35914;P35914-3;P35914-2;Q8TB92-5;Q8TB92-2;Q8TB92	P35914	HMGCL	Hydroxymethylglutaryl-CoA lyase, mitochondrial	0.532936	0.410908	1.32952		15	55	971	Color2 [A=255, R=192, G=192, B=192]	9	6						15	15	40.9	40.9	40.9	34.36	0	240.42	5465100000	341570000	19.554	18.9113	19.8657	19.9985	20.7736	19.7896	19.6534	19.7564
P51659;P51659-3;P51659-2	P51659;P51659-3;P51659-2	HSD17B4	Peroxisomal multifunctional enzyme type 2;(3R)-hydroxyacyl-CoA dehydrogenase;Enoyl-CoA hydratase 2	0.412066	0.409943	1.32863		17	28	1178	Color2 [A=255, R=192, G=192, B=192]	9	6						17	17	29.3	29.3	29.3	79.685	0	203.75	749010000	17834000	18.757	17.8064	18.1756	18.9353	19.2746	18.17	18.2828	19.5867
Q9UBQ0;Q9UBQ0-2	Q9UBQ0;Q9UBQ0-2	VPS29	Vacuolar protein sorting-associated protein 29	0.621501	0.408052	1.32689		3	5	3005	Color2 [A=255, R=192, G=192, B=192]	9	6						3	3	16.5	16.5	16.5	20.505	0	12.652	202710000	20271000	16.2053	16.035	16.8697	16.9644	17.2958	16.3762	16.8444	17.1903
O95865	O95865	DDAH2	N(G),N(G)-dimethylarginine dimethylaminohydrolase 2	0.576837	0.407869	1.32672		2	2	428	Color2 [A=255, R=192, G=192, B=192]	9	6						2	2	10.5	10.5	10.5	29.644	0	8.8184	6933600	407860	10.7417	10.0466	10.1189	10.3318	11.2522	10.1283	10.3015	11.1886
Q15019;Q15019-3;Q15019-2	Q15019;Q15019-3;Q15019-2	2021-09-02	Septin-2	1.02378	0.406639	1.32559		5	6	1713	Color2 [A=255, R=192, G=192, B=192]	9	6						5	5	16.6	16.6	16.6	41.487	0	17.943	79308000	3776600	13.7554	13.8335	14.0282	14.0695	14.5976	14.0192	13.9825	14.7137
P63302	P63302	SEPW1	Selenoprotein W	0.815065	0.40493	1.32402		2	2	1397	Color2 [A=255, R=192, G=192, B=192]	9	6						2	2	24.1	24.1	24.1	9.4479	0	2.8778	64286000	16071000	14.4564	14.4951	14.5841	14.9887	15.5564	14.9496	14.5156	15.1223
Q8N3D4	Q8N3D4	EHBP1L1	EH domain-binding protein 1-like protein 1	0.755761	0.40436	1.3235		9	11	2168	Color2 [A=255, R=192, G=192, B=192]	9	6						9	9	11.4	11.4	11.4	161.85	0	34.632	28967000	391440	14.0874	13.5244	13.9747	14.0792	14.7789	13.8389	14.0354	14.6299
Q14683	Q14683	SMC1A	Structural maintenance of chromosomes protein 1A	0.189489	0.404298	1.32345		5	5	1695	Color2 [A=255, R=192, G=192, B=192]	9	6						5	5	4.6	4.6	4.6	143.23	0	7.3037	24501000	340290	10.5008	11.4276	9.81394	10.8692	11.336	9.57192	10.2404	13.0805
O43414-3;O43414-2;O43414	O43414-3;O43414-2;O43414	ERI3	ERI1 exoribonuclease 3	0.772209	0.403306	1.32254		3	6	219	Color2 [A=255, R=192, G=192, B=192]	9	6						3	3	27.3	27.3	27.3	14.542	0	4.3183	75377000	7537700	16.1701	16.0068	16.489	16.6178	17.3414	16.4525	16.3995	16.7035
Q12802-4;Q12802;Q12802-2	Q12802-4;Q12802;Q12802-2	AKAP13	A-kinase anchor protein 13	0.435834	0.40256	1.32185		2	2	1550	Color2 [A=255, R=192, G=192, B=192]	9	6						2	2	0.8	0.8	0.8	305.28	0	3.1568	2993500	24946	12.1924	11.5165	12.7866	12.6695	13.0312	11.9094	12.5914	13.2431
Q9BX95	Q9BX95	SGPP1	Sphingosine-1-phosphate phosphatase 1	0.496387	0.402159	1.32148		5	9	2663	Color2 [A=255, R=192, G=192, B=192]	9	6						5	5	13.4	13.4	13.4	49.107	0	8.2641	71681000	4480100	13.4634	13.5704	14.6941	14.6519	14.8531	14.2309	14.2302	14.6743
Q9NVZ3;Q9NVZ3-2;Q9NVZ3-3;Q9NVZ3-4	Q9NVZ3;Q9NVZ3-2;Q9NVZ3-3;Q9NVZ3-4	NECAP2	Adaptin ear-binding coat-associated protein 2	0.378643	0.400715	1.32016		8	14	2914	Color2 [A=255, R=192, G=192, B=192]	9	6						8	8	43	43	43	28.338	0	41.925	327420000	23387000	16.762	16.3458	17.7707	17.953	17.7139	17.5111	17.0063	18.2031
Q4KMP7	Q4KMP7	TBC1D10B	TBC1 domain family member 10B	0.599828	0.40054	1.32		3	3	1840	Color2 [A=255, R=192, G=192, B=192]	9	6						3	3	6.7	6.7	6.7	87.198	0	14.033	14051000	484530	12.3401	12.1299	12.3312	12.5871	13.379	12.2161	12.2486	13.1468
Q8TCU6;Q8TCU6-3;Q8TCU6-2	Q8TCU6;Q8TCU6-3;Q8TCU6-2	PREX1	Phosphatidylinositol 3,4,5-trisphosphate-dependent Rac exchanger 1 protein	0.826859	0.399712	1.31924		27	32	2286	Color2 [A=255, R=192, G=192, B=192]	9	6						27	27	20.5	20.5	20.5	186.2	0	85.091	432460000	5148300	17.6807	17.4908	18.0327	18.1553	18.5109	17.8032	18.0592	18.5852
O60568	O60568	PLOD3	Procollagen-lysine,2-oxoglutarate 5-dioxygenase 3	0.572212	0.399072	1.31866		2	3	259	Color2 [A=255, R=192, G=192, B=192]	9	6						2	2	2.6	2.6	2.6	84.784	0	3.2473	12188000	283430	13.4144	12.7339	13.2107	13.4457	14.2251	12.9439	13.3554	13.8765
P51532-5;P51532-2;P51532-3;P51532-4;P51532;P51531-2;P51531	P51532-5;P51532-2;P51532-3;P51532-4;P51532;P51531-2;P51531	SMARCA4;SMARCA2	Transcription activator BRG1;Probable global transcription activator SNF2L2	0.414839	0.398458	1.3181		6	6	1167	Color2 [A=255, R=192, G=192, B=192]	9	6						6	6	4.9	4.9	4.9	181.26	0	9.383	31040000	508850	13.8516	13.6513	14.2274	14.3839	14.6813	13.5804	14.0629	15.3834
Q9BXW7-2;Q9BXW7	Q9BXW7-2;Q9BXW7	CECR5	Cat eye syndrome critical region protein 5	0.617408	0.398453	1.31809		2	4	2675	Color2 [A=255, R=192, G=192, B=192]	9	6						2	2	6.1	6.1	6.1	43.588	0	4.6039	33279000	1751500	13.9251	13.5967	14.1441	14.3889	14.8698	13.7306	14.3134	14.7348
Q9UKM9-2;Q9UKM9	Q9UKM9-2;Q9UKM9	RALY	RNA-binding protein Raly	0.16705	0.397627	1.31734		6	8	3068	Color2 [A=255, R=192, G=192, B=192]	9	6						6	6	20.7	20.7	20.7	30.364	0	19.525	65317000	3628700	14.719	14.3355	14.7503	15.0603	14.319	13.5483	14.8758	17.7124
Q9NTX5-6;Q9NTX5-2;Q9NTX5;Q9NTX5-3;Q9NTX5-5	Q9NTX5-6;Q9NTX5-2;Q9NTX5;Q9NTX5-3	ECHDC1	Ethylmalonyl-CoA decarboxylase	0.986624	0.397465	1.31719		3	6	2889	Color2 [A=255, R=192, G=192, B=192]	9	6						3	3	12.3	12.3	12.3	31.089	0	7.6907	71188000	4187600	14.3965	13.9259	13.9588	13.7861	14.7821	14.0102	14.4844	14.3805
Q96AB3-2;Q96AB3;Q96AB3-3	Q96AB3-2;Q96AB3;Q96AB3-3	ISOC2	Isochorismatase domain-containing protein 2, mitochondrial	1.02841	0.397306	1.31705		2	7	2400	Color2 [A=255, R=192, G=192, B=192]	9	6						3	3	20.4	20.4	16.3	24.097	0	14.678	185930000	20659000	16.1084	16.188	15.9924	16.1867	16.8354	16.5245	15.967	16.7378
Q9NTK5;Q9NTK5-3;Q9NTK5-2	Q9NTK5;Q9NTK5-3;Q9NTK5-2	OLA1	Obg-like ATPase 1	0.665366	0.397301	1.31704		4	6	2888	Color2 [A=255, R=192, G=192, B=192]	9	6						4	4	10.9	10.9	10.9	44.743	0	10.689	79144000	3044000	15.879	15.7398	15.6173	15.7739	16.8892	15.6156	15.8201	16.2743
Q9H307;Q9H307-2	Q9H307;Q9H307-2	PNN	Pinin	0.165012	0.396978	1.31675		10	12	2752	Color2 [A=255, R=192, G=192, B=192]	9	6						10	10	12.8	12.8	12.8	81.613	0	18.047	133080000	3914200	14.5761	16.3561	14.8039	15.956	15.3944	14.2771	15.4643	18.1441
P23458;O60674	P23458	JAK1	Tyrosine-protein kinase JAK1	0.749389	0.396804	1.31659		9	11	807	Color2 [A=255, R=192, G=192, B=192]	9	6						10	10	9	9	8.2	133.28	0	12.732	119750000	1931500	16.328	16.1415	16.3597	16.5495	17.1284	16.0497	16.7299	17.058
P48147	P48147	PREP	Prolyl endopeptidase	0.672599	0.39669	1.31648		2	3	1085	Color2 [A=255, R=192, G=192, B=192]	9	6						2	2	3.5	3.5	3.5	80.699	0	3.1953	18167000	386520	13.6316	13.5228	13.8931	14.0113	14.9108	13.8061	13.8036	14.1251
Q96PU8-9;Q96PU8-8;Q96PU8-6;Q96PU8;Q96PU8-5;Q96PU8-3	Q96PU8-9;Q96PU8-8;Q96PU8-6;Q96PU8;Q96PU8-5;Q96PU8-3	QKI	Protein quaking	0.325117	0.396639	1.31644		7	12	2519	Color2 [A=255, R=192, G=192, B=192]	9	6						7	7	25.1	25.1	25.1	35.13	0	31.399	517350000	36953000	17.1375	18.3308	17.163	17.699	18.1198	17.3011	17.3396	19.1564
Q9NZJ7-2;Q9NZJ7	Q9NZJ7-2;Q9NZJ7	MTCH1	Mitochondrial carrier homolog 1	0.616317	0.39655	1.31636		2	2	2956	Color2 [A=255, R=192, G=192, B=192]	9	6						2	2	5.1	5.1	5.1	39.919	0	2.1684	22890000	1271700	14.2763	13.9742	14.4778	14.4608	15.1656	13.9441	14.5756	15.0902
Q15796-2;Q15796;P84022-2;P84022;P84022-3;P84022-4;O15198-2;Q99717;Q15797;O15198	Q15796-2;Q15796;P84022-2;P84022	SMAD2;SMAD3	Mothers against decapentaplegic homolog 2;Mothers against decapentaplegic homolog 3	0.907407	0.395127	1.31506		5	5	1774	Color2 [A=255, R=192, G=192, B=192]	9	6						5	5	11.7	11.7	11.7	48.955	0	11.399	130140000	7229800	15.3083	15.11	15.4775	15.6498	16.1654	15.3759	15.555	16.03
Q14141-2;Q14141-4;Q14141;Q14141-3	Q14141-2;Q14141-4;Q14141	2021-09-06	Septin-6	1.16569	0.395081	1.31502		2	2	1653	Color2 [A=255, R=192, G=192, B=192]	9	6						3	2	13.1	8.9	8.9	48.872	0	9.8642	30492000	1524600	10.9687	10.8531	11.141	11.1579	11.7688	11.1676	11.1288	11.6358
Q86WA8;Q86WA8-2	Q86WA8;Q86WA8-2	LONP2	Lon protease homolog 2, peroxisomal	0.470975	0.393874	1.31392		3	3	2075	Color2 [A=255, R=192, G=192, B=192]	9	6						3	3	3.8	3.8	3.8	94.615	0	5.3346	17139000	418030	12.2357	11.7376	11.6173	11.9387	13.048	11.3335	12.3451	12.3782
Q9NWH9;Q9NWH9-3	Q9NWH9;Q9NWH9-3	SLTM	SAFB-like transcription modulator	0.255987	0.393208	1.31331		2	2	2918	Color2 [A=255, R=192, G=192, B=192]	9	6						2	2	2.5	2.5	2.5	117.15	0	3.3886	4576900	108970	10.8068	10.6604	10.9048	10.9677	11.3582	10.0407	10.5945	12.919
Q8WX93-8;Q8WX93-3;Q8WX93-5;Q8WX93;Q8WX93-4;Q8WX93-2;Q8WX93-9;Q8WX93-7;Q8WX93-6;Q86TC9-2;Q86TC9	Q8WX93-8;Q8WX93-3;Q8WX93-5;Q8WX93;Q8WX93-4;Q8WX93-2;Q8WX93-9;Q8WX93-7	PALLD	Palladin	0.235916	0.392664	1.31282		16	20	2332	Color2 [A=255, R=192, G=192, B=192]	9	6						16	16	27.7	27.7	27.7	85.893	0	77.03	430800000	10770000	17.9455	17.8417	15.7364	15.9603	18.1555	17.0835	16.6417	17.174
O00471	O00471	EXOC5	Exocyst complex component 5	0.636062	0.390517	1.31086		4	4	118	Color2 [A=255, R=192, G=192, B=192]	9	6						4	4	6.1	6.1	6.1	81.852	0	7.4956	20838000	508250	14.4498	14.0925	14.6272	14.6927	15.2545	14.2219	14.6383	15.3096
P17096;P17096-2;P17096-3	P17096;P17096-2;P17096-3	HMGA1	High mobility group protein HMG-I/HMG-Y	0.154299	0.389984	1.31038		3	4	716	Color2 [A=255, R=192, G=192, B=192]	9	6						3	3	29.9	29.9	29.9	11.676	0	5.5883	118780000	19796000	15.0687	16.2382	15.2636	15.8359	15.6841	14.1543	15.545	18.5828
P29558-2;P29558;Q6XE24-3;Q6XE24-4;Q6XE24-5;Q6XE24-2;Q6XE24	P29558-2;P29558;Q6XE24-3;Q6XE24-4;Q6XE24-5;Q6XE24-2;Q6XE24	RBMS1;RBMS3	RNA-binding motif, single-stranded-interacting protein 1;RNA-binding motif, single-stranded-interacting protein 3	0.83984	0.389573	1.31001		2	2	874	Color2 [A=255, R=192, G=192, B=192]	9	6						2	2	6.5	6.5	6.5	44.136	0	5.2293	24892000	2262900	14.488	14.3935	14.3577	14.6455	14.9876	14.3245	14.7409	15.39
P49407-2;P49407	P49407-2;P49407	ARRB1	Beta-arrestin-1	0.433801	0.387054	1.30772		2	5	1112	Color2 [A=255, R=192, G=192, B=192]	9	6						3	2	8.5	6.8	6.8	46.308	0	26.483	34076000	1622700	14.5431	14.447	15.2785	15.2587	15.8982	14.382	15.196	15.5993
Q9NRN7	Q9NRN7	AASDHPPT	L-aminoadipate-semialdehyde dehydrogenase-phosphopantetheinyl transferase	0.581977	0.386163	1.30691		2	2	2872	Color2 [A=255, R=192, G=192, B=192]	9	6						2	2	7.4	7.4	7.4	35.776	0.0052011	1.2444	15323000	1094500	13.5918	13.3648	13.9702	14.1266	14.8013	13.5448	14.2046	14.0474
P10644;P10644-2;P31321	P10644;P10644-2	PRKAR1A	cAMP-dependent protein kinase type I-alpha regulatory subunit;cAMP-dependent protein kinase type I-alpha regulatory subunit, N-terminally processed	0.574749	0.386138	1.30689		9	11	617	Color2 [A=255, R=192, G=192, B=192]	9	6						9	9	26.2	26.2	26.2	42.981	0	59.47	295970000	15578000	17.0237	16.9085	17.7546	17.8479	18.2184	17.2706	17.6711	17.9192
Q8WU79;Q8WU79-2;Q8WU79-3	Q8WU79;Q8WU79-2;Q8WU79-3	SMAP2	Stromal membrane-associated protein 2	0.663157	0.386126	1.30688		9	13	2310	Color2 [A=255, R=192, G=192, B=192]	9	6						10	10	25.6	25.6	23.8	46.785	0	17.241	278590000	18573000	16.1486	16.0907	16.7625	16.8765	17.2644	16.5646	16.4932	17.1008
Q8NF50-4;Q8NF50-3;Q8NF50-2;Q8NF50	Q8NF50-4;Q8NF50-3;Q8NF50-2;Q8NF50	DOCK8	Dedicator of cytokinesis protein 8	0.584887	0.385427	1.30625		14	17	2241	Color2 [A=255, R=192, G=192, B=192]	9	6						14	14	7.4	7.4	7.4	227.47	0	28.055	223370000	2326800	16.8088	16.7731	16.8463	16.9448	17.3703	16.4091	17.2398	17.8955
O75648-4;O75648;O75648-3;O75648-2	O75648-4;O75648;O75648-3;O75648-2	TRMU	Mitochondrial tRNA-specific 2-thiouridylase 1	0.525711	0.384781	1.30566		2	2	331	Color2 [A=255, R=192, G=192, B=192]	9	6						2	2	11.2	11.2	11.2	30.032	0	2.5874	11929000	627850	13.3082	13.0745	13.4151	13.5291	14.6059	13.0758	13.7016	13.4827
O95394;O95394-3;O95394-4	O95394;O95394-3;O95394-4	PGM3	Phosphoacetylglucosamine mutase	0.732966	0.384572	1.30547		13	14	401	Color2 [A=255, R=192, G=192, B=192]	9	6						13	13	26.4	26.4	26.4	59.851	0	39.669	263900000	9100100	17.0063	16.7008	17.0305	17.0967	18.04	17.188	16.9271	17.2175
Q96GK7;Q6P2I3	Q96GK7;Q6P2I3	FAHD2A;FAHD2B	Fumarylacetoacetate hydrolase domain-containing protein 2A;Fumarylacetoacetate hydrolase domain-containing protein 2B	0.519811	0.383745	1.30472		2	2	1948	Color2 [A=255, R=192, G=192, B=192]	9	6						2	2	7.3	7.3	7.3	34.596	0	2.6425	15890000	1222300	12.5087	12.2363	12.7036	12.8242	13.8801	12.8048	12.5346	12.5882
P41227-2;P41227;Q9BSU3	P41227-2;P41227;Q9BSU3	NAA10;NAA11	N-alpha-acetyltransferase 10;N-alpha-acetyltransferase 11	0.89163	0.383605	1.3046		2	2	1011	Color2 [A=255, R=192, G=192, B=192]	9	6						2	2	8.6	8.6	8.6	24.783	0	16.685	18842000	1256100	13.3592	13.1615	13.366	13.6381	14.2536	13.3283	13.6332	13.8442
P36542-2;P36542	P36542-2;P36542	ATP5C1	ATP synthase subunit gamma, mitochondrial	0.479953	0.382789	1.30386		7	8	974	Color2 [A=255, R=192, G=192, B=192]	9	6						7	7	23.6	23.6	23.6	32.881	0	18.437	191500000	14730000	16.7082	16.2038	17.1959	17.1965	17.992	16.8921	16.7806	17.1709
Q14344;Q14344-2	Q14344;Q14344-2	GNA13	Guanine nucleotide-binding protein subunit alpha-13	0.834712	0.381877	1.30304		7	9	1678	Color2 [A=255, R=192, G=192, B=192]	9	6						7	7	19.9	19.9	19.9	44.049	0	14.434	115960000	4831500	15.5683	15.4705	15.6354	15.7648	16.3732	15.4612	15.7968	16.3353
Q12904;Q12904-2	Q12904;Q12904-2	AIMP1	Aminoacyl tRNA synthase complex-interacting multifunctional protein 1;Endothelial monocyte-activating polypeptide 2	0.6605	0.381308	1.30252		4	4	1556	Color2 [A=255, R=192, G=192, B=192]	9	6						4	4	16.7	16.7	16.7	34.352	0	35.74	107590000	6328800	14.8241	14.8987	15.1773	15.3382	15.7937	14.8084	15.2745	15.8869
Q00535;Q00535-2	Q00535;Q00535-2	CDK5	Cyclin-dependent-like kinase 5	0.640614	0.380388	1.30169		8	11	1449	Color2 [A=255, R=192, G=192, B=192]	9	6						9	9	31.5	31.5	28.8	33.304	0	24.605	550920000	28996000	16.9132	16.8923	17.5669	17.7045	17.8945	17.2102	17.4747	18.019
Q8IXT5	Q8IXT5	RBM12B	RNA-binding protein 12B	0.641033	0.378004	1.29954		3	3	2124	Color2 [A=255, R=192, G=192, B=192]	9	6						3	3	6.5	6.5	6.5	118.1	0	2.4571	24701000	347900	12.6883	12.326	12.6019	12.8346	13.1089	12.38	12.8442	13.6297
Q96RS6-3;Q96RS6-2;Q96RS6	Q96RS6-3;Q96RS6-2;Q96RS6	NUDCD1	NudC domain-containing protein 1	0.514585	0.375741	1.29751		2	2	2536	Color2 [A=255, R=192, G=192, B=192]	9	6						2	2	7.7	7.7	7.7	56.613	0	16.946	13737000	490610	12.5721	12.2395	12.8692	12.9677	13.4567	12.3221	12.8007	13.5719
Q9HB90;Q9NQL2;Q9NQL2-2	Q9HB90;Q9NQL2	RRAGC;RRAGD	Ras-related GTP-binding protein C;Ras-related GTP-binding protein D	0.650964	0.37495	1.29679		11	17	2817	Color2 [A=255, R=192, G=192, B=192]	9	6						11	11	32.3	32.3	32.3	44.223	0	39.564	295410000	15548000	16.5983	16.4854	17.075	16.9837	17.703	16.5635	17.1021	17.2737
P07203;P07203-2	P07203	GPX1	Glutathione peroxidase 1	0.705364	0.374518	1.29641		10	38	533	Color2 [A=255, R=192, G=192, B=192]	9	6						10	10	65.5	65.5	65.5	22.088	0	296.99	12530000000	963830000	19.4509	19.3381	19.6237	19.774	20.5394	19.3696	19.8661	19.9098
Q15436;Q15436-2	Q15436;Q15436-2	SEC23A	Protein transport protein Sec23A	0.653297	0.373679	1.29565		15	23	1754	Color2 [A=255, R=192, G=192, B=192]	9	6						16	15	25	23.4	23.4	86.16	0	224.55	542280000	14656000	17.2044	16.9214	17.3819	17.441	18.2125	17.0505	17.412	17.7682
P01023;CON__ENSEMBL:ENSBTAP00000024146	P01023	A2M	Alpha-2-macroglobulin	0.947522	0.373572	1.29556		11	14	450	Color2 [A=255, R=192, G=192, B=192]	9	6						11	11	10.2	10.2	10.2	163.29	0	61.377	120710000	1676500	15.7454	15.6048	15.5229	15.744	16.3607	15.5087	15.9591	16.283
Q7Z3T8-3;Q7Z3T8	Q7Z3T8-3;Q7Z3T8	ZFYVE16	Zinc finger FYVE domain-containing protein 16	0.702325	0.373097	1.29513		5	6	2024	Color2 [A=255, R=192, G=192, B=192]	9	6						5	5	9.4	9.4	9.4	88.376	0	36.721	38057000	1189300	14.6202	14.6175	14.8585	14.8052	15.4673	14.427	15.0048	15.4947
Q5VWZ2-2;Q5VWZ2	Q5VWZ2-2;Q5VWZ2	LYPLAL1	Lysophospholipase-like protein 1	0.474866	0.372631	1.29471		3	3	1904	Color2 [A=255, R=192, G=192, B=192]	9	6						3	3	12.7	12.7	12.7	24.476	0	15.715	102590000	7891900	16.2027	16.1808	16.9625	17.113	17.6909	16.4911	16.7666	17.001
Q13637	Q13637	RAB32	Ras-related protein Rab-32	0.674271	0.372369	1.29448		7	12	1632	Color2 [A=255, R=192, G=192, B=192]	9	6						8	8	40	40	35.1	24.997	0	36.971	211880000	15134000	16.7785	16.5724	17.2493	17.2141	17.8378	17.0829	16.9058	17.4774
Q13233	Q13233	MAP3K1	Mitogen-activated protein kinase kinase kinase 1	0.242527	0.372123	1.29426		2	2	1587	Color2 [A=255, R=192, G=192, B=192]	9	6						2	2	1.6	1.6	1.6	164.47	0	3.4818	1766700	26369	11.3892	10.1575	10.9753	10.8047	11.7599	9.69429	11.0372	12.3238
Q9H1B7	Q9H1B7	IRF2BPL	Interferon regulatory factor 2-binding protein-like	0.826292	0.37171	1.29389		5	9	2732	Color2 [A=255, R=192, G=192, B=192]	9	6						6	6	9.9	9.9	8.7	82.658	0	27.866	65882000	1733700	14.727	14.6287	15.0169	15.2118	15.5918	14.8366	15.1036	15.5394
Q02338	Q02338	BDH1	D-beta-hydroxybutyrate dehydrogenase, mitochondrial	0.543511	0.369529	1.29193		9	11	1472	Color2 [A=255, R=192, G=192, B=192]	9	6						9	9	29.4	29.4	29.4	38.157	0	41.158	166270000	9237100	16.6872	16.5549	17.261	17.3955	17.5696	16.6694	17.3812	17.7565
P62158;P27482;P02585	P62158	CALM1	Calmodulin	0.430216	0.36936	1.29178		8	15	1331	Color2 [A=255, R=192, G=192, B=192]	9	6						8	8	45.6	45.6	45.6	16.837	0	67.521	573890000	63766000	17.0664	16.6191	18.0049	17.8883	18.3155	17.5849	17.4692	17.6867
P08567	P08567	PLEK	Pleckstrin	0.371056	0.368631	1.29113		12	22	569	Color2 [A=255, R=192, G=192, B=192]	9	6						12	12	32.3	32.3	32.3	40.124	0	66.616	826340000	68862000	17.1883	16.8724	18.2821	18.3448	18.5393	17.5299	17.9354	18.1576
P17050	P17050	NAGA	Alpha-N-acetylgalactosaminidase	0.560489	0.368586	1.29109		2	2	714	Color2 [A=255, R=192, G=192, B=192]	9	6						2	2	5.6	5.6	5.6	46.564	0	3.328	11290000	627210	13.9132	13.4622	13.164	13.4209	14.2047	13.0957	13.9074	14.2269
Q5MNZ6	Q5MNZ6	WDR45B	WD repeat domain phosphoinositide-interacting protein 3	0.439224	0.368051	1.29061		6	8	1876	Color2 [A=255, R=192, G=192, B=192]	9	6						6	6	21.2	21.2	21.2	38.121	0	16.201	253430000	21119000	16.3122	16.1147	16.9276	17.0317	17.3955	16.0906	17.2952	17.077
P46063	P46063	RECQL	ATP-dependent DNA helicase Q1	0.58662	0.367469	1.29009		18	26	1055	Color2 [A=255, R=192, G=192, B=192]	9	6						18	18	35.6	35.6	35.6	73.457	0	143.62	863030000	24658000	18.6963	18.3604	18.8583	19.0266	19.4524	18.3441	19.2092	19.4058
Q9HCU5	Q9HCU5	PREB	Prolactin regulatory element-binding protein	0.483574	0.365904	1.28869		6	7	2835	Color2 [A=255, R=192, G=192, B=192]	9	6						6	6	17.3	17.3	17.3	45.468	0	12.94	81488000	4527100	14.7293	14.1238	15.0048	15.0517	15.3986	14.5569	14.7261	15.6916
Q9BRR9-4;Q9BRR9-3;Q9BRR9-5;Q9BRR9-2;Q9BRR9;Q53QZ3	Q9BRR9-4;Q9BRR9-3;Q9BRR9-5;Q9BRR9-2;Q9BRR9	ARHGAP9	Rho GTPase-activating protein 9	0.704377	0.364889	1.28778		8	9	2615	Color2 [A=255, R=192, G=192, B=192]	9	6						8	8	18.6	18.6	18.6	61.182	0	28.368	70548000	2137800	14.9521	14.3588	14.3839	14.6913	15.4391	14.4196	14.9878	14.9992
Q6PJF5-2;Q6PJF5	Q6PJF5-2;Q6PJF5	RHBDF2	Inactive rhomboid protein 2	0.497476	0.363694	1.28672		2	3	1961	Color2 [A=255, R=192, G=192, B=192]	9	6						2	2	1.8	1.8	1.8	93.378	0.00074405	1.659	28494000	712360	13.3225	13.0727	13.645	13.6718	14.5274	13.0556	13.7136	13.8702
Q9NXN4-2;Q9NXN4	Q9NXN4-2;Q9NXN4	GDAP2	Ganglioside-induced differentiation-associated protein 2	0.988665	0.362116	1.28531		3	3	2933	Color2 [A=255, R=192, G=192, B=192]	9	6						3	3	9.5	9.5	9.5	56.048	0	10.852	14676000	564450	11.6021	11.8035	11.318	11.23	12.0366	11.4934	11.7944	12.0777
Q96MI6-4;Q96MI6;Q96MI6-3;Q96MI6-2	Q96MI6-4;Q96MI6;Q96MI6-3	PPM1M	Protein phosphatase 1M	0.878168	0.361532	1.28479		4	4	2499	Color2 [A=255, R=192, G=192, B=192]	9	6						4	4	18.6	18.6	18.6	27.922	0	5.4967	35155000	2929600	11.5621	11.3977	11.459	11.0956	11.6748	11.523	11.4903	12.2723
Q16864;Q16864-2	Q16864;Q16864-2	ATP6V1F	V-type proton ATPase subunit F	0.750431	0.360942	1.28426		2	3	1811	Color2 [A=255, R=192, G=192, B=192]	9	6						2	2	16.8	16.8	16.8	13.37	0	12.763	36791000	5255900	13.8835	13.6569	13.9457	14.2586	14.3716	13.7094	14.5929	14.5147
P04632;Q96L46	P04632	CAPNS1	Calpain small subunit 1	0.533836	0.356978	1.28074		7	13	494	Color2 [A=255, R=192, G=192, B=192]	9	6						7	7	41.8	41.8	41.8	28.315	0	31.677	529870000	48170000	16.8506	16.8427	17.4113	17.5267	18.2185	17.1894	17.1227	17.5285
P05107	P05107	ITGB2	Integrin beta-2	0.516704	0.356604	1.28041		18	21	506	Color2 [A=255, R=192, G=192, B=192]	9	6						18	18	28.1	28.1	28.1	84.781	0	66.288	433140000	10073000	17.2948	17.1082	17.7315	17.776	18.1361	17.0955	17.7753	18.3302
O15511;O15511-2	O15511;O15511-2	ARPC5	Actin-related protein 2/3 complex subunit 5	0.585417	0.35599	1.27986		6	11	196	Color2 [A=255, R=192, G=192, B=192]	9	6						6	6	49	49	49	16.32	0	64.516	240330000	24033000	17.1354	16.8646	16.9985	17.112	17.7908	16.8841	16.9217	17.9379
Q9UN37;O75351;Q6PIW4-2;Q6PIW4	Q9UN37	VPS4A	Vacuolar protein sorting-associated protein 4A	0.717941	0.35558	1.2795		7	8	3091	Color2 [A=255, R=192, G=192, B=192]	9	6						7	7	17.2	17.2	17.2	48.897	0	11.911	120750000	4644100	17.164	17.0691	17.5736	17.7231	18.2185	17.462	17.4437	17.8279
Q9NYU2-2;Q9NYU2	Q9NYU2-2;Q9NYU2	UGGT1	UDP-glucose:glycoprotein glucosyltransferase 1	0.561505	0.354844	1.27885		4	5	2946	Color2 [A=255, R=192, G=192, B=192]	9	6						4	4	3.3	3.3	3.3	174.97	0	9.8521	38400000	533340	11.3836	11.1727	11.4266	11.74	12.3696	11.3827	11.2704	12.1197
P54920	P54920	NAPA	Alpha-soluble NSF attachment protein	0.339969	0.353927	1.27804		3	3	1240	Color2 [A=255, R=192, G=192, B=192]	9	6						3	3	12.9	12.9	12.9	33.232	0	12.231	21708000	1206000	14.6485	14.5398	15.0086	15.23	15.9053	14.2084	14.8447	15.8841
P35237	P35237	SERPINB6	Serpin B6	0.590055	0.353304	1.27748		15	29	957	Color2 [A=255, R=192, G=192, B=192]	9	6						16	15	55.1	52.9	52.9	42.621	0	103.59	1495900000	71234000	18.2484	18.3048	18.8656	18.983	19.4422	18.7718	18.4778	19.1231
Q7Z5L9-2;Q7Z5L9	Q7Z5L9-2;Q7Z5L9	IRF2BP2	Interferon regulatory factor 2-binding protein 2	0.888242	0.35098	1.27543		4	4	2036	Color2 [A=255, R=192, G=192, B=192]	9	6						5	4	9.6	7.9	7.9	59.48	0	38.571	44962000	1450400	13.1813	12.924	13.4018	13.3826	13.8686	13.1737	13.4286	13.8227
P05362	P05362	ICAM1	Intercellular adhesion molecule 1	0.596542	0.349159	1.27382		4	4	513	Color2 [A=255, R=192, G=192, B=192]	9	6						4	4	8.3	8.3	8.3	57.825	0	16.867	34824000	1393000	13.6362	13.3369	13.9614	14.0365	14.5413	13.5524	13.9038	14.3701
Q15424;Q15424-4;Q15424-3;Q15424-2	Q15424;Q15424-4;Q15424-3;Q15424-2	SAFB	Scaffold attachment factor B1	0.184357	0.346226	1.27123		13	27	1752	Color2 [A=255, R=192, G=192, B=192]	9	6						19	19	23.7	23.7	16.7	102.64	0	108.01	339610000	9988500	16.5152	16.5447	16.5255	16.891	16.487	15.5457	16.8342	18.9943
P08240-2;P08240	P08240-2;P08240	SRPR	Signal recognition particle receptor subunit alpha	0.651465	0.346134	1.27115		11	16	566	Color2 [A=255, R=192, G=192, B=192]	9	6						11	11	22.6	22.6	22.6	66.558	0	58.853	165170000	5005300	16.5979	16.4163	16.668	16.8004	17.3467	16.3591	16.7956	17.3657
O75427	O75427	LRCH4	Leucine-rich repeat and calponin homology domain-containing protein 4	0.7384	0.345961	1.271		6	9	313	Color2 [A=255, R=192, G=192, B=192]	9	6						6	6	15.1	15.1	15.1	73.449	0	40.822	52006000	1529600	14.4711	14.4049	14.7636	14.7776	15.3131	14.3758	14.9223	15.19
Q9UNX3;P61254	Q9UNX3;P61254	RPL26L1;RPL26	60S ribosomal protein L26-like 1;60S ribosomal protein L26	0.281531	0.343414	1.26876		2	3	1310	Color2 [A=255, R=192, G=192, B=192]	9	6						2	2	11	11	11	17.256	0	6.4599	171390000	28564000	16.0696	16.1907	16.0121	16.1778	16.6246	15.3592	16.0854	17.7546
P54803;P54803-4;P54803-3;P54803-5	P54803;P54803-4;P54803-3	GALC	Galactocerebrosidase	0.781622	0.343118	1.2685		3	4	1238	Color2 [A=255, R=192, G=192, B=192]	9	6						3	3	7.2	7.2	7.2	77.032	0	6.6711	14749000	475780	13.2553	12.9394	13.0755	13.2828	13.6262	13.1266	13.1866	13.986
P04062-4;P04062-2;P04062;P04062-5;P04062-3	P04062-4;P04062-2;P04062;P04062-5;P04062-3	GBA	Glucosylceramidase	0.415663	0.342187	1.26768		4	4	481	Color2 [A=255, R=192, G=192, B=192]	9	6						4	4	10	10	10	50.316	0	11.644	29550000	1182000	13.9789	13.4769	13.4049	13.6136	14.7262	13.1715	13.6652	14.28
P61619;P61619-3;Q9H9S3-2;Q9H9S3-3;Q9H9S3	P61619;P61619-3	SEC61A1	Protein transport protein Sec61 subunit alpha isoform 1	0.624603	0.342131	1.26763		5	6	1319	Color2 [A=255, R=192, G=192, B=192]	9	6						5	5	11.3	11.3	11.3	52.264	0	18.206	116050000	7253100	16.7629	16.5238	16.8465	16.8407	17.7678	16.7052	16.7212	17.1482
P43304;P43304-2	P43304;P43304-2	GPD2	Glycerol-3-phosphate dehydrogenase, mitochondrial	0.661641	0.341663	1.26722		32	64	1039	Color2 [A=255, R=192, G=192, B=192]	9	6						32	32	42.4	42.4	42.4	80.852	0	323.31	2368100000	55073000	19.5333	19.3348	19.7556	19.8862	20.1682	19.3432	20.0422	20.323
Q27J81;Q27J81-2;Q27J81-3	Q27J81;Q27J81-2	INF2	Inverted formin-2	0.629492	0.341129	1.26675		7	8	1816	Color2 [A=255, R=192, G=192, B=192]	9	6						7	7	8.8	8.8	8.8	135.62	0	24.042	62719000	1183400	14.7485	14.4971	14.8875	14.9864	15.4521	14.6113	14.8362	15.5843
Q03519-2;Q03519	Q03519-2;Q03519	TAP2	Antigen peptide transporter 2	0.456335	0.341042	1.26667		4	5	1487	Color2 [A=255, R=192, G=192, B=192]	9	6						4	4	6.7	6.7	6.7	72.002	0	20.593	122630000	4379700	14.9192	14.4146	15.5443	15.6087	15.8515	15.093	15.2161	15.6904
Q96QG7-2;Q96QG7	Q96QG7-2;Q96QG7	MTMR9	Myotubularin-related protein 9	0.430937	0.340919	1.26656		2	2	2526	Color2 [A=255, R=192, G=192, B=192]	9	6						2	2	4.7	4.7	4.7	53.796	0	3.2846	13104000	569760	12.9201	12.9635	13.2455	13.3261	13.7731	12.8317	12.962	14.252
O00764;O00764-3;O00764-2	O00764;O00764-3;O00764-2	PDXK	Pyridoxal kinase	0.601414	0.340897	1.26654		5	9	132	Color2 [A=255, R=192, G=192, B=192]	9	6						5	5	20.8	20.8	20.8	35.102	0	21.072	121480000	8677200	16.1302	16.0368	16.5561	16.6668	17.3093	16.354	16.4147	16.6755
Q96FS4	Q96FS4	SIPA1	Signal-induced proliferation-associated protein 1	0.635168	0.340788	1.26645		4	4	2453	Color2 [A=255, R=192, G=192, B=192]	9	6						4	4	5	5	5	112.15	0	8.5271	18062000	354170	14.5274	14.1993	14.6225	14.7841	15.212	14.2962	14.7414	15.2468
Q96HE7	Q96HE7	ERO1L	ERO1-like protein alpha	0.649535	0.340337	1.26605		8	10	2466	Color2 [A=255, R=192, G=192, B=192]	9	6						8	8	18.2	18.2	18.2	54.392	0	45.781	317310000	12692000	16.6219	16.4166	16.8518	16.9424	17.4614	16.4975	16.8883	17.3468
Q8NEU8-3;Q8NEU8;Q8NEU8-2	Q8NEU8-3;Q8NEU8;Q8NEU8-2	APPL2	DCC-interacting protein 13-beta	0.597431	0.338629	1.26455		5	6	2235	Color2 [A=255, R=192, G=192, B=192]	9	6						6	6	10.7	10.7	9.7	75.183	0	12.554	97759000	2506600	15.1622	15.0911	15.2866	15.4332	15.6791	14.9808	15.4504	16.2173
O15533-2;O15533;O15533-3	O15533-2;O15533;O15533-3	TAPBP	Tapasin	0.546977	0.338356	1.26431		2	2	200	Color2 [A=255, R=192, G=192, B=192]	9	6						2	2	4.9	4.9	4.9	43.885	0	2.5927	40112000	2674100	11.9469	12.1634	12.3319	12.5703	13.3016	12.1462	12.3081	12.6099
Q9Y3D2	Q9Y3D2	MSRB2	Methionine-R-sulfoxide reductase B2, mitochondrial	0.447915	0.336654	1.26282		9	18	3165	Color2 [A=255, R=192, G=192, B=192]	9	6						9	9	61.5	61.5	61.5	19.536	0	97.531	1106100000	122900000	18.0994	17.7218	18.6432	18.7189	18.9608	17.9367	18.6809	18.9515
P33897;Q9UBJ2	P33897;Q9UBJ2	ABCD1;ABCD2	ATP-binding cassette sub-family D member 1;ATP-binding cassette sub-family D member 2	0.297881	0.336281	1.2625		3	3	946	Color2 [A=255, R=192, G=192, B=192]	9	6						3	3	3.9	3.9	3.9	82.936	0	3.5313	21612000	584120	13.2875	12.0192	13.0445	13.4612	13.8277	12.347	13.1976	13.7851
Q13126;Q13126-4;Q13126-3;Q13126-2;Q13126-7;Q13126-6;Q13126-5	Q13126;Q13126-4;Q13126-3;Q13126-2;Q13126-7;Q13126-6;Q13126-5	MTAP	S-methyl-5-thioadenosine phosphorylase	0.53374	0.335461	1.26178		16	32	1575	Color2 [A=255, R=192, G=192, B=192]	9	6						16	16	62.9	62.9	62.9	31.236	0	94.652	621810000	32727000	18.0427	17.8957	18.5141	18.582	19.2178	18.3308	18.146	18.6817
Q15057	Q15057	ACAP2	Arf-GAP with coiled-coil, ANK repeat and PH domain-containing protein 2	0.670945	0.334032	1.26053		5	6	1718	Color2 [A=255, R=192, G=192, B=192]	9	6						5	5	8.6	8.6	8.6	88.028	0	9.36	25801000	573350	13.6098	13.6215	13.8665	14.018	14.5378	13.5304	14.0496	14.3341
P78417;P78417-3;P78417-2	P78417;P78417-3;P78417-2	GSTO1	Glutathione S-transferase omega-1	0.446155	0.333417	1.25999		5	6	1417	Color2 [A=255, R=192, G=192, B=192]	9	6						5	5	17.8	17.8	17.8	27.566	0	12.127	90346000	6453300	15.7565	15.6654	15.6148	15.7232	17.0059	15.6795	15.5507	15.8575
Q9BZQ8;REV__Q9UHV5	Q9BZQ8	FAM129A	Protein Niban	0.517783	0.333411	1.25999		13	18	2698	Color2 [A=255, R=192, G=192, B=192]	9	6						13	13	17	17	17	103.13	0	237.31	415270000	10648000	17.8624	17.6589	18.1961	18.3043	19.0378	17.8091	18.3001	18.2083
Q6Y7W6-4;Q6Y7W6-5;Q6Y7W6;Q6Y7W6-3;REV__Q86UU1-2;REV__Q86UU1	Q6Y7W6-4;Q6Y7W6-5;Q6Y7W6;Q6Y7W6-3	GIGYF2	PERQ amino acid-rich with GYF domain-containing protein 2	0.687801	0.333069	1.25969		8	12	1976	Color2 [A=255, R=192, G=192, B=192]	9	6						9	8	8	7.5	7.5	148.63	0	19.855	63064000	1236600	14.6037	14.2391	14.5596	14.6788	15.2842	14.3359	14.685	15.1084
P57737-2;P57737-4;P57737;P57737-3	P57737-2;P57737-4;P57737;P57737-3	CORO7	Coronin-7	0.522261	0.33249	1.25919		18	22	1272	Color2 [A=255, R=192, G=192, B=192]	9	6						18	18	28	28	28	91.654	0	83.844	486500000	14742000	17.8618	17.7245	18.3097	18.4166	18.9588	17.8214	18.2816	18.5807
Q13459-2;Q13459;B2RTY4-5;B2RTY4-2;B2RTY4;B2RTY4-4	Q13459-2;Q13459	MYO9B	Unconventional myosin-IXb	0.523212	0.332378	1.25909		21	23	1605	Color2 [A=255, R=192, G=192, B=192]	9	6						21	21	11.9	11.9	11.9	229.14	0	41.345	253870000	2329100	16.7398	16.392	17.0999	17.255	17.5417	16.7199	16.9427	17.6119
Q96IW7	Q96IW7	SEC22A	Vesicle-trafficking protein SEC22a	0.658315	0.332017	1.25877		2	2	2477	Color2 [A=255, R=192, G=192, B=192]	9	6						2	2	10.7	10.7	10.7	34.947	0.00073719	1.609	7666900	696990	11.1694	11.2629	11.1928	11.5648	12.2792	11.2557	11.5388	11.4442
Q9Y3Z3;Q9Y3Z3-4;Q9Y3Z3-2;Q9Y3Z3-3	Q9Y3Z3;Q9Y3Z3-4;Q9Y3Z3-2;Q9Y3Z3-3	SAMHD1	Deoxynucleoside triphosphate triphosphohydrolase SAMHD1	0.556381	0.33154	1.25836		43	96	3170	Color2 [A=255, R=192, G=192, B=192]	9	6						43	43	57.3	57.3	57.3	72.2	0	323.31	14245000000	406990000	20.4779	20.3727	20.6611	20.7722	21.0759	20.1243	21.1316	21.2784
Q53H82	Q53H82	LACTB2	Beta-lactamase-like protein 2	0.494222	0.331251	1.2581		4	4	1852	Color2 [A=255, R=192, G=192, B=192]	9	6						4	4	19.4	19.4	19.4	32.805	0	24.847	56783000	3785500	13.3938	12.9702	13.7023	13.6797	14.3994	13.2096	13.5569	13.9051
P40925-3;P40925;P40925-2	P40925-3;P40925;P40925-2	MDH1	Malate dehydrogenase, cytoplasmic	0.542108	0.331053	1.25793		4	4	1004	Color2 [A=255, R=192, G=192, B=192]	9	6						4	4	13.4	13.4	13.4	38.627	0	6.0783	73955000	4622200	15.8746	15.6608	15.9538	16.0354	16.7646	15.4908	16.1449	16.4484
Q8TBC4-2;Q8TBC4	Q8TBC4-2;Q8TBC4	UBA3	NEDD8-activating enzyme E1 catalytic subunit	0.663176	0.330778	1.25769		2	3	2272	Color2 [A=255, R=192, G=192, B=192]	9	6						2	2	6.7	6.7	6.7	50.072	0	5.6594	29516000	1475800	11.3492	11.3386	11.4864	11.9027	12.3119	11.4911	11.54	12.057
Q8IX12-2;Q8IX12	Q8IX12-2;Q8IX12	CCAR1	Cell division cycle and apoptosis regulator protein 1	0.632574	0.326829	1.25425		2	2	2119	Color2 [A=255, R=192, G=192, B=192]	9	6						2	2	1.4	1.4	1.4	131.04	0	1.8968	4904500	106620	12.6896	12.0633	12.3071	12.7028	13.1176	12.2256	12.8228	12.9039
Q9BT17;Q9BT17-2	Q9BT17;Q9BT17-2	MTG1	Mitochondrial ribosome-associated GTPase 1	0.908013	0.325522	1.25312		3	3	2622	Color2 [A=255, R=192, G=192, B=192]	9	6						3	3	11.4	11.4	11.4	37.236	0	7.3725	48754000	2321600	12.8518	12.9527	12.9084	12.9897	13.5742	12.7385	13.367	13.325
Q13884;Q13884-2	Q13884;Q13884-2	SNTB1	Beta-1-syntrophin	0.486842	0.324594	1.25231		7	7	1642	Color2 [A=255, R=192, G=192, B=192]	9	6						7	7	16.2	16.2	16.2	58.06	0	21.372	46653000	1504900	13.6395	13.4189	13.4657	13.5843	14.1519	13.0068	13.8774	14.3706
P98082;P98082-3;P98082-2	P98082;P98082-3;P98082-2	DAB2	Disabled homolog 2	0.487511	0.322202	1.25024		22	39	1438	Color2 [A=255, R=192, G=192, B=192]	9	6						22	22	39.2	39.2	39.2	82.447	0	207.65	1165400000	38846000	18.7604	18.2937	18.9703	19.1976	19.5674	18.5509	18.9657	19.4267
Q96AX1	Q96AX1	VPS33A	Vacuolar protein sorting-associated protein 33A	0.448257	0.322126	1.25017		9	10	2407	Color2 [A=255, R=192, G=192, B=192]	9	6						9	9	15.3	15.3	15.3	67.61	0	40.007	128890000	3682700	16.1906	16.0202	16.7146	16.8559	17.2427	16.0579	16.8424	16.9268
Q96HS1-2;Q96HS1	Q96HS1-2;Q96HS1	PGAM5	Serine/threonine-protein phosphatase PGAM5, mitochondrial	0.306114	0.321724	1.24982		4	6	2470	Color2 [A=255, R=192, G=192, B=192]	9	6						4	4	18	18	18	28.02	0	12.183	53664000	2981300	14.6001	14.7731	14.5645	14.5943	15.4233	13.742	14.9077	15.7459
Q10588-2;Q10588	Q10588-2;Q10588	BST1	ADP-ribosyl cyclase/cyclic ADP-ribose hydrolase 2	0.410509	0.320329	1.24862		2	2	1544	Color2 [A=255, R=192, G=192, B=192]	9	6						2	2	9.2	9.2	9.2	29.326	0.0052393	1.2798	63668000	3979200	14.8822	13.9105	14.0817	14.7074	15.2807	14.591	14.0917	14.8997
Q9BU02-2;Q9BU02	Q9BU02-2;Q9BU02	THTPA	Thiamine-triphosphatase	0.483527	0.32026	1.24856		2	2	2633	Color2 [A=255, R=192, G=192, B=192]	9	6						2	2	22.9	22.9	22.9	12.038	0	7.0049	28646000	4092300	13.2216	13.0676	13.7048	13.8172	14.2028	13.1218	13.7155	14.0521
Q12965	Q12965	MYO1E	Unconventional myosin-Ie	0.269119	0.319374	1.24779		4	4	1562	Color2 [A=255, R=192, G=192, B=192]	9	6						7	4	7.2	4.2	4.2	127.06	0	4.0586	23175000	399570	13.0687	11.5996	12.3725	12.4693	13.7934	12.0283	12.3405	12.6254
P48736	P48736	PIK3CG	Phosphatidylinositol 4,5-bisphosphate 3-kinase catalytic subunit gamma isoform	0.817908	0.31877	1.24727		3	3	1100	Color2 [A=255, R=192, G=192, B=192]	9	6						3	3	2.5	2.5	2.5	126.45	0	3.4754	6615700	95880	10.9134	10.931	10.8345	11.1477	11.5836	10.7789	11.228	11.5112
P12270;P12270-2	P12270;P12270-2	TPR	Nucleoprotein TPR	0.300541	0.317857	1.24648		10	9	646	Color2 [A=255, R=192, G=192, B=192]	9	6						10	10	4.5	4.5	4.5	267.29	0	12.786	61341000	567980	15.0585	14.7189	14.9244	15.1168	15.2907	14.5816	14.7247	16.4931
Q96KC8	Q96KC8	DNAJC1	DnaJ homolog subfamily C member 1	0.404109	0.315917	1.2448		3	3	2488	Color2 [A=255, R=192, G=192, B=192]	9	6						3	3	5.2	5.2	5.2	63.882	0	3.3136	14849000	549950	15.1407	13.948	14.5425	14.6784	15.4223	14.4615	14.5075	15.182
Q9Y4P3	Q9Y4P3	TBL2	Transducin beta-like protein 2	0.496086	0.315736	1.24465		3	5	3180	Color2 [A=255, R=192, G=192, B=192]	9	6						3	3	7.4	7.4	7.4	49.797	0	6.0568	22970000	883460	13.8105	13.5887	13.9801	13.935	14.4927	13.5474	13.814	14.7231
Q9UKV3;Q9UKV3-5;Q9UKV3-3;Q9UKV3-2	Q9UKV3;Q9UKV3-5;Q9UKV3-3;Q9UKV3-2	ACIN1	Apoptotic chromatin condensation inducer in the nucleus	0.137606	0.314557	1.24363		11	12	3070	Color2 [A=255, R=192, G=192, B=192]	9	6						11	11	10.1	10.1	10.1	151.86	0	47.022	155590000	2288100	15.7084	16.5467	15.6133	16.4829	15.7383	14.9109	16.2067	18.7537
Q8TDJ6-3;Q8TDJ6;Q8TDJ6-2	Q8TDJ6-3;Q8TDJ6	DMXL2	DmX-like protein 2	0.971613	0.312064	1.24148		5	6	2295	Color2 [A=255, R=192, G=192, B=192]	9	6						5	5	2.7	2.7	2.7	339.72	0	9.6014	41618000	312910	13.9264	13.8454	13.7969	13.9453	14.3905	13.7363	14.1914	14.444
P51572;P51572-2	P51572;P51572-2	BCAP31	B-cell receptor-associated protein 31	0.252901	0.311501	1.241		3	3	1170	Color2 [A=255, R=192, G=192, B=192]	9	6						3	3	8.1	8.1	8.1	27.991	0	5.0497	14077000	938430	13.5633	12.9156	13.4686	13.386	14.1063	12.3636	13.5078	14.6018
Q8IWE4	Q8IWE4	DCUN1D3	DCN1-like protein 3	0.368301	0.310694	1.2403		2	3	2113	Color2 [A=255, R=192, G=192, B=192]	9	6						2	2	10.9	10.9	10.9	34.291	0	10.354	17091000	1005400	11.933	11.5867	12.1894	12.2825	12.9628	11.5515	12.7525	11.9675
O60610-2;O60610-3;O60610;Q460N3	O60610-2;O60610-3;O60610	DIAPH1	Protein diaphanous homolog 1	0.658912	0.309113	1.23895		4	5	262	Color2 [A=255, R=192, G=192, B=192]	9	6						4	4	3.2	3.2	3.2	138.91	0	2.1233	52088000	882840	13.5687	13.2304	13.4488	13.6151	14.2179	13.4682	13.3738	14.0393
Q8NCA5-2;Q8NCA5	Q8NCA5-2;Q8NCA5	FAM98A	Protein FAM98A	0.644575	0.308312	1.23826		4	4	2216	Color2 [A=255, R=192, G=192, B=192]	9	6						4	4	12.5	12.5	12.5	55.272	0	9.4003	45701000	1987000	13.0469	12.6001	13.1189	13.1065	13.6408	12.8879	13.0046	13.5725
Q6UWP8	Q6UWP8	SBSN	Suprabasin	0.658947	0.307961	1.23796		2	5	1972	Color2 [A=255, R=192, G=192, B=192]	9	6						2	2	12.2	12.2	12.2	60.54	0	7.9735	14947000	467090	12.3986	11.9565	12.0791	12.5525	12.9438	12.3238	12.1936	12.7573
Q9Y4E6-2;Q9Y4E6	Q9Y4E6-2;Q9Y4E6	WDR7	WD repeat-containing protein 7	0.629347	0.306977	1.23711		2	2	3175	Color2 [A=255, R=192, G=192, B=192]	9	6						2	2	1.9	1.9	1.9	160.51	0	4.3701	8688500	124120	13.3942	12.9993	13.0975	13.1707	13.8686	12.9404	13.3009	13.7797
Q96IJ6;Q96IJ6-2	Q96IJ6;Q96IJ6-2	GMPPA	Mannose-1-phosphate guanyltransferase alpha	0.4413	0.305801	1.2361		3	3	2476	Color2 [A=255, R=192, G=192, B=192]	9	6						3	3	10.5	10.5	10.5	46.291	0	6.2221	48116000	2405800	14.2479	13.8753	14.005	14.1519	15.1789	13.7488	14.1902	14.3853
Q14964;Q9NRW1-2;Q9NRW1	Q14964	RAB39A	Ras-related protein Rab-39A	0.430524	0.304371	1.23488		6	10	1707	Color2 [A=255, R=192, G=192, B=192]	9	6						7	7	35.9	35.9	30.9	25.006	0	95.753	461600000	28850000	16.9641	16.9603	17.5398	17.6716	17.926	16.899	17.5232	18.005
P23919-2;P23919	P23919-2;P23919	DTYMK	Thymidylate kinase	0.563025	0.304116	1.23466		4	4	815	Color2 [A=255, R=192, G=192, B=192]	9	6						4	4	21.8	21.8	21.8	21.064	0	7.72	27405000	1827000	13.226	12.9803	13.2424	13.27	13.7678	13.0853	13.0594	14.0228
Q5VUM1	Q5VUM1	SDHAF4	Succinate dehydrogenase assembly factor 4, mitochondrial	0.493775	0.30411	1.23466		3	3	1902	Color2 [A=255, R=192, G=192, B=192]	9	6						3	3	24.1	24.1	24.1	12.213	0	9.2826	31748000	6349600	13.6982	13.3081	14.2597	13.858	14.4819	13.6573	13.8347	14.3665
Q16658	Q16658	FSCN1	Fascin	0.410906	0.30347	1.23411		22	35	1798	Color2 [A=255, R=192, G=192, B=192]	9	6						22	22	52.9	52.9	52.9	54.529	0	182.46	1481500000	52911000	18.3244	18.097	18.8044	18.9264	19.5564	18.6205	18.3359	18.8532
P15104	P15104	GLUL	Glutamine synthetase	0.579793	0.302567	1.23334		18	31	686	Color2 [A=255, R=192, G=192, B=192]	9	6						18	18	42.9	42.9	42.9	42.064	0	58.604	1543800000	102920000	19.0371	18.9077	18.7779	18.8451	19.8194	18.6647	19.0816	19.2124
P49841;P49841-2;P49840	P49841;P49841-2	GSK3B	Glycogen synthase kinase-3 beta	0.518078	0.302138	1.23297		6	6	1133	Color2 [A=255, R=192, G=192, B=192]	9	6						6	6	25.2	25.2	25.2	46.744	0	23.702	59925000	2605400	16.0616	16.0817	16.3081	16.4451	16.9289	15.8581	16.4159	16.9021
Q16181;Q16181-2;Q6ZU15	Q16181;Q16181-2	2021-09-07	Septin-7	0.335494	0.29833	1.22972		8	12	1780	Color2 [A=255, R=192, G=192, B=192]	9	6						8	8	20.4	20.4	20.4	50.679	0	39.546	150090000	6525700	15.7821	15.3622	16.1755	16.3039	16.9868	15.448	16.1542	16.228
P43246-2;P43246	P43246-2;P43246	MSH2	DNA mismatch repair protein Msh2	0.422385	0.29346	1.22558		3	3	1037	Color2 [A=255, R=192, G=192, B=192]	9	6						3	3	3.1	3.1	3.1	97.321	0	2.6377	6892100	164100	13.3577	13.0495	12.9815	13.1035	14.0932	12.6632	13.3274	13.5823
P36543;P36543-3;P36543-2;Q96A05	P36543;P36543-3;P36543-2;Q96A05	ATP6V1E1;ATP6V1E2	V-type proton ATPase subunit E 1;V-type proton ATPase subunit E 2	0.534763	0.292278	1.22457		9	11	975	Color2 [A=255, R=192, G=192, B=192]	9	6						9	9	35	35	35	26.145	0	26.34	214770000	16520000	17.1282	16.8044	17.1712	17.527	17.7869	16.9418	17.2912	17.78
Q12769	Q12769	NUP160	Nuclear pore complex protein Nup160	0.228623	0.292067	1.22439		3	4	1546	Color2 [A=255, R=192, G=192, B=192]	9	6						3	3	2.6	2.6	2.6	162.12	0	5.1261	11269000	187820	13.0617	13.1844	13.1832	13.5402	13.268	12.7537	13.1048	15.0112
Q8N5A5-3;Q8N5A5-2;Q8N5A5;Q8N5A5-4	Q8N5A5-3;Q8N5A5-2;Q8N5A5;Q8N5A5-4	ZGPAT	Zinc finger CCCH-type with G patch domain-containing protein	0.787538	0.291616	1.22401		2	2	2179	Color2 [A=255, R=192, G=192, B=192]	9	6						2	2	4.6	4.6	4.6	54.604	0	2.5064	3644300	134970	11.692	11.5058	11.8944	11.7601	12.3022	11.5734	11.9266	12.2167
P52888;P52888-2	P52888	THOP1	Thimet oligopeptidase	0.492975	0.28866	1.22151		3	4	1207	Color2 [A=255, R=192, G=192, B=192]	9	6						3	3	5.1	5.1	5.1	78.839	0	6.2077	38079000	1057700	12.9532	12.8644	13.5427	13.4551	13.9699	12.9771	13.4565	13.5664
P42356;Q8N8J0;A4QPH2-2;A4QPH2-3;A4QPH2;P42356-2	P42356;Q8N8J0;A4QPH2-2;A4QPH2-3;A4QPH2;P42356-2	PI4KA;PI4KAP1;PI4KAP2	Phosphatidylinositol 4-kinase alpha;Putative inactive phosphatidylinositol 4-kinase alpha-like protein P1;Putative phosphatidylinositol 4-kinase alpha-like protein P2	0.534309	0.28801	1.22095		4	4	1025	Color2 [A=255, R=192, G=192, B=192]	9	6						4	4	2.2	2.2	2.2	231.32	0	4.9863	26210000	227910	12.3708	12.2344	12.5721	12.7769	13.032	12.4944	12.3246	13.2552
Q15075	Q15075	EEA1	Early endosome antigen 1	0.389305	0.287041	1.22013		14	17	1721	Color2 [A=255, R=192, G=192, B=192]	9	6						14	14	11.4	11.4	11.4	162.46	0	44.904	176080000	2147400	16.3801	16.3569	16.8481	16.9652	17.372	16.0992	17.1041	17.1231
P49915;P49915-2	P49915;P49915-2	GMPS	GMP synthase [glutamine-hydrolyzing]	0.776754	0.286579	1.21974		21	27	1136	Color2 [A=255, R=192, G=192, B=192]	9	6						21	21	34.1	34.1	34.1	76.715	0	102.21	551460000	13130000	17.929	17.7068	17.9504	18.0929	18.5947	18.0345	17.8541	18.3422
Q86YV5	Q86YV5	SGK223	Tyrosine-protein kinase SgK223	0.53341	0.286187	1.21941		2	2	2088	Color2 [A=255, R=192, G=192, B=192]	9	6						2	2	1.3	1.3	1.3	149.62	0	3.9609	21531000	331250	14.4538	14.2784	14.7771	14.8225	15.1618	14.3446	14.7138	15.2564
P49356;P49356-2	P49356	FNTB	Protein farnesyltransferase subunit beta	0.464214	0.285032	1.21844		3	3	1110	Color2 [A=255, R=192, G=192, B=192]	9	6						3	3	5.7	5.7	5.7	48.773	0	8.7496	41275000	2948200	12.4355	12.58	12.8499	12.8853	13.4619	12.388	12.7079	13.333
Q66K14-2;Q66K14;Q6ZT07	Q66K14-2;Q66K14	TBC1D9B	TBC1 domain family member 9B	0.435135	0.284539	1.21802		5	6	1911	Color2 [A=255, R=192, G=192, B=192]	9	6						5	5	3.8	3.8	3.8	138.67	0	10.337	34807000	644570	12.1845	12.0721	12.7111	12.6624	12.9611	12.0565	12.5934	13.1572
Q969G3-6;Q969G3-5;Q969G3-3;Q969G3-2;Q969G3-4;Q969G3	Q969G3-6;Q969G3-5;Q969G3-3;Q969G3-2;Q969G3-4;Q969G3	SMARCE1	SWI/SNF-related matrix-associated actin-dependent regulator of chromatin subfamily E member 1	0.414484	0.282196	1.21604		3	5	2390	Color2 [A=255, R=192, G=192, B=192]	9	6						3	3	10.2	10.2	10.2	34.39	0	4.0176	14572000	766940	12.6828	12.4202	12.7704	13.0592	13.1583	12.467	12.7294	13.7067
O75190-4;O75190;Q8NHS0;O75190-2;O75190-3	O75190-4;O75190;Q8NHS0;O75190-2;O75190-3	DNAJB6;DNAJB8	DnaJ homolog subfamily B member 6;DnaJ homolog subfamily B member 8	0.355424	0.281536	1.21549		2	3	296	Color2 [A=255, R=192, G=192, B=192]	9	6						2	2	8.7	8.7	8.7	30.368	0	3.0782	18648000	1864800	14.6613	14.0413	14.7858	14.9719	15.3428	14.5753	14.2861	15.3823
Q15388	Q15388	TOMM20	Mitochondrial import receptor subunit TOM20 homolog	0.318462	0.280838	1.2149		2	2	1746	Color2 [A=255, R=192, G=192, B=192]	9	6						2	2	13.8	13.8	13.8	16.298	0	3.7594	16972000	3394500	13.0784	12.5468	12.8921	13.0683	13.9406	12.403	12.7921	13.5733
Q2TAY7-2;Q2TAY7	Q2TAY7-2;Q2TAY7	SMU1	WD40 repeat-containing protein SMU1;WD40 repeat-containing protein SMU1, N-terminally processed	0.206837	0.279287	1.2136		2	2	1824	Color2 [A=255, R=192, G=192, B=192]	9	6						2	2	6.2	6.2	6.2	39.343	0	5.4749	23850000	1255200	11.4053	11.4183	11.5261	11.3553	12.3762	10.3869	11.3098	12.7492
O76003	O76003	GLRX3	Glutaredoxin-3	0.549693	0.279061	1.2134		3	3	354	Color2 [A=255, R=192, G=192, B=192]	9	6						3	3	10.1	10.1	10.1	37.432	0	2.8495	23351000	1297300	12.6057	12.5485	13.1031	13.1633	13.5172	12.6933	13.08	13.2464
Q9Y5U8	Q9Y5U8	MPC1	Mitochondrial pyruvate carrier 1	0.265681	0.278609	1.21302		2	2	3204	Color2 [A=255, R=192, G=192, B=192]	9	6						2	2	13.8	13.8	13.8	12.347	0	2.4163	37651000	7530200	12.1138	11.9796	12.6075	12.5971	13.5093	11.7021	12.2239	12.9772
P33176;O60282;O60282-2;Q12840	P33176	KIF5B	Kinesin-1 heavy chain	0.453635	0.277894	1.21242		25	31	942	Color2 [A=255, R=192, G=192, B=192]	9	6						25	25	29.5	29.5	29.5	109.68	0	87.049	330260000	5504300	17.3458	17.024	17.6271	17.7283	18.163	17.2663	17.3813	18.0262
P14598;A6NI72;A8MVU1;P14598-2	P14598;A6NI72;A8MVU1;P14598-2	NCF1;NCF1B;NCF1C	Neutrophil cytosol factor 1;Putative neutrophil cytosol factor 1B;Putative neutrophil cytosol factor 1C	0.32457	0.277453	1.21205		28	83	676	Color2 [A=255, R=192, G=192, B=192]	9	6						28	28	63.3	63.3	63.3	44.651	0	323.31	9839200000	409970000	20.1568	19.6489	20.7693	20.8888	21.2044	20.1229	20.6058	20.6406
Q8TDB6;Q8TDB6-2	Q8TDB6	DTX3L	E3 ubiquitin-protein ligase DTX3L	0.529578	0.276916	1.2116		14	16	2292	Color2 [A=255, R=192, G=192, B=192]	9	6						14	14	20.3	20.3	20.3	83.553	0	32.724	347190000	8679700	17.4462	17.3004	17.514	17.6408	18.3342	17.2868	17.4963	17.8918
Q9H270	Q9H270	VPS11	Vacuolar protein sorting-associated protein 11 homolog	0.410421	0.274978	1.20998		11	14	2741	Color2 [A=255, R=192, G=192, B=192]	9	6						11	11	13.5	13.5	13.5	107.84	0	27.872	227170000	4543300	16.1649	15.9347	16.4892	16.5049	16.8976	15.7882	16.6122	16.8956
P61758	P61758	VBP1	Prefoldin subunit 3	0.579293	0.274499	1.20957		2	3	1321	Color2 [A=255, R=192, G=192, B=192]	9	6						2	2	11.2	11.2	11.2	22.658	0	7.319	22495000	1499700	14.8245	14.6493	14.9281	15.1675	15.6691	14.8743	14.8456	15.2783
Q13155	Q13155	AIMP2	Aminoacyl tRNA synthase complex-interacting multifunctional protein 2	0.400818	0.273674	1.20888		5	5	1580	Color2 [A=255, R=192, G=192, B=192]	9	6						5	5	16.6	16.6	16.6	35.348	0	7.7806	95954000	5644300	14.1254	13.8675	14.3395	14.4833	15.0228	13.7402	14.5127	14.6347
P25942-2;P25942	P25942-2;P25942	CD40	Tumor necrosis factor receptor superfamily member 5	0.300117	0.273655	1.20887		4	10	837	Color2 [A=255, R=192, G=192, B=192]	9	6						4	4	21.2	21.2	21.2	22.259	0	18.138	250340000	22759000	16.706	16.5263	17.4577	17.3936	18.0402	16.6274	17.4511	17.0595
Q9Y616-2;Q9Y616	Q9Y616-2;Q9Y616	IRAK3	Interleukin-1 receptor-associated kinase 3	0.804289	0.273586	1.20881		2	2	3213	Color2 [A=255, R=192, G=192, B=192]	9	6						2	2	5.8	5.8	5.8	60.607	0	5.4464	27280000	1049200	12.9419	12.8156	13.1969	13.2894	13.4599	13.0292	13.2332	13.6157
Q9Y679;Q9Y679-2;Q9Y679-3	Q9Y679;Q9Y679-2;Q9Y679-3	AUP1	Ancient ubiquitous protein 1	0.31933	0.271327	1.20692		6	9	3216	Color2 [A=255, R=192, G=192, B=192]	9	6						6	6	14.1	14.1	14.1	53.028	0	17.799	318280000	14467000	15.99	15.3873	15.6629	15.836	16.231	15.0318	16.1052	16.5934
O75874	O75874	IDH1	Isocitrate dehydrogenase [NADP] cytoplasmic	0.395006	0.269386	1.20529		3	3	342	Color2 [A=255, R=192, G=192, B=192]	9	6						3	3	7	7	7	46.659	0	5.7956	20981000	839230	11.8781	11.2622	12.4967	12.1464	12.5273	12.1578	11.8369	12.3389
P53611	P53611	RABGGTB	Geranylgeranyl transferase type-2 subunit beta	0.398157	0.268373	1.20445		2	2	1223	Color2 [A=255, R=192, G=192, B=192]	9	6						2	2	7.3	7.3	7.3	36.924	0	4.2844	20454000	1363600	14.919	14.7789	14.9175	14.9929	15.7113	14.3514	15.1939	15.4251
Q96CX2	Q96CX2	KCTD12	BTB/POZ domain-containing protein KCTD12	0.602445	0.268052	1.20418		14	23	2433	Color2 [A=255, R=192, G=192, B=192]	9	6						14	14	57.8	57.8	57.8	35.7	0	155.76	1149400000	76627000	17.0996	17.0476	17.3589	17.5155	17.8044	17.1577	17.2751	17.8567
Q16775;Q16775-2;Q16775-3	Q16775;Q16775-2	HAGH	Hydroxyacylglutathione hydrolase, mitochondrial	0.465584	0.267931	1.20408		5	6	1805	Color2 [A=255, R=192, G=192, B=192]	9	6						5	5	18.5	18.5	18.5	33.805	0	8.3815	46070000	2710000	13.3578	13.1623	13.9208	13.9556	14.2354	13.4348	13.843	13.955
P84085;P61204-2	P84085	ARF5	ADP-ribosylation factor 5	0.304739	0.26786	1.20402		2	4	1431	Color2 [A=255, R=192, G=192, B=192]	9	6						5	3	36.7	19.4	13.9	20.529	0	3.8026	15576000	1416000	12.0052	12.0763	12.4242	12.3947	13.3171	11.6343	12.3078	12.7127
P28838-2;P28838	P28838-2;P28838	LAP3	Cytosol aminopeptidase	0.447739	0.267845	1.20401		11	19	866	Color2 [A=255, R=192, G=192, B=192]	9	6						11	11	24.6	24.6	24.6	52.771	0	46.242	343160000	12710000	17.585	17.4657	17.7738	17.9236	18.6247	17.5745	17.5803	18.04
Q96EK7;Q96EK7-2;Q96EK7-3	Q96EK7;Q96EK7-2	FAM120B	Constitutive coactivator of peroxisome proliferator-activated receptor gamma	0.681766	0.266992	1.2033		5	6	2441	Color2 [A=255, R=192, G=192, B=192]	9	6						5	5	6.9	6.9	6.9	103.78	0	5.5271	50120000	982750	13.3645	13.1838	13.5409	13.4786	13.9166	13.3102	13.4181	13.9909
Q9BVJ7	Q9BVJ7	DUSP23	Dual specificity protein phosphatase 23	0.284754	0.26678	1.20312		12	16	2653	Color2 [A=255, R=192, G=192, B=192]	9	6						12	12	74.7	74.7	74.7	16.588	0	66.692	631900000	52659000	16.8977	16.9455	17.7337	17.809	18.4089	17.7402	17.0498	17.2541
Q6IBS0	Q6IBS0	TWF2	Twinfilin-2	0.611686	0.26418	1.20095		6	8	1928	Color2 [A=255, R=192, G=192, B=192]	9	6						8	8	23.2	23.2	17.2	39.548	0	87.1	133020000	6651000	14.7597	14.5904	14.6993	14.6186	15.2109	14.4448	14.7613	15.3077
Q8IXB1;Q8IXB1-2;Q8IXB1-3	Q8IXB1;Q8IXB1-2	DNAJC10	DnaJ homolog subfamily C member 10	0.652989	0.261357	1.19861		16	32	2120	Color2 [A=255, R=192, G=192, B=192]	9	6						16	16	20.3	20.3	20.3	91.079	0	166.68	1858900000	56329000	18.9308	18.6805	18.5035	18.476	19.2476	18.4937	18.8457	19.0493
Q5GLZ8-2;Q5GLZ8;Q5GLZ8-3;Q5GLZ8-6;Q5GLZ8-4;Q5GLZ8-5	Q5GLZ8-2;Q5GLZ8;Q5GLZ8-3;Q5GLZ8-6	HERC4	Probable E3 ubiquitin-protein ligase HERC4	0.516559	0.261125	1.19841		10	13	1862	Color2 [A=255, R=192, G=192, B=192]	9	6						10	10	11.8	11.8	11.8	117.7	0	42.031	173770000	3546400	16.9949	16.8832	17.4849	17.547	17.8496	17.3227	17.135	17.6472
Q13557;Q13557-6;Q13557-11;Q13557-12;Q13557-8;Q13557-10;Q13557-4;Q13557-3;Q13557-9;Q13557-5;Q13554-2;Q13554-5;Q13554-8;Q13554-7;Q13554-3;Q9UQM7;Q13554-6;Q9UQM7-2;Q13554-4;Q13554	Q13557;Q13557-6;Q13557-11;Q13557-12;Q13557-8;Q13557-10;Q13557-4;Q13557-3;Q13557-9;Q13557-5	CAMK2D	Calcium/calmodulin-dependent protein kinase type II subunit delta	0.321608	0.260735	1.19809		7	16	1620	Color2 [A=255, R=192, G=192, B=192]	9	6						10	10	23.6	23.6	16	56.369	0	26.446	570790000	21953000	18.0089	17.7977	18.8276	18.9183	19.058	18.2153	18.4425	18.8796
O75531	O75531	BANF1	Barrier-to-autointegration factor;Barrier-to-autointegration factor, N-terminally processed	0.10118	0.260375	1.19779		2	3	324	Color2 [A=255, R=192, G=192, B=192]	9	6						2	2	23.6	23.6	23.6	10.058	0	2.8403	54072000	9012100	12.8536	14.2214	12.9749	14.2506	13.1502	12.2748	13.6288	16.2882
A3KMH1-2;A3KMH1-3;A3KMH1	A3KMH1-2;A3KMH1-3;A3KMH1	VWA8	von Willebrand factor A domain-containing protein 8	0.441363	0.260279	1.19771		4	5	12	Color2 [A=255, R=192, G=192, B=192]	9	6						4	4	4.7	4.7	4.7	116.94	0	9.2733	32944000	514750	11.0003	10.0349	10.8203	10.6385	11.3171	10.5818	10.7176	10.9187
O95999	O95999	BCL10	B-cell lymphoma/leukemia 10	0.728886	0.258187	1.19598		2	2	432	Color2 [A=255, R=192, G=192, B=192]	9	6						2	2	12	12	12	26.251	0	5.8525	15509000	1550900	13.3284	13.1853	13.3941	13.4981	13.9565	13.2457	13.4512	13.7851
Q6VN20-2;Q6VN20-3;Q6VN20	Q6VN20-2;Q6VN20-3;Q6VN20	RANBP10	Ran-binding protein 10	0.367944	0.257406	1.19533		2	2	1973	Color2 [A=255, R=192, G=192, B=192]	9	6						2	2	4.3	4.3	4.3	58.086	0	3.8388	6365000	374410	10.7773	10.7704	10.8658	10.6354	11.2716	10.1343	11.2162	11.4564
Q9UI30-2;Q9UI30	Q9UI30-2;Q9UI30	TRMT112	Multifunctional methyltransferase subunit TRM112-like protein	0.460175	0.256069	1.19422		3	3	3036	Color2 [A=255, R=192, G=192, B=192]	9	6						3	3	34.2	34.2	34.2	13.575	0	4.5359	49467000	7066800	13.8876	13.7189	14.0128	14.2331	14.6267	13.8373	13.8179	14.5947
O00203-3;O00203;Q13367;Q13367-4;Q13367-3	O00203-3;O00203	AP3B1	AP-3 complex subunit beta-1	0.367944	0.255198	1.1935		9	11	98	Color2 [A=255, R=192, G=192, B=192]	9	6						9	9	10.1	10.1	10.1	116.19	0	26.136	152270000	2819800	16.5854	17.463	17.137	17.5789	17.8295	17.0348	17.1652	17.7556
Q9BXJ9;Q9BXJ9-4;Q6N069-5;Q6N069-4;Q6N069-3;Q6N069-2;Q6N069	Q9BXJ9;Q9BXJ9-4	NAA15	N-alpha-acetyltransferase 15, NatA auxiliary subunit	0.45164	0.255142	1.19345		5	5	2668	Color2 [A=255, R=192, G=192, B=192]	9	6						5	5	4.8	4.8	4.8	101.27	0	6.4788	44681000	859260	15.2657	15.2421	15.4793	15.6085	15.9035	15.1211	15.4126	16.1789
Q5TEJ8;Q5TEJ8-3;Q5TEJ8-5;Q5TEJ8-2;Q5TEJ8-6;Q5TEJ8-4	Q5TEJ8;Q5TEJ8-3;Q5TEJ8-5	THEMIS2	Protein THEMIS2	0.260469	0.254458	1.19289		7	8	1897	Color2 [A=255, R=192, G=192, B=192]	9	6						7	7	14.9	14.9	14.9	72.048	0	33.419	60495000	1833200	15.1523	15.0401	15.9987	16.1852	16.2986	15.0802	15.8219	16.1934
O15027-2;O15027-4;O15027-3;O15027;O15027-5	O15027-2;O15027-4;O15027-3;O15027;O15027-5	SEC16A	Protein transport protein Sec16A	0.611012	0.253526	1.19212		5	6	164	Color2 [A=255, R=192, G=192, B=192]	9	6						5	5	3.4	3.4	3.4	228.87	0	6.4626	20010000	263290	13.845	13.5566	13.9105	13.9799	14.2807	13.8075	13.7594	14.4585
P27361;P27361-2;P27361-3	P27361;P27361-2;P27361-3	MAPK3	Mitogen-activated protein kinase 3	0.391432	0.252305	1.19111		4	5	849	Color2 [A=255, R=192, G=192, B=192]	9	6						8	4	23.7	11.6	11.6	43.135	0	12.303	216050000	9820600	14.7321	14.6341	15.3035	15.3462	15.6551	14.7398	15.084	15.5462
Q8NBJ5	Q8NBJ5	COLGALT1	Procollagen galactosyltransferase 1	0.306396	0.250296	1.18945		2	2	2201	Color2 [A=255, R=192, G=192, B=192]	9	6						2	2	3.9	3.9	3.9	71.635	0	2.9909	12891000	402830	12.1791	11.3963	12.095	11.7694	12.4618	11.2818	12.5868	12.1107
Q96PY5;Q96PY5-3	Q96PY5;Q96PY5-3	FMNL2	Formin-like protein 2	0.272881	0.250231	1.1894		2	5	2520	Color2 [A=255, R=192, G=192, B=192]	9	6						8	5	6.7	4.9	1.7	123.32	0	8.6604	44834000	815160	15.4239	15.0106	15.8682	15.9334	16.0278	15.1494	15.488	16.5718
Q9UI43	Q9UI43	FTSJ2	rRNA methyltransferase 2, mitochondrial	0.225342	0.249434	1.18874		3	5	3038	Color2 [A=255, R=192, G=192, B=192]	9	6						3	3	6.9	6.9	6.9	27.423	0	4.8275	29331000	2666400	13.1725	13.1037	13.6506	13.5166	14.1846	12.353	14.0507	13.8528
P55212;P55212-2	P55212	CASP6	Caspase-6;Caspase-6 subunit p18;Caspase-6 subunit p11	0.25071	0.249117	1.18848		4	4	1251	Color2 [A=255, R=192, G=192, B=192]	9	6						4	4	14	14	14	33.31	0	18.282	80639000	5375900	15.1637	15.1891	15.7434	15.8515	16.0998	15.1806	15.0833	16.5806
Q969E4;Q5H9L2	Q969E4;Q5H9L2	TCEAL3;TCEAL5	Transcription elongation factor A protein-like 3;Transcription elongation factor A protein-like 5	0.405156	0.248949	1.18834		3	3	2388	Color2 [A=255, R=192, G=192, B=192]	9	6						3	3	15.5	15.5	15.5	22.502	0	6.9769	31892000	2899300	14.7613	14.5782	15.4255	15.507	15.4246	15.0401	15.1535	15.6496
Q9NX58	Q9NX58	LYAR	Cell growth-regulating nucleolar protein	0.400128	0.248853	1.18826		2	2	2926	Color2 [A=255, R=192, G=192, B=192]	9	6						2	2	7.4	7.4	7.4	43.614	0	1.8664	5707200	335720	10.492	10.5335	11.1058	10.7591	11.4251	10.4162	10.7564	11.2881
Q16666-2;Q16666;Q16666-3;Q16666-6;Q6K0P9-6;Q6K0P9-5;Q6K0P9-4;Q6K0P9-3;Q6K0P9-2;Q6K0P9	Q16666-2;Q16666;Q16666-3;Q16666-6	IFI16	Gamma-interferon-inducible protein 16	0.245425	0.248355	1.18785		24	38	1799	Color2 [A=255, R=192, G=192, B=192]	9	6						24	24	36.9	36.9	36.9	82.095	0	159.77	1320400000	36678000	18.7649	18.5107	19.0755	19.358	19.4625	18.1986	19.1023	19.9391
Q9C0B1;Q9C0B1-4;Q9C0B1-2	Q9C0B1	FTO	Alpha-ketoglutarate-dependent dioxygenase FTO	0.484539	0.247633	1.18726		10	10	2704	Color2 [A=255, R=192, G=192, B=192]	9	6						10	10	19.8	19.8	19.8	58.281	0	21.651	152020000	5242200	16.1564	15.919	16.2685	16.4473	16.9142	16.0636	16.1448	16.6593
Q9H3S7	Q9H3S7	PTPN23	Tyrosine-protein phosphatase non-receptor type 23	0.410981	0.24564	1.18562		11	11	2758	Color2 [A=255, R=192, G=192, B=192]	9	6						11	11	7.4	7.4	7.4	178.97	0	14.732	138070000	1917600	16.8493	16.6994	17.2335	17.365	17.5888	16.7623	17.1117	17.667
P60981;P60981-2	P60981;P60981-2	DSTN	Destrin	0.334202	0.245613	1.1856		12	26	1292	Color2 [A=255, R=192, G=192, B=192]	9	6						13	12	49.1	44.8	44.8	18.506	0	81.292	2125600000	193240000	19.0067	18.6914	19.1139	19.1835	20.1131	18.8096	19.02	19.0352
P07686	P07686	HEXB	Beta-hexosaminidase subunit beta;Beta-hexosaminidase subunit beta chain B;Beta-hexosaminidase subunit beta chain A	0.425629	0.245315	1.18535		4	4	544	Color2 [A=255, R=192, G=192, B=192]	9	6						4	4	7.7	7.7	7.7	63.111	0	7.3864	46326000	1597500	14.4003	14.0084	13.8609	14.0296	14.4614	13.786	14.1651	14.8681
Q8NDH3-4;Q8NDH3-5;Q8NDH3;Q8NDH3-2;Q8NDH3-3	Q8NDH3-4;Q8NDH3-5;Q8NDH3;Q8NDH3-2;Q8NDH3-3	NPEPL1	Probable aminopeptidase NPEPL1	0.293142	0.24517	1.18523		7	11	2227	Color2 [A=255, R=192, G=192, B=192]	9	6						8	8	22.6	22.6	21	52.671	0	37.163	136730000	6510800	16.6723	16.459	17.5647	17.7108	17.5921	17.0419	17.1245	17.629
Q9BYM8;Q9BYM8-3;Q9BYM8-4	Q9BYM8;Q9BYM8-3	RBCK1	RanBP-type and C3HC4-type zinc finger-containing protein 1	0.568982	0.244925	1.18503		4	4	2687	Color2 [A=255, R=192, G=192, B=192]	9	6						4	4	8.6	8.6	8.6	57.571	0	7.2301	12386000	325950	11.3898	11.133	11.5676	11.8455	11.9743	11.3814	11.6549	11.9049
Q9NQT8;Q9NQT8-2	Q9NQT8	KIF13B	Kinesin-like protein KIF13B	0.216051	0.244875	1.18499		4	4	2857	Color2 [A=255, R=192, G=192, B=192]	9	6						4	4	2.4	2.4	2.4	202.79	0	8.8485	37005000	456850	14.0975	14.0393	14.819	14.8781	14.5343	13.8662	15.7596	14.6533
Q06330-4;Q06330-6;Q06330-7;Q06330;Q06330-5;Q06330-2;Q06330-3;Q9UBG7	Q06330-4;Q06330-6;Q06330-7;Q06330;Q06330-5;Q06330-2;Q06330-3	RBPJ	Recombining binding protein suppressor of hairless	0.395139	0.24474	1.18488		17	42	1510	Color2 [A=255, R=192, G=192, B=192]	9	6						17	17	44.5	44.5	44.5	54.145	0	103.72	1816600000	100920000	19.4485	19.2741	19.6842	19.8435	20.1294	19.0954	19.9314	20.073
P25105	P25105	PTAFR	Platelet-activating factor receptor	0.359037	0.244042	1.18431		2	2	827	Color2 [A=255, R=192, G=192, B=192]	9	6						2	2	8.8	8.8	8.8	39.203	0	4.2663	10442000	1491700	12.8085	12.0883	12.3653	12.7176	13.1669	12.1245	12.582	13.0824
Q9UI12-2;Q9UI12	Q9UI12-2;Q9UI12	ATP6V1H	V-type proton ATPase subunit H	0.444106	0.243425	1.1838		12	16	3035	Color2 [A=255, R=192, G=192, B=192]	9	6						12	12	32.9	32.9	32.9	54.151	0	52.39	202310000	8092300	17.1923	16.8091	17.3637	17.5302	17.8548	17.0657	17.224	17.7244
P50453	P50453	SERPINB9	Serpin B9	0.271406	0.243264	1.18367		21	45	1148	Color2 [A=255, R=192, G=192, B=192]	9	6						22	22	58.5	58.5	55.9	42.403	0	271.78	1794700000	81578000	19.0645	19.0242	20.0103	20.0896	20.4134	19.6726	19.3162	19.7596
P16930-2;P16930	P16930-2;P16930	FAH	Fumarylacetoacetase	0.369741	0.241855	1.18251		4	4	712	Color2 [A=255, R=192, G=192, B=192]	9	6						4	4	13.5	13.5	13.5	38.614	0	6.6773	44712000	2235600	14.7784	14.5647	15.1394	15.244	15.8807	14.941	14.9147	14.9575
P02792	P02792	FTL	Ferritin light chain	0.203114	0.241628	1.18233		4	4	475	Color2 [A=255, R=192, G=192, B=192]	9	6						4	4	24.6	24.6	24.6	20.019	0	3.6183	128970000	16122000	17.5795	17.3506	17.2072	17.1634	17.7651	16.5266	17.2516	18.7239
Q9H000-2;Q9H000	Q9H000-2;Q9H000	MKRN2	Probable E3 ubiquitin-protein ligase makorin-2	0.394127	0.240203	1.18116		3	3	2715	Color2 [A=255, R=192, G=192, B=192]	9	6						3	3	12.1	12.1	12.1	41.984	0	42.538	22819000	1201000	13.3018	13.1703	13.8015	13.7632	14.352	13.3635	13.5566	13.7256
Q86UK7-2;Q86UK7-3;Q86UK7	Q86UK7-2;Q86UK7-3;Q86UK7	ZNF598	Zinc finger protein 598	0.438627	0.239749	1.18079		3	4	2059	Color2 [A=255, R=192, G=192, B=192]	9	6						3	3	3.2	3.2	3.2	97.805	0	7.2104	7861700	174710	13.4223	13.2177	13.737	13.7547	14.18	13.354	13.4849	14.0718
Q15814	Q15814	TBCC	Tubulin-specific chaperone C	0.504822	0.239445	1.18054		3	3	1776	Color2 [A=255, R=192, G=192, B=192]	9	6						3	3	9.2	9.2	9.2	39.248	0	2.3385	7630000	346820	10.6945	10.8161	10.7575	10.8438	11.2418	10.8432	10.5068	11.4779
P46926-2;P46926;Q8TDQ7-3;Q8TDQ7-2;Q8TDQ7	P46926-2;P46926	GNPDA1	Glucosamine-6-phosphate isomerase 1	0.422393	0.239389	1.18049		4	5	1070	Color2 [A=255, R=192, G=192, B=192]	9	6						4	4	19.8	19.8	19.8	24.047	0	4.4476	44620000	3432300	12.3436	12.2317	12.2519	12.5332	12.9548	12.3055	12.0381	13.0196
P49354-2;P49354	P49354-2;P49354	FNTA	Protein farnesyltransferase/geranylgeranyltransferase type-1 subunit alpha	0.484287	0.239378	1.18048		4	4	1109	Color2 [A=255, R=192, G=192, B=192]	9	6						4	4	13.5	13.5	13.5	36.492	0	6.9776	28038000	2156700	14.7461	14.5101	15.032	15.2087	15.4316	14.7575	14.9183	15.3471
Q9Y5S9;Q9Y5S9-2	Q9Y5S9;Q9Y5S9-2	RBM8A	RNA-binding protein 8A	0.0923894	0.239326	1.18044		3	4	3201	Color2 [A=255, R=192, G=192, B=192]	9	6						3	3	20.7	20.7	20.7	19.889	0	10.073	26835000	3354300	14.3441	15.232	14.3785	15.0642	14.5323	13.1456	14.7767	17.5214
Q9HC35;Q9HC35-2	Q9HC35;Q9HC35-2	EML4	Echinoderm microtubule-associated protein-like 4	0.296242	0.238285	1.17959		7	9	2825	Color2 [A=255, R=192, G=192, B=192]	9	6						7	7	7.7	7.7	7.7	108.91	0	21.328	82206000	1677700	15.9321	15.5293	15.9692	16.148	16.8295	15.37	15.9595	16.3729
O75251-2;O75251	O75251-2;O75251	NDUFS7	NADH dehydrogenase [ubiquinone] iron-sulfur protein 7, mitochondrial	0.489132	0.23315	1.1754		2	2	298	Color2 [A=255, R=192, G=192, B=192]	9	6						2	2	11.2	11.2	11.2	22.202	0	1.9084	40099000	3341500	15.2056	14.6884	15.0552	15.3045	15.6758	14.9821	15.0384	15.4899
Q8TDX7;Q8TDX7-2	Q8TDX7	NEK7	Serine/threonine-protein kinase Nek7	0.44049	0.231873	1.17436		4	9	2297	Color2 [A=255, R=192, G=192, B=192]	9	6						7	7	24.2	24.2	13.2	34.551	0	14.995	177840000	9880100	16.7782	16.6229	17.0819	17.0985	17.4044	16.7862	16.7681	17.5501
Q92506	Q92506	HSD17B8	Estradiol 17-beta-dehydrogenase 8	0.265387	0.231853	1.17434		7	13	2345	Color2 [A=255, R=192, G=192, B=192]	9	6						7	7	33.7	33.7	33.7	26.973	0	38.539	163810000	11701000	15.7206	15.2478	16.1211	16.087	16.7669	15.3175	16.0438	15.9757
Q16831	Q16831	UPP1	Uridine phosphorylase 1	0.423309	0.229666	1.17256		15	32	1808	Color2 [A=255, R=192, G=192, B=192]	9	6						15	15	56.1	56.1	56.1	33.934	0	227.2	1533400000	85190000	18.8059	18.679	19.0704	19.2879	19.5467	18.6566	19.1268	19.4318
O15127	O15127	SCAMP2	Secretory carrier-associated membrane protein 2	0.585113	0.228184	1.17136		2	2	170	Color2 [A=255, R=192, G=192, B=192]	9	6						2	2	4.3	4.3	4.3	36.648	0	2.1501	13184000	1648000	10.8531	10.6162	10.5879	10.8565	11.3133	10.6839	10.6554	11.1739
Q9Y5Y2	Q9Y5Y2	NUBP2	Cytosolic Fe-S cluster assembly factor NUBP2	0.586973	0.227661	1.17094		2	2	3209	Color2 [A=255, R=192, G=192, B=192]	9	6						2	2	10	10	10	28.825	0	8.6843	17679000	1262800	11.9067	11.7838	12.1473	12.1624	12.5913	11.8267	12.2099	12.283
P11717	P11717	IGF2R	Cation-independent mannose-6-phosphate receptor	0.322777	0.227367	1.1707		2	2	635	Color2 [A=255, R=192, G=192, B=192]	9	6						2	2	1	1	1	274.37	0	3.4417	8503500	66956	13.2344	12.7568	13.5156	13.4939	13.8658	12.8682	13.3127	13.8634
Q9BT22-2;Q9BT22	Q9BT22-2;Q9BT22	ALG1	Chitobiosyldiphosphodolichol beta-mannosyltransferase	0.321161	0.226674	1.17013		3	4	2623	Color2 [A=255, R=192, G=192, B=192]	9	6						3	3	7.9	7.9	7.9	40.337	0	6.9058	60073000	4290900	14.2735	13.4875	14.1846	13.9881	14.8041	13.6222	14.157	14.2571
Q8IZH2;Q8IZH2-2;Q8IZH2-3	Q8IZH2;Q8IZH2-2	XRN1	5-3 exoribonuclease 1	0.413772	0.225106	1.16886		7	7	2146	Color2 [A=255, R=192, G=192, B=192]	9	6						7	7	4.5	4.5	4.5	194.1	0	11.575	56638000	735550	14.9597	14.987	15.3307	15.5365	15.656	15.0673	15.1279	15.8632
P33241-3;P33241;P33241-2	P33241-3;P33241;P33241-2	LSP1	Lymphocyte-specific protein 1	0.146828	0.223998	1.16797		10	22	943	Color2 [A=255, R=192, G=192, B=192]	9	6						10	10	29.3	29.3	29.3	50.388	0	76.6	867180000	45641000	17.1693	18.3514	17.2318	17.8622	17.678	16.6782	18.007	19.1475
Q04656-5;Q04656;Q04656-2;Q04656-3;Q04656-4;P35670-2;P35670-3;P35670-4;P35670	Q04656-5;Q04656;Q04656-2;Q04656-3	ATP7A	Copper-transporting ATPase 1	0.277329	0.222567	1.16681		5	5	1492	Color2 [A=255, R=192, G=192, B=192]	9	6						5	5	4.7	4.7	4.7	154.36	0	12.808	35167000	651240	14.2086	14.2394	15.1069	15.2293	15.3171	14.5086	14.7012	15.1476
P55789;P55789-2	P55789;P55789-2	GFER	FAD-linked sulfhydryl oxidase ALR	0.375596	0.22156	1.16599		2	4	1258	Color2 [A=255, R=192, G=192, B=192]	9	6						2	2	19	19	19	23.449	0	27.458	37027000	4628300	14.1952	13.7527	14.0491	14.3066	14.661	13.729	14.1341	14.6658
P53671-2;P53671;P53671-3	P53671-2;P53671;P53671-3	LIMK2	LIM domain kinase 2	0.328368	0.220606	1.16522		4	5	1227	Color2 [A=255, R=192, G=192, B=192]	9	6						5	5	7	7	5.8	69.904	0	8.1321	62342000	2011000	15.1671	15.0635	15.7999	15.8394	16.0381	15.2506	15.4488	16.0148
Q5BKZ1;Q5BKZ1-3	Q5BKZ1;Q5BKZ1-3	ZNF326	DBIRD complex subunit ZNF326	0.225303	0.219687	1.16448		3	3	1859	Color2 [A=255, R=192, G=192, B=192]	9	6						3	3	5.7	5.7	5.7	65.653	0	3.0453	14387000	496100	14.3432	14.1355	14.2208	14.3969	14.4672	13.8662	14.0491	15.5926
P50749;P50749-2	P50749	RASSF2	Ras association domain-containing protein 2	0.379472	0.219665	1.16446		7	10	1154	Color2 [A=255, R=192, G=192, B=192]	9	6						8	8	28.5	28.5	23.9	37.79	0	19.922	212540000	11808000	16.0317	15.9726	16.281	16.3924	16.8195	15.7721	16.3086	16.6562
Q8WU90;Q8WU90-2	Q8WU90	ZC3H15	Zinc finger CCCH domain-containing protein 15	0.272523	0.219585	1.1644		4	4	2311	Color2 [A=255, R=192, G=192, B=192]	9	6						4	4	9.4	9.4	9.4	48.602	0	16.855	18190000	727590	12.8777	12.4779	13.6084	13.6087	13.5049	13.0431	13.1014	13.8015
P31146	P31146	CORO1A	Coronin-1A	0.262651	0.219257	1.16413		21	48	915	Color2 [A=255, R=192, G=192, B=192]	9	6						22	22	31.7	31.7	31.7	51.026	0	323.31	4978800000	262040000	18.9672	18.7671	19.8275	19.7762	19.9617	19.051	19.3861	19.8162
Q92973-3;Q92973-2;Q92973;O14787-2;O14787	Q92973-3;Q92973-2;Q92973	TNPO1	Transportin-1	0.291153	0.21892	1.16386		7	9	2379	Color2 [A=255, R=192, G=192, B=192]	9	6						7	7	10.7	10.7	10.7	96.9	0	20.115	65319000	1765400	14.8834	14.6284	15.3337	15.3887	15.8858	14.8006	14.9159	15.5075
Q9P2E9-2;Q9P2E9;Q9P2E9-3;Q8N4C6-6;Q8N4C6-11;Q8N4C6-4;Q8N4C6-9;Q8N4C6-2;Q8N4C6;Q8N4C6-5;Q8N4C6-10;Q8N4C6-7	Q9P2E9-2;Q9P2E9;Q9P2E9-3	RRBP1	Ribosome-binding protein 1	0.240771	0.218266	1.16333		48	71	2990	Color2 [A=255, R=192, G=192, B=192]	9	6						48	48	50.2	50.2	50.2	152.19	0	182.36	1250600000	13164000	19.8281	19.1318	19.8117	19.9098	20.3699	19.0116	19.812	20.3611
Q13148;Q13148-4	Q13148;Q13148-4	TARDBP	TAR DNA-binding protein 43	0.319185	0.217758	1.16293		3	4	1578	Color2 [A=255, R=192, G=192, B=192]	9	6						3	3	9.7	9.7	9.7	44.739	0	13.05	68367000	5259000	15.7084	15.4116	15.9396	15.9888	16.1299	15.3255	15.9041	16.56
O75122-3;O75122-2;O75122	O75122-3;O75122-2;O75122	CLASP2	CLIP-associating protein 2	0.347388	0.217722	1.1629		2	2	291	Color2 [A=255, R=192, G=192, B=192]	9	6						2	2	1.4	1.4	1.4	165.92	0	4.1284	18320000	210570	14.3353	14.309	14.7754	15.0308	15.142	14.4819	14.475	15.2225
Q7LG56;Q7LG56-6;Q7LG56-5;Q7LG56-2;Q7LG56-4;Q7LG56-3	Q7LG56;Q7LG56-6	RRM2B	Ribonucleoside-diphosphate reductase subunit M2 B	0.393347	0.217386	1.16262		6	10	2013	Color2 [A=255, R=192, G=192, B=192]	9	6						7	7	21.9	21.9	19.9	40.736	0	12.764	204250000	10750000	16.3194	16.4158	16.6962	16.7385	17.145	16.3878	16.3725	17.1341
Q9GZZ9-2;Q9GZZ9	Q9GZZ9-2;Q9GZZ9	UBA5	Ubiquitin-like modifier-activating enzyme 5	0.40957	0.216778	1.16213		2	3	2714	Color2 [A=255, R=192, G=192, B=192]	9	6						2	2	4.9	4.9	4.9	38.537	0	4.7995	36299000	2592800	14.9628	14.7365	15.3727	15.4993	15.6767	15.1102	15.0881	15.5633
P61081	P61081	UBE2M	NEDD8-conjugating enzyme Ubc12	0.282564	0.216702	1.16207		7	15	1300	Color2 [A=255, R=192, G=192, B=192]	9	6						7	7	38.8	38.8	38.8	20.9	0	34.395	415630000	37784000	17.8561	17.6119	18.1906	18.1722	18.9779	17.6409	17.937	18.1419
Q8TAG9;Q8TAG9-2	Q8TAG9;Q8TAG9-2	EXOC6	Exocyst complex component 6	0.463341	0.216663	1.16204		3	3	2266	Color2 [A=255, R=192, G=192, B=192]	9	6						3	3	4.5	4.5	4.5	93.721	0	6.8542	12496000	284000	11.8975	11.7513	11.5762	11.703	12.3831	11.6007	11.6158	12.1952
Q13464	Q13464	ROCK1	Rho-associated protein kinase 1	0.3024	0.214695	1.16046		13	16	1606	Color2 [A=255, R=192, G=192, B=192]	9	6						15	15	12.9	12.9	10.9	158.17	0	59.79	137260000	1634100	15.2098	14.9808	15.6765	15.8365	16.1934	15.1321	15.5073	15.7296
Q9Y217;Q9Y217-2	Q9Y217;Q9Y217-2	MTMR6	Myotubularin-related protein 6	0.273813	0.21456	1.16035		2	2	3112	Color2 [A=255, R=192, G=192, B=192]	9	6						2	2	4.5	4.5	4.5	71.967	0	3.9817	23911000	664190	11.1431	10.7372	10.9776	11.4008	12.1397	10.8913	11.1493	10.9367
Q7Z2W4;Q7Z2W4-2;Q7Z2W4-4;Q7Z2W4-3;Q7Z2W4-5	Q7Z2W4;Q7Z2W4-2	ZC3HAV1	Zinc finger CCCH-type antiviral protein 1	0.280665	0.214141	1.16001		19	20	2017	Color2 [A=255, R=192, G=192, B=192]	9	6						19	19	27.7	27.7	27.7	101.43	0	67.656	210110000	3686200	16.1119	16.0332	16.5434	16.6206	17.0372	15.8249	16.3746	16.9289
Q9UMS0;Q9UMS0-3;Q9UMS0-2	Q9UMS0;Q9UMS0-3;Q9UMS0-2	NFU1	NFU1 iron-sulfur cluster scaffold homolog, mitochondrial	0.204338	0.213483	1.15948		5	6	3088	Color2 [A=255, R=192, G=192, B=192]	9	6						5	5	25.6	25.6	25.6	28.462	0	16.109	249380000	22671000	17.034	16.7013	16.6246	16.8714	16.8924	15.9384	17.495	17.7594
P19784	P19784	CSNK2A2	Casein kinase II subunit alpha	0.377748	0.211083	1.15756		4	6	753	Color2 [A=255, R=192, G=192, B=192]	9	6						4	4	16.3	16.3	16.3	41.213	0	14.776	68559000	3608400	16.195	16.1584	16.414	16.4926	17.1647	16.3071	16.1083	16.5243
Q16610;Q16610-4;Q16610-2;Q16610-3	Q16610;Q16610-4;Q16610-2	ECM1	Extracellular matrix protein 1	0.217394	0.209771	1.1565		3	3	1792	Color2 [A=255, R=192, G=192, B=192]	9	6						3	3	5.7	5.7	5.7	60.673	0	3.2074	16854000	543690	14.4063	14.159	14.4765	14.9331	15.0692	13.7443	14.6518	15.3487
Q96L92-3;Q96L92;Q96L92-2;Q96L92-4	Q96L92-3;Q96L92;Q96L92-2	SNX27	Sorting nexin-27	0.315874	0.20967	1.15642		13	19	2492	Color2 [A=255, R=192, G=192, B=192]	9	6						13	13	28.4	28.4	28.4	59.81	0	45.726	505680000	18729000	16.9164	16.6824	17.1966	17.3535	17.4578	16.5738	17.2848	17.6711
Q14671-2;Q14671-3;Q8TB72-2;Q8TB72-4;Q8TB72-3;Q8TB72;Q14671-4;Q14671	Q14671-2;Q14671-3;Q8TB72-2;Q8TB72-4;Q8TB72-3;Q8TB72;Q14671-4;Q14671	PUM1;PUM2	Pumilio homolog 1;Pumilio homolog 2	0.449074	0.209243	1.15608		5	6	1693	Color2 [A=255, R=192, G=192, B=192]	9	6						5	5	4.5	4.5	4.5	124.42	0	5.4934	38395000	984490	14.8811	14.5281	14.8905	15.0132	15.2825	14.5639	14.9478	15.3557
Q9Y2D5;Q9Y2D5-5;Q9Y2D5-7;Q9Y2D5-6;Q9Y2D5-4	Q9Y2D5;Q9Y2D5-5;Q9Y2D5-7;Q9Y2D5-6;Q9Y2D5-4	AKAP2	A-kinase anchor protein 2	0.219206	0.208444	1.15544		4	4	3127	Color2 [A=255, R=192, G=192, B=192]	9	6						4	4	4.8	4.8	4.8	94.659	0	4.5198	15505000	430690	11.9712	11.1737	10.844	10.9209	12.0609	10.7111	11.586	11.3856
Q9UHV9	Q9UHV9	PFDN2	Prefoldin subunit 2	0.319897	0.206948	1.15424		4	5	3032	Color2 [A=255, R=192, G=192, B=192]	9	6						4	4	26.6	26.6	26.6	16.648	0	8.3321	96536000	9653600	15.5203	14.8514	15.2079	15.5049	16.0949	15.0984	15.1989	15.5199
Q6ZUJ8;Q6ZUJ8-2;Q6ZUJ8-3	Q6ZUJ8;Q6ZUJ8-2;Q6ZUJ8-3	PIK3AP1	Phosphoinositide 3-kinase adapter protein 1	0.297201	0.20459	1.15236		7	10	1986	Color2 [A=255, R=192, G=192, B=192]	9	6						7	7	11.8	11.8	11.8	90.397	0	88.058	142300000	3846000	15.8924	15.7938	16.3714	16.4846	16.5692	15.7704	16.1879	16.8332
Q8TCB0;Q8TCB0-2	Q8TCB0	IFI44	Interferon-induced protein 44	0.107181	0.20374	1.15168		15	20	2281	Color2 [A=255, R=192, G=192, B=192]	9	6						15	15	30.4	30.4	30.4	50.49	0	87.236	580490000	22327000	16.5487	16.3287	18.7285	18.7427	18.3293	17.2749	17.6203	17.9391
O75023-2;O75023;O75023-3	O75023-2;O75023;O75023-3	LILRB5	Leukocyte immunoglobulin-like receptor subfamily B member 5	0.247053	0.203001	1.15109		10	12	284	Color2 [A=255, R=192, G=192, B=192]	9	6						10	10	26.1	26.1	26.1	52.968	0	21.442	166590000	6407300	15.6852	15.6177	16.342	16.364	16.4773	15.4459	16.2504	16.6472
P61626	P61626	LYZ	Lysozyme C	0.165977	0.202455	1.15065		2	2	1320	Color2 [A=255, R=192, G=192, B=192]	9	6						2	2	12.2	12.2	12.2	16.537	0	10.574	13685000	1520500	13.9614	13.548	12.8419	13.474	14.5093	12.8441	13.0777	14.2039
O14617-3;O14617-2;O14617;O14617-5;O14617-4	O14617-3;O14617-2;O14617;O14617-5;O14617-4	AP3D1	AP-3 complex subunit delta-1	0.384411	0.201907	1.15022		6	6	137	Color2 [A=255, R=192, G=192, B=192]	9	6						6	6	7.8	7.8	7.8	111.24	0	14.328	110590000	2571900	12.9543	12.2936	12.7902	12.7635	13.2917	12.4545	12.798	13.0649
Q01432;Q01432-5;Q01432-4;Q01432-6;Q01432-3;Q01432-2;P23109-2;P23109	Q01432;Q01432-5;Q01432-4;Q01432-6;Q01432-3	AMPD3	AMP deaminase 3	0.219727	0.20108	1.14956		29	46	1459	Color2 [A=255, R=192, G=192, B=192]	9	6						29	29	41.9	41.9	41.9	88.811	0	252.03	2239200000	67854000	18.9445	18.9115	19.7569	19.7818	20.0697	18.7895	19.5583	19.7815
Q15120;Q15120-2	Q15120;Q15120-2	PDK3	[Pyruvate dehydrogenase (acetyl-transferring)] kinase isozyme 3, mitochondrial	0.135421	0.196998	1.14631		7	8	1724	Color2 [A=255, R=192, G=192, B=192]	9	6						7	7	20.7	20.7	20.7	46.938	0	12.556	76146000	3172700	14.2576	14.5137	15.0652	14.8131	14.531	13.5303	15.7027	15.6738
Q8N1G4	Q8N1G4	LRRC47	Leucine-rich repeat-containing protein 47	0.313544	0.196872	1.14621		17	24	2158	Color2 [A=255, R=192, G=192, B=192]	9	6						17	17	33.4	33.4	33.4	63.472	0	84.051	402840000	13891000	17.539	17.4128	17.9154	17.9901	18.3933	17.3235	17.8591	18.0688
Q5VZ89-5;Q5VZ89-6;Q5VZ89	Q5VZ89-5;Q5VZ89-6;Q5VZ89	DENND4C	DENN domain-containing protein 4C	0.30648	0.195945	1.14547		2	2	1907	Color2 [A=255, R=192, G=192, B=192]	9	6						2	2	1.6	1.6	1.6	154.48	0.00075075	1.7164	19080000	276520	14.6785	14.7124	14.9029	15.2369	15.4609	14.4865	14.9072	15.4599
O15212	O15212	PFDN6	Prefoldin subunit 6	0.337917	0.194338	1.1442		3	4	176	Color2 [A=255, R=192, G=192, B=192]	9	6						3	3	26.4	26.4	26.4	14.582	0	6.717	47863000	5982800	14.9042	14.7933	15.2159	15.284	15.7608	14.7943	15.0048	15.4148
Q99952-2;Q99952	Q99952-2;Q99952	PTPN18	Tyrosine-protein phosphatase non-receptor type 18	0.496183	0.192685	1.14289		3	6	2590	Color2 [A=255, R=192, G=192, B=192]	9	6						3	3	16.4	16.4	16.4	38.475	0	22.851	45280000	2383200	14.1642	14.2788	14.5998	14.5996	14.7895	14.3306	14.4066	14.8865
Q14376;Q14376-2	Q14376;Q14376-2	GALE	UDP-glucose 4-epimerase	0.30933	0.192167	1.14248		9	13	1680	Color2 [A=255, R=192, G=192, B=192]	9	6						9	9	26.7	26.7	26.7	38.281	0	23.451	188540000	11784000	16.1902	16.0137	16.6844	16.8274	17.0745	16.2495	16.476	16.6843
Q8TDZ2-2;Q8TDZ2;Q8TDZ2-4;Q8TDZ2-3	Q8TDZ2-2;Q8TDZ2;Q8TDZ2-4	MICAL1	Protein-methionine sulfoxide oxidase MICAL1	0.270082	0.191647	1.14207		2	3	2298	Color2 [A=255, R=192, G=192, B=192]	9	6						3	3	3.9	3.9	2.8	108.55	0	2.6639	14975000	356540	13.184	13.0558	13.4689	13.6852	13.6407	12.9758	13.3527	14.1912
Q9P1F3	Q9P1F3	ABRACL	Costars family protein ABRACL	0.296826	0.19086	1.14144		2	2	2981	Color2 [A=255, R=192, G=192, B=192]	9	6						2	2	30.9	30.9	30.9	9.0564	0	5.3915	266560000	88854000	15.3604	15.3477	16.0935	16.0809	16.3143	15.7356	15.5607	16.0354
Q2M389;Q2M389-2	Q2M389;Q2M389-2	KIAA1033	WASH complex subunit 7	0.23673	0.190751	1.14136		3	4	1821	Color2 [A=255, R=192, G=192, B=192]	9	6						3	3	3.2	3.2	3.2	136.4	0	38.191	34951000	537710	13.462	13.3276	13.8876	13.9847	13.8653	13.0947	14.0027	14.4621
Q5S007001;Q5S007	Q5S007001;Q5S007	LRRK2	Leucine-rich repeat serine/threonine-protein kinase 2	0.188334	0.189733	1.14055		2	3	1880	Color2 [A=255, R=192, G=192, B=192]	9	6						2	2	0.9	0.9	0.9	286	0	3.1082	10734000	82569	13.0951	12.6715	13.7486	13.7105	13.953	12.6592	13.479	13.8934
P48444;P48444-2	P48444;P48444-2	ARCN1	Coatomer subunit delta	0.245369	0.189101	1.14005		4	4	1088	Color2 [A=255, R=192, G=192, B=192]	9	6						4	4	8	8	8	57.21	0	6.5237	19952000	738970	14.3502	13.952	14.2674	14.5378	15.13	13.7783	14.2709	14.6846
Q96DR8	Q96DR8	MUCL1	Mucin-like protein 1	0.152365	0.188221	1.13936		2	2	2437	Color2 [A=255, R=192, G=192, B=192]	9	6						2	2	17.8	17.8	17.8	9.0391	0	1.8145	11592000	5796100	12.685	12.089	11.2431	12.0039	12.5567	11.1668	12.1922	12.8583
O60749-2;O60749	O60749-2;O60749	SNX2	Sorting nexin-2	0.228953	0.187825	1.13905		12	19	269	Color2 [A=255, R=192, G=192, B=192]	9	6						14	12	38.6	33.3	33.3	46.097	0	33.13	353540000	15371000	17.1181	16.8501	17.7634	17.7396	18.013	16.9838	17.3467	17.879
P07384	P07384	CAPN1	Calpain-1 catalytic subunit	0.218484	0.185903	1.13753		14	25	541	Color2 [A=255, R=192, G=192, B=192]	9	6						14	14	18.6	18.6	18.6	81.889	0	41.657	612940000	17026000	17.4133	17.2956	17.6881	17.8087	18.6807	17.4134	17.2967	17.5585
O95166;Q9H0R8;Q9H0R8-2	O95166;Q9H0R8;Q9H0R8-2	GABARAP;GABARAPL1	Gamma-aminobutyric acid receptor-associated protein;Gamma-aminobutyric acid receptor-associated protein-like 1	0.278778	0.185613	1.1373		2	2	378	Color2 [A=255, R=192, G=192, B=192]	9	6						2	2	16.2	16.2	16.2	13.918	0	3.5144	70134000	23378000	13.1366	12.9246	13.4535	13.388	13.9422	12.8501	13.1619	13.691
Q04446	Q04446	GBE1	1,4-alpha-glucan-branching enzyme	0.266837	0.185296	1.13705		4	6	1490	Color2 [A=255, R=192, G=192, B=192]	9	6						4	4	7.5	7.5	7.5	80.473	0	16.33	95776000	2736400	14.8575	15.4446	15.1192	15.4748	16.1124	15.1737	14.9951	15.3559
Q7Z5K2;Q7Z5K2-2;Q7Z5K2-3	Q7Z5K2;Q7Z5K2-2;Q7Z5K2-3	WAPAL	Wings apart-like protein homolog	0.37998	0.182542	1.13488		2	2	2034	Color2 [A=255, R=192, G=192, B=192]	9	6						2	2	1.8	1.8	1.8	132.94	0	3.7544	8239000	119410	12.0897	11.8344	12.3814	12.4806	12.622	12.0952	12.1462	12.6529
Q8WVV9-4;Q8WVV9;Q8WVV9-5;Q8WVV9-3	Q8WVV9-4;Q8WVV9;Q8WVV9-5;Q8WVV9-3	HNRNPLL	Heterogeneous nuclear ribonucleoprotein L-like	0.241518	0.182177	1.13459		7	26	2322	Color2 [A=255, R=192, G=192, B=192]	9	6						20	20	45.8	45.8	18.6	59.647	0	116.43	702650000	24229000	18.6076	18.2275	18.7703	18.9012	19.0134	18.0392	18.8983	19.2844
Q8WVY7	Q8WVY7	UBLCP1	Ubiquitin-like domain-containing CTD phosphatase 1	0.239721	0.182011	1.13446		3	3	2326	Color2 [A=255, R=192, G=192, B=192]	9	6						3	3	12.6	12.6	12.6	36.804	0	12.121	82587000	5161700	14.4856	14.4453	15.3205	15.402	15.3845	14.6398	15.0672	15.2899
P06753-2;P06753-3;P06753-5;P06753-4;P06753-7	P06753-2;P06753-3;P06753-5;P06753-4			0.383154	0.181793	1.13429		3	113	530	Color2 [A=255, R=192, G=192, B=192]	9	6						38	38	80.6	80.6	11.3	29.032	0	323.31	11768000000	735500000	20.2982	20.4852	20.355	20.5137	21.0232	20.0651	20.5628	20.7282
Q96CD2-2;Q96CD2	Q96CD2-2;Q96CD2	PPCDC	Phosphopantothenoylcysteine decarboxylase	0.29031	0.181689	1.13421		2	2	2424	Color2 [A=255, R=192, G=192, B=192]	9	6						2	2	17.3	17.3	17.3	14.069	0	2.2681	16778000	2396800	13.8598	13.6337	13.8242	14.0933	14.5689	13.5233	13.7364	14.309
Q9Y3C6	Q9Y3C6	PPIL1	Peptidyl-prolyl cis-trans isomerase-like 1	0.224373	0.181383	1.13397		7	14	3162	Color2 [A=255, R=192, G=192, B=192]	9	6						7	7	39.2	39.2	39.2	18.237	0	14.049	190610000	23826000	17.0549	16.432	17.0232	17.1934	17.6666	16.5824	16.6815	17.4985
P62273;P62273-2	P62273;P62273-2	RPS29	40S ribosomal protein S29	0.247952	0.181348	1.13394		2	4	1342	Color2 [A=255, R=192, G=192, B=192]	9	6						2	2	32.1	32.1	32.1	6.6767	0	3.3019	199950000	99975000	15.8541	15.2369	15.4514	15.6572	16.3182	15.2126	15.3527	16.0416
Q6ICL3-3;Q6ICL3;Q6ICL3-4;Q6ICL3-2;Q6ICL3-5;Q6ICL3-6	Q6ICL3-3;Q6ICL3;Q6ICL3-4;Q6ICL3-2;Q6ICL3-5;Q6ICL3-6	TANGO2	Transport and Golgi organization protein 2 homolog	0.242423	0.181182	1.13381		5	7	1930	Color2 [A=255, R=192, G=192, B=192]	9	6						5	5	19.8	19.8	19.8	30.345	0	14.225	113480000	6675100	16.1872	16.2771	16.9415	17.0881	17.1137	16.5065	16.4165	17.1819
Q9NRS6-2;Q9NRS6	Q9NRS6-2;Q9NRS6	SNX15	Sorting nexin-15	0.174157	0.181033	1.1337		2	2	2875	Color2 [A=255, R=192, G=192, B=192]	9	6						2	2	7.4	7.4	7.4	29.22	0	2.0587	7495300	624610	11.5769	11.772	12.504	12.7207	12.9773	11.5496	12.3958	12.375
P08758	P08758	ANXA5	Annexin A5	0.183401	0.180988	1.13366		3	3	580	Color2 [A=255, R=192, G=192, B=192]	9	6						3	3	8.4	8.4	8.4	35.936	0	3.6602	26308000	1195800	14.1068	13.3783	13.6114	13.9303	14.0796	13.3214	13.4833	14.8665
O43299;O43299-2;O43299-3	O43299;O43299-2;O43299-3	AP5Z1	AP-5 complex subunit zeta-1	0.3288	0.180649	1.13339		3	3	212	Color2 [A=255, R=192, G=192, B=192]	9	6						3	3	5.5	5.5	5.5	88.604	0	11.363	18462000	392810	14.2901	13.8145	14.2608	14.3861	14.6485	13.8253	14.3371	14.6632
Q9NZZ3-2;Q9NZZ3	Q9NZZ3-2;Q9NZZ3	CHMP5	Charged multivesicular body protein 5	0.281409	0.177704	1.13108		3	3	2969	Color2 [A=255, R=192, G=192, B=192]	9	6						3	3	27.5	27.5	27.5	19.52	0	40.381	135910000	22652000	14.9803	14.8316	15.3235	15.4807	15.7664	14.8064	15.1697	15.5844
O43847;O43847-2	O43847;O43847-2	NRD1	Nardilysin	0.531344	0.177615	1.13101		3	2	241	Color2 [A=255, R=192, G=192, B=192]	9	6						3	3	4.3	4.3	4.3	131.57	0	6.6054	18709000	374170	14.0818	13.9861	14.0855	14.2853	14.5736	14.1215	13.9796	14.4744
P23497-7;P23497-6;P23497-5;P23497-2;P23497-3;P23497;P23497-4;Q9H930-1;Q9H930-2;Q9H930;Q9H930-3	P23497-7;P23497-6;P23497-5;P23497-2;P23497-3;P23497;P23497-4	SP100	Nuclear autoantigen Sp-100	0.101176	0.176637	1.13025		5	5	809	Color2 [A=255, R=192, G=192, B=192]	9	6						5	5	13.3	13.3	13.3	50.031	0	13.253	42925000	2146200	14.231	14.1574	15.042	15.3762	14.6672	13.8132	14.5542	16.4785
O15371-2;O15371-3;O15371	O15371-2;O15371-3;O15371	EIF3D	Eukaryotic translation initiation factor 3 subunit D	0.279039	0.174308	1.12842		9	11	191	Color2 [A=255, R=192, G=192, B=192]	9	6						9	9	24.4	24.4	24.4	58.14	0	60.175	121110000	5046200	16.6893	16.6002	16.888	16.966	17.5384	16.3997	16.7647	17.1379
Q0VD83-3;Q0VD83;Q0VD83-4;Q0VD83-2	Q0VD83-3;Q0VD83;Q0VD83-4	APOBR	Apolipoprotein B receptor	0.235092	0.17289	1.12731		30	45	1539	Color2 [A=255, R=192, G=192, B=192]	9	6						30	30	39.7	39.7	39.7	113.04	0	278.16	769450000	15389000	17.8503	17.5273	18.085	18.1223	18.4425	17.3045	18.1333	18.3962
Q7L5N7;Q7L5N7-2	Q7L5N7	LPCAT2	Lysophosphatidylcholine acyltransferase 2	0.227234	0.170942	1.12579		15	19	2008	Color2 [A=255, R=192, G=192, B=192]	9	6						15	15	30.9	30.9	30.9	60.207	0	80.229	593180000	20455000	17.9787	17.5516	17.4758	17.6342	18.3103	17.0728	17.7387	18.2022
Q92614-3;Q92614-4;Q92614;Q92614-5;Q92614-2	Q92614-3;Q92614-4;Q92614;Q92614-5;Q92614-2	MYO18A	Unconventional myosin-XVIIIa	0.146032	0.170703	1.12561		16	19	2353	Color2 [A=255, R=192, G=192, B=192]	9	6						16	16	9.1	9.1	9.1	226.69	0	46.192	178650000	1786500	14.7058	16.1318	14.8911	15.3782	15.6812	14.8874	15.0033	16.218
Q9ULC4-2;Q9ULC4;Q9ULC4-3	Q9ULC4-2;Q9ULC4;Q9ULC4-3	MCTS1	Malignant T-cell-amplified sequence 1	0.19831	0.170225	1.12523		3	4	3080	Color2 [A=255, R=192, G=192, B=192]	9	6						3	3	21.3	21.3	21.3	19.228	0	8.3246	67070000	6707000	15.7134	15.5908	16.2592	16.4755	16.7927	15.6754	15.8095	16.4424
Q13564-3;Q13564-2;Q13564;Q13564-4	Q13564-3;Q13564-2;Q13564;Q13564-4	NAE1	NEDD8-activating enzyme E1 regulatory subunit	0.289432	0.169234	1.12446		2	2	1623	Color2 [A=255, R=192, G=192, B=192]	9	6						2	2	4.7	4.7	4.7	50.624	0	2.632	18578000	844440	14.1294	13.7929	14.271	14.3491	14.8761	13.9144	14.0792	14.3497
Q16881-5;Q16881-2;Q16881-4;Q16881-3;Q16881-6;Q16881;Q16881-7	Q16881-5;Q16881-2;Q16881-4;Q16881-3;Q16881-6;Q16881;Q16881-7	TXNRD1	Thioredoxin reductase 1, cytoplasmic	0.212285	0.169172	1.12441		13	19	1813	Color2 [A=255, R=192, G=192, B=192]	9	6						14	14	33.1	33.1	30.1	54.753	0	59.195	405660000	16227000	17.3902	17.007	17.533	17.6775	18.3253	16.9632	17.4212	17.5747
Q96P63;Q96P63-2	Q96P63;Q96P63-2	SERPINB12	Serpin B12	0.135223	0.165829	1.12181		4	4	2511	Color2 [A=255, R=192, G=192, B=192]	9	6						4	4	10.6	10.6	10.6	46.276	0	4.7979	41514000	2075700	15.4864	14.6173	14.6035	15.3771	15.5343	14.4107	14.6679	16.1347
Q9NYL9;P28289-2;P28289	Q9NYL9	TMOD3	Tropomodulin-3	0.121593	0.165788	1.12178		8	9	2943	Color2 [A=255, R=192, G=192, B=192]	9	6						8	8	25.9	25.9	25.9	39.594	0	25.262	152700000	8036800	15.9917	17.4209	16.1491	16.8653	17.1542	15.8538	16.4666	17.6156
Q9H3U1;Q9H3U1-2;Q9H3U1-3	Q9H3U1;Q9H3U1-2	UNC45A	Protein unc-45 homolog A	0.224588	0.164911	1.1211		7	7	2759	Color2 [A=255, R=192, G=192, B=192]	9	6						7	7	10.2	10.2	10.2	103.08	0	12.551	71447000	1299000	14.9642	14.8122	14.8368	14.9474	15.2651	14.3859	14.8218	15.7474
P53367;P53367-2;P53367-3	P53367;P53367-2;P53367-3	ARFIP1	Arfaptin-1	0.204125	0.163992	1.12038		2	2	1216	Color2 [A=255, R=192, G=192, B=192]	9	6						2	2	5.4	5.4	5.4	41.738	0.00217	1.4947	19356000	967820	12.7428	12.3398	12.9762	12.9299	13.595	12.2082	12.8814	12.96
P09496-2;P09496-4;P09496-3;P09496;P09496-5	P09496-2;P09496-4;P09496-3;P09496;P09496-5	CLTA	Clathrin light chain A	0.187664	0.163014	1.11962		8	10	593	Color2 [A=255, R=192, G=192, B=192]	9	6						8	8	35.3	35.3	35.3	23.662	0	23.756	372220000	53175000	17.2119	17.6408	17.6525	18.0678	18.2957	17.1456	17.4827	18.301
P63146	P63146	UBE2B	Ubiquitin-conjugating enzyme E2 B	0.294506	0.162817	1.11947		2	3	1386	Color2 [A=255, R=192, G=192, B=192]	9	6						2	2	19.7	19.7	19.7	17.312	0	4.5906	41473000	13824000	15.7446	15.5355	16.1362	16.2748	16.4953	15.8652	15.8242	16.1577
Q9NP72;Q9NP72-2;Q9NP72-3	Q9NP72;Q9NP72-2	RAB18	Ras-related protein Rab-18	0.255728	0.161765	1.11865		10	15	2842	Color2 [A=255, R=192, G=192, B=192]	9	6						10	10	47.1	47.1	47.1	22.977	0	88.916	562020000	43232000	17.9122	17.8207	18.259	18.3466	18.5978	17.6077	18.2621	18.5179
Q9UPZ3-2;Q9UPZ3	Q9UPZ3-2;Q9UPZ3	HPS5	Hermansky-Pudlak syndrome 5 protein	0.174822	0.161238	1.11825		2	2	3107	Color2 [A=255, R=192, G=192, B=192]	9	6						2	2	2.2	2.2	2.2	114.82	0	4.7574	7684500	134810	11.2983	11.1089	11.5476	11.8844	11.9026	10.9669	11.247	12.3676
Q16543	Q16543	CDC37	Hsp90 co-chaperone Cdc37;Hsp90 co-chaperone Cdc37, N-terminally processed	0.154977	0.158253	1.11593		11	13	1787	Color2 [A=255, R=192, G=192, B=192]	9	6						11	11	31	31	31	44.468	0	21.492	245460000	17533000	16.7385	16.3492	17.2418	17.3922	17.9391	16.5227	16.7621	17.1307
Q96D53-2;Q96D53	Q96D53-2;Q96D53	ADCK4	AarF domain-containing protein kinase 4	0.231323	0.157027	1.11499		2	2	2434	Color2 [A=255, R=192, G=192, B=192]	9	6						2	2	4.4	4.4	4.4	55.852	0	3.2977	4668500	179560	12.825	12.7755	13.0678	13.2591	13.7956	12.5808	13.0808	13.0982
Q05209;Q05209-2;Q05209-3	Q05209;Q05209-2;Q05209-3	PTPN12	Tyrosine-protein phosphatase non-receptor type 12	0.232506	0.155505	1.11381		11	14	1498	Color2 [A=255, R=192, G=192, B=192]	9	6						11	11	16.4	16.4	16.4	88.105	0	47.116	120930000	2812400	15.1079	14.8809	15.263	15.2647	15.6755	14.6113	15.1713	15.6806
P16885	P16885	PLCG2	1-phosphatidylinositol 4,5-bisphosphate phosphodiesterase gamma-2	0.27355	0.154445	1.11299		24	30	711	Color2 [A=255, R=192, G=192, B=192]	9	6						24	24	20.9	20.9	20.9	147.87	0	84.679	446810000	6383000	17.8076	17.66	18.1127	18.2014	18.6015	17.7916	17.7862	18.2202
P04844-2;P04844	P04844-2;P04844	RPN2	Dolichyl-diphosphooligosaccharide--protein glycosyltransferase subunit 2	0.195923	0.152356	1.11138		4	4	500	Color2 [A=255, R=192, G=192, B=192]	9	6						4	4	7.6	7.6	7.6	67.723	0	12.306	46044000	1841800	14.8796	14.8418	15.1041	15.2801	15.5718	14.4369	15.0094	15.6969
O95486;O95486-2	O95486;O95486-2	SEC24A	Protein transport protein Sec24A	0.204617	0.151953	1.11107		6	8	408	Color2 [A=255, R=192, G=192, B=192]	9	6						6	6	7	7	7	119.75	0	89.671	127520000	3446400	16.0241	16.0595	16.3704	16.4919	17	15.7629	16.1551	16.6358
Q7Z7L1	Q7Z7L1	SLFN11	Schlafen family member 11	0.32048	0.151893	1.11103		4	5	2050	Color2 [A=255, R=192, G=192, B=192]	9	6						5	4	7.2	6.2	6.2	102.83	0	8.333	34812000	791180	14.9212	14.8162	15.0674	15.234	15.4622	14.904	14.8029	15.4773
Q96C19	Q96C19	EFHD2	EF-hand domain-containing protein D2	0.181362	0.151209	1.1105		13	36	2423	Color2 [A=255, R=192, G=192, B=192]	9	6						15	15	50.4	50.4	45.8	26.697	0	225.9	4757600000	432510000	19.0877	18.7774	19.5152	19.6368	19.7501	18.7291	19.2796	19.8632
Q16875-3;Q16875-2;Q16875;Q16875-4;P16118-2;P16118;Q16877-2;Q16877-3;Q16877	Q16875-3;Q16875-2;Q16875;Q16875-4	PFKFB3	6-phosphofructo-2-kinase/fructose-2,6-bisphosphatase 3;6-phosphofructo-2-kinase;Fructose-2,6-bisphosphatase	0.275899	0.148358	1.10831		8	13	1812	Color2 [A=255, R=192, G=192, B=192]	9	6						9	9	18.4	18.4	16.4	57.287	0	16.753	104440000	3071800	15.7164	15.435	15.8683	15.9255	16.1848	15.3439	15.8663	16.1437
O94804	O94804	STK10	Serine/threonine-protein kinase 10	0.209312	0.147791	1.10787		13	18	361	Color2 [A=255, R=192, G=192, B=192]	9	6						13	13	12.1	12.1	12.1	112.13	0	34.83	244970000	5325500	16.284	15.823	16.5941	16.7333	16.9109	16.0371	16.3489	16.7287
Q8NB37;Q8NB37-3;Q8NB37-2;Q8NB37-4	Q8NB37;Q8NB37-3;Q8NB37-2	PDDC1	Parkinson disease 7 domain-containing protein 1	0.238277	0.146132	1.1066		3	6	2199	Color2 [A=255, R=192, G=192, B=192]	9	6						3	3	18.6	18.6	18.6	23.297	0	33.563	184150000	18415000	15.7	15.1566	15.6243	15.5955	15.8726	15.0644	15.6649	16.0591
Q8N1F7;Q8N1F7-2	Q8N1F7;Q8N1F7-2	NUP93	Nuclear pore complex protein Nup93	0.0756111	0.145812	1.10635		12	15	2155	Color2 [A=255, R=192, G=192, B=192]	9	6						12	12	18.8	18.8	18.8	93.487	0	51.301	195640000	3836100	16.7136	17.0924	17.0975	17.5134	16.972	15.9595	16.9247	19.1439
Q96N66-3;Q96N66-2;Q96N66	Q96N66-3;Q96N66-2;Q96N66	MBOAT7	Lysophospholipid acyltransferase 7	0.19623	0.140908	1.1026		2	4	2502	Color2 [A=255, R=192, G=192, B=192]	9	6						2	2	8.4	8.4	8.4	38.47	0	10.494	39663000	3051000	14.1505	13.7624	13.8545	13.8337	14.6531	13.3475	13.9956	14.1685
Q9Y4P8-2;Q9Y4P8-4;Q9Y4P8-6;Q9Y4P8;Q9Y4P8-3;Q9Y4P8-5	Q9Y4P8-2;Q9Y4P8-4;Q9Y4P8-6;Q9Y4P8;Q9Y4P8-3;Q9Y4P8-5	WIPI2	WD repeat domain phosphoinositide-interacting protein 2	0.238468	0.140434	1.10224		2	2	3181	Color2 [A=255, R=192, G=192, B=192]	9	6						2	2	8	8	8	46.383	0	10.81	12318000	769900	14.1755	13.9944	14.0835	14.3793	14.6015	13.8212	14.0212	14.7507
P26358;P26358-2;P26358-3	P26358;P26358-2;P26358-3	DNMT1	DNA (cytosine-5)-methyltransferase 1	0.153556	0.140296	1.10213		5	5	840	Color2 [A=255, R=192, G=192, B=192]	9	6						5	5	3.9	3.9	3.9	183.16	0	16.717	21475000	282560	14.0677	13.8541	13.8995	14.0356	14.5706	13.0851	14.2674	14.4949
Q9UIA0	Q9UIA0	CYTH4	Cytohesin-4	0.183701	0.139579	1.10158		6	8	3039	Color2 [A=255, R=192, G=192, B=192]	9	6						6	6	17.8	17.8	17.8	45.672	0	104.27	100200000	5009900	16.1643	16.1436	16.5619	16.674	16.8417	15.9112	16.2774	17.0719
O60603	O60603	TLR2	Toll-like receptor 2	0.157608	0.139444	1.10148		11	14	261	Color2 [A=255, R=192, G=192, B=192]	9	6						11	11	15.7	15.7	15.7	89.837	0	25.495	127460000	2832500	14.5456	14.5707	15.2114	15.4652	15.2009	14.4056	15.1449	15.5994
A4D1P6;A4D1P6-2;A4D1P6-3	A4D1P6;A4D1P6-2	WDR91	WD repeat-containing protein 91	0.183314	0.138584	1.10082		13	13	13	Color2 [A=255, R=192, G=192, B=192]	9	6						13	13	21.4	21.4	21.4	83.343	0	21.159	92266000	2306700	16.3153	16.0914	16.6555	16.8109	16.9627	15.9402	16.5268	16.9977
O75131	O75131	CPNE3	Copine-3	0.360185	0.137986	1.10037		2	2	292	Color2 [A=255, R=192, G=192, B=192]	9	6						2	2	3.4	3.4	3.4	60.13	0	3.031	12417000	517360	13.6614	13.6391	13.4544	13.699	14.1102	13.3953	13.6133	13.8871
Q86WB0;Q86WB0-2;Q86WB0-3	Q86WB0;Q86WB0-2;Q86WB0-3	ZC3HC1	Nuclear-interacting partner of ALK	0.198175	0.134546	1.09775		2	2	2076	Color2 [A=255, R=192, G=192, B=192]	9	6						2	2	5.8	5.8	5.8	55.261	0	10.036	27072000	966860	13.5111	13.0409	13.585	13.8506	14.118	13.2213	13.3551	13.8313
P21283	P21283	ATP6V1C1	V-type proton ATPase subunit C 1	0.178928	0.133767	1.09715		7	7	775	Color2 [A=255, R=192, G=192, B=192]	9	6						7	7	18.6	18.6	18.6	43.941	0	27.774	121310000	4493100	14.7816	14.7346	15.0879	15.043	15.7041	14.4295	14.7917	15.2568
Q16555;Q16555-2;Q14194;Q14194-2	Q16555;Q16555-2	DPYSL2	Dihydropyrimidinase-related protein 2	0.270701	0.13273	1.09637		14	33	1788	Color2 [A=255, R=192, G=192, B=192]	9	6						17	17	40.4	40.4	32.7	62.293	0	109.52	966680000	31183000	18.6102	18.5145	18.5856	18.732	19.217	18.2773	18.6275	18.8515
P08571	P08571	CD14	Monocyte differentiation antigen CD14;Monocyte differentiation antigen CD14, urinary form;Monocyte differentiation antigen CD14, membrane-bound form	0.114183	0.132348	1.09608		4	5	570	Color2 [A=255, R=192, G=192, B=192]	9	6						4	4	9.1	9.1	9.1	40.076	0	6.2752	51598000	3224900	16.188	15.6363	16.4469	16.5023	16.5061	15.2763	16.4136	17.1069
Q9Y266	Q9Y266	NUDC	Nuclear migration protein nudC	0.205556	0.132236	1.09599		8	8	3119	Color2 [A=255, R=192, G=192, B=192]	9	6						8	8	26.6	26.6	26.6	38.242	0	40.186	149780000	7132500	17.0462	16.7103	16.8781	17.0444	17.6666	16.7349	16.6015	17.205
Q8N122;Q8N122-3;Q8N122-2	Q8N122;Q8N122-3	RPTOR	Regulatory-associated protein of mTOR	0.203604	0.131313	1.09529		4	5	2153	Color2 [A=255, R=192, G=192, B=192]	9	6						4	4	3.4	3.4	3.4	149.04	0	4.9651	28134000	485080	12.0497	11.1053	11.5535	11.6611	12.0048	11.3154	11.5907	11.9838
P15170-2;P15170-3;P15170;Q8IYD1	P15170-2;P15170-3;P15170	GSPT1	Eukaryotic peptide chain release factor GTP-binding subunit ERF3A	0.215339	0.131212	1.09521		8	8	689	Color2 [A=255, R=192, G=192, B=192]	9	6						8	8	11.5	11.5	11.5	68.6	0	10.275	165940000	5722100	17.5175	17.3127	17.7309	17.9146	18.1713	17.5499	17.2761	18.0032
Q9BVM4	Q9BVM4	GGACT	Gamma-glutamylaminecyclotransferase	0.197111	0.130924	1.09499		2	2	2656	Color2 [A=255, R=192, G=192, B=192]	9	6						2	2	14.4	14.4	14.4	17.328	0.0084175	1.0664	5779100	722390	10.7591	9.87288	10.5027	10.5307	11.0614	10.2254	10.404	10.4984
P35606-2;P35606	P35606-2;P35606	COPB2	Coatomer subunit beta	0.150881	0.1266	1.09172		4	5	965	Color2 [A=255, R=192, G=192, B=192]	9	6						4	4	5.7	5.7	5.7	99.045	0	15.181	21254000	433750	13.247	13.2376	13.5875	13.53	13.9473	12.6789	13.4737	14.0088
Q5T1M5;Q5T1M5-2	Q5T1M5;Q5T1M5-2	FKBP15	FK506-binding protein 15	0.177516	0.126237	1.09144		5	5	1885	Color2 [A=255, R=192, G=192, B=192]	9	6						5	5	5.2	5.2	5.2	133.63	0	8.4037	42683000	762200	10.9025	10.7864	11.293	11.4136	11.6911	10.6411	11.0817	11.4865
Q9NVS9-3;Q9NVS9;Q9NVS9-2;Q9NVS9-4	Q9NVS9-3;Q9NVS9;Q9NVS9-2;Q9NVS9-4	PNPO	Pyridoxine-5-phosphate oxidase	0.166413	0.126196	1.09141		4	5	2912	Color2 [A=255, R=192, G=192, B=192]	9	6						4	4	16.5	16.5	16.5	27.822	0	11.037	124630000	10385000	17.2477	16.657	17.3906	17.7324	17.8517	17.1637	17.0062	17.5109
P62854;Q5JNZ5	P62854;Q5JNZ5	RPS26;RPS26P11	40S ribosomal protein S26;Putative 40S ribosomal protein S26-like 1	0.0692057	0.125231	1.09068		3	7	1363	Color2 [A=255, R=192, G=192, B=192]	9	6						3	3	27	27	27	13.015	0	18.285	249950000	49991000	15.8473	15.8265	15.6873	15.7734	15.8053	14.6882	15.4273	17.7146
P49757-4;P49757-2;P49757-3;P49757;P49757-8;P49757-7;P49757-6;P49757-5;P49757-9	P49757-4;P49757-2;P49757-3;P49757;P49757-8;P49757-7;P49757-6;P49757-5	NUMB	Protein numb homolog	0.119187	0.124461	1.0901		4	5	1127	Color2 [A=255, R=192, G=192, B=192]	9	6						5	5	12.2	12.2	9.6	64.526	0	17.464	45765000	2179300	15.4213	15.2153	16.2075	16.3395	16.3936	15.1885	15.846	16.2533
Q9H0S4-2;Q9H0S4	Q9H0S4-2;Q9H0S4	DDX47	Probable ATP-dependent RNA helicase DDX47	0.160365	0.122931	1.08894		2	3	2727	Color2 [A=255, R=192, G=192, B=192]	9	6						2	2	7.6	7.6	7.6	45.169	0	5.3175	8273400	459630	12.6386	12.4492	12.4709	12.5941	12.7895	11.8824	12.6836	13.289
Q9H0J9	Q9H0J9	PARP12	Poly [ADP-ribose] polymerase 12	0.189789	0.121469	1.08784		18	28	2722	Color2 [A=255, R=192, G=192, B=192]	9	6						18	18	29.5	29.5	29.5	79.063	0	161.48	620810000	16337000	17.7996	17.5088	18.1252	18.137	18.4539	17.4875	17.9754	18.1396
P30049	P30049	ATP5D	ATP synthase subunit delta, mitochondrial	0.124966	0.120009	1.08674		2	2	890	Color2 [A=255, R=192, G=192, B=192]	9	6						2	2	17.3	17.3	17.3	17.49	0	104.82	23794000	4758700	14.45	14.0468	14.7774	14.7871	15.1635	14.0016	14.1884	15.1878
P09455;P09455-2;P09455-3	P09455;P09455-2;P09455-3	RBP1	Retinol-binding protein 1	0.0539614	0.119423	1.0863		2	2	587	Color2 [A=255, R=192, G=192, B=192]	9	6						2	2	18.5	18.5	18.5	15.85	0	13.005	40211000	4467900	13.4472	13.3099	16.0212	16.029	15.1237	14.5975	14.5366	15.0272
Q9Y3L5;P61225;P10114	Q9Y3L5;P61225;P10114	RAP2C;RAP2B;RAP2A	Ras-related protein Rap-2c;Ras-related protein Rap-2b;Ras-related protein Rap-2a	0.178438	0.119207	1.08614		3	3	610	Color2 [A=255, R=192, G=192, B=192]	9	6						3	3	25.7	25.7	25.7	20.745	0	5.3323	18554000	1546200	13.6271	13.2621	13.4419	13.5214	14.1759	13.058	13.3109	13.7845
Q12933-3;Q12933;Q12933-2;Q12933-4	Q12933-3;Q12933;Q12933-2;Q12933-4	TRAF2	TNF receptor-associated factor 2	0.161923	0.11766	1.08497		4	4	1560	Color2 [A=255, R=192, G=192, B=192]	9	6						4	4	8.8	8.8	8.8	54.67	0	5.5294	43515000	1450500	9.55011	9.12461	9.97068	10.0171	9.81219	10.2022	9.29448	9.82421
Q8IV20	Q8IV20	LACC1	Laccase domain-containing protein 1	0.127907	0.117338	1.08473		4	4	2096	Color2 [A=255, R=192, G=192, B=192]	9	6						4	4	11.6	11.6	11.6	47.78	0	44.835	136280000	7570900	16.5216	16.5336	16.9008	17.0038	17.4005	16.078	16.5836	17.3669
P98171;P98171-2	P98171;P98171-2	ARHGAP4	Rho GTPase-activating protein 4	0.274317	0.116862	1.08437		8	8	1440	Color2 [A=255, R=192, G=192, B=192]	9	6						8	8	11.5	11.5	11.5	105.02	0	18.265	81818000	1948000	15.6829	15.5395	15.8102	15.9236	15.9463	15.4994	15.7444	16.2335
Q16539;Q16539-5;Q16539-3;Q16539-4;Q16539-2	Q16539;Q16539-5;Q16539-3;Q16539-4;Q16539-2	MAPK14	Mitogen-activated protein kinase 14	0.15174	0.116389	1.08402		8	12	1786	Color2 [A=255, R=192, G=192, B=192]	9	6						9	9	28.6	28.6	27.2	41.293	0	42.547	280910000	15606000	17.1896	17.1719	17.8917	18.0477	18.0264	17.3651	17.3892	17.9858
Q14689;Q14689-6;Q14689-5	Q14689;Q14689-6	DIP2A	Disco-interacting protein 2 homolog A	0.165492	0.113101	1.08155		4	6	1696	Color2 [A=255, R=192, G=192, B=192]	9	6						7	6	4.6	4.1	2.8	170.37	0	9.293	24210000	310380	12.9246	13.0704	13.3006	13.4498	13.6782	12.633	13.2985	13.5882
P78314;P78314-3;P78314-4	P78314;P78314-3;P78314-4	SH3BP2	SH3 domain-binding protein 2	0.19278	0.111401	1.08028		6	7	1413	Color2 [A=255, R=192, G=192, B=192]	9	6						6	6	12.7	12.7	12.7	62.243	0	19.857	60970000	2258200	14.3306	14.1917	14.6231	14.6947	14.7905	14.0535	14.5099	14.9317
P55786;P55786-2;A6NEC2;A6NEC2-3;A6NEC2-2	P55786;P55786-2;A6NEC2	NPEPPS;NPEPPSL1	Puromycin-sensitive aminopeptidase;Puromycin-sensitive aminopeptidase-like protein	0.153707	0.109848	1.07911		9	9	1257	Color2 [A=255, R=192, G=192, B=192]	9	6						9	9	11.3	11.3	11.3	103.28	0	26.419	95254000	1984500	16.8706	16.5501	16.9704	17.104	17.5852	16.5456	16.6157	17.188
Q9H2G2-2;Q9H2G2	Q9H2G2-2;Q9H2G2	SLK	STE20-like serine/threonine-protein kinase	0.15476	0.109679	1.07899		12	11	2744	Color2 [A=255, R=192, G=192, B=192]	9	6						12	12	11	11	11	138.99	0	30.521	86098000	1459300	15.2512	15.1245	15.6277	15.7252	16.0648	15.1057	15.2107	15.786
Q13404-8;Q15819;Q13404;Q13404-7;Q13404-2;Q13404-1;Q13404-6	Q13404-8;Q15819;Q13404;Q13404-7;Q13404-2;Q13404-1;Q13404-6	UBE2V1;UBE2V2	Ubiquitin-conjugating enzyme E2 variant 1;Ubiquitin-conjugating enzyme E2 variant 2	0.0934781	0.10826	1.07793		2	2	1599	Color2 [A=255, R=192, G=192, B=192]	9	6						2	2	17.1	17.1	17.1	11.765	0	4.0871	54668000	6833500	12.2918	12.4936	12.6271	12.7005	13.8322	11.9447	12.3112	12.458
A1X283	A1X283	SH3PXD2B	SH3 and PX domain-containing protein 2B	0.17235	0.107952	1.0777		12	18	5	Color2 [A=255, R=192, G=192, B=192]	9	6						13	13	16.4	16.4	15.5	101.58	0	40.013	271950000	5911900	16.5232	16.6416	16.7874	16.8867	17.2634	16.2364	16.6781	17.0928
Q96EP0-2;Q96EP0	Q96EP0-2;Q96EP0	RNF31	E3 ubiquitin-protein ligase RNF31	0.152051	0.106552	1.07665		2	2	2442	Color2 [A=255, R=192, G=192, B=192]	9	6						2	2	3.4	3.4	3.4	57.632	0	2.8465	7177900	211110	12.0045	11.6735	12.3488	12.3359	12.7257	11.7778	11.9282	12.3572
Q14669-4;Q14669;Q14669-2;Q14669-3	Q14669-4;Q14669;Q14669-2;Q14669-3	TRIP12	E3 ubiquitin-protein ligase TRIP12	0.144734	0.10496	1.07546		6	6	1692	Color2 [A=255, R=192, G=192, B=192]	9	6						6	6	5.2	5.2	5.2	192.07	0	18.236	43393000	516590	15.086	15.0634	15.3624	15.5653	15.5168	14.78	15.2363	15.9639
Q99733;Q99733-2;P55209-3;P55209-2;P55209	Q99733;Q99733-2;P55209-3;P55209-2;P55209	NAP1L4;NAP1L1	Nucleosome assembly protein 1-like 4;Nucleosome assembly protein 1-like 1	0.103404	0.102978	1.07399		3	4	2579	Color2 [A=255, R=192, G=192, B=192]	9	6						3	3	4.8	4.8	4.8	42.823	0	5.6271	21499000	1343700	12.1155	12.0744	12.165	12.0357	12.4158	11.616	11.6284	13.1422
O95219-2;O95219	O95219-2;O95219	SNX4	Sorting nexin-4	0.173425	0.0998597	1.07167		3	4	383	Color2 [A=255, R=192, G=192, B=192]	9	6						3	3	9.5	9.5	9.5	35.61	0	2.4393	24919000	1465800	14.9593	14.9192	15.3766	15.4736	15.4408	14.9173	15.0861	15.6839
Q92696	Q92696	RABGGTA	Geranylgeranyl transferase type-2 subunit alpha	0.120047	0.0985038	1.07066		4	5	2359	Color2 [A=255, R=192, G=192, B=192]	9	6						4	4	6.3	6.3	6.3	65.071	0	4.2001	13270000	349210	13.8843	13.2552	14.1004	14.035	14.5175	13.4219	13.6845	14.0448
Q8TD55;Q8TD55-2	Q8TD55;Q8TD55-2	PLEKHO2	Pleckstrin homology domain-containing family O member 2	0.0863867	0.0977564	1.07011		20	43	2289	Color2 [A=255, R=192, G=192, B=192]	9	6						20	20	51	51	51	53.349	0	323.31	2263700000	102890000	19.3204	18.9906	20.023	20.1517	19.8857	18.8461	19.9144	20.2305
O00560-3;O00560-2;O00560	O00560-3;O00560-2;O00560	SDCBP	Syntenin-1	0.0791337	0.0972078	1.0697		4	5	125	Color2 [A=255, R=192, G=192, B=192]	9	6						4	4	20.5	20.5	20.5	31.761	0	13.863	71509000	6500800	15.5654	15.4811	16.3653	16.5979	16.1367	15.5901	15.6188	17.053
Q9UG63;Q9UG63-2	Q9UG63;Q9UG63-2	ABCF2	ATP-binding cassette sub-family F member 2	0.107929	0.0965626	1.06922		6	6	3016	Color2 [A=255, R=192, G=192, B=192]	9	6						6	6	10.3	10.3	10.3	71.289	0	5.9868	54292000	1645200	15.013	14.3245	14.7604	14.9121	15.5901	14.1773	14.6903	14.9385
Q9BTL3	Q9BTL3	FAM103A1	RNMT-activating mini protein	0.0916436	0.0957508	1.06862		3	5	2628	Color2 [A=255, R=192, G=192, B=192]	9	6						3	3	27.1	27.1	27.1	14.381	0	4.1512	39594000	4949200	14.0858	13.9996	14.1814	14.2413	15.0688	13.2415	14.1997	14.3811
Q9H0M0-6;Q9H0M0-3;Q9H0M0;O00308-3;O00308-2;O00308	Q9H0M0-6;Q9H0M0-3;Q9H0M0	WWP1	NEDD4-like E3 ubiquitin-protein ligase WWP1	0.0877393	0.0952711	1.06827		7	7	2723	Color2 [A=255, R=192, G=192, B=192]	9	6						7	7	9.8	9.8	9.8	81.648	0	9.4496	32658000	816450	13.2504	13.2224	13.9388	14.0598	14.0211	12.7628	13.8463	14.2223
Q9UK41;Q9UK41-2	Q9UK41;Q9UK41-2	VPS28	Vacuolar protein sorting-associated protein 28 homolog	0.143336	0.0941515	1.06744		6	8	3060	Color2 [A=255, R=192, G=192, B=192]	9	6						6	6	32.1	32.1	32.1	25.425	0	96.183	167400000	12877000	17.1461	16.9838	17.6104	17.6875	17.9021	17.3665	17.0311	17.5046
Q9BT40-2;Q9BT40	Q9BT40-2;Q9BT40	INPP5K	Inositol polyphosphate 5-phosphatase K	0.106734	0.092484	1.0662		9	13	2624	Color2 [A=255, R=192, G=192, B=192]	9	6						9	9	25.3	25.3	25.3	42.783	0	42.413	361960000	18098000	17.6201	17.5097	18.047	18.0815	18.2446	17.0558	18.1644	18.1634
O60784;O60784-3;O60784-4;O60784-2	O60784;O60784-3;O60784-4;O60784-2	TOM1	Target of Myb protein 1	0.113371	0.0920253	1.06587		7	15	274	Color2 [A=255, R=192, G=192, B=192]	9	6						7	7	20.5	20.5	20.5	53.818	0	69.385	347090000	19283000	15.9542	15.7098	16.4255	16.4801	16.8401	15.7084	16.0834	16.306
P25325;P25325-2	P25325;P25325-2	MPST	3-mercaptopyruvate sulfurtransferase	0.125685	0.0919967	1.06584		3	5	829	Color2 [A=255, R=192, G=192, B=192]	9	6						3	3	11.1	11.1	11.1	33.178	0	6.205	53614000	3350900	14.2878	14.1856	14.8253	15.0178	15.1721	14.4126	14.3729	14.7268
Q9H5X1;Q9H5X1-2	Q9H5X1;Q9H5X1-2	FAM96A	MIP18 family protein FAM96A	0.172096	0.0919569	1.06581		2	2	2776	Color2 [A=255, R=192, G=192, B=192]	9	6						2	2	13.8	13.8	13.8	18.355	0	4.429	21709000	2713600	14.5346	14.2723	14.7457	14.8327	14.883	14.476	14.3468	15.0473
Q15437	Q15437	SEC23B	Protein transport protein Sec23B	0.11778	0.0918913	1.06577		16	24	1755	Color2 [A=255, R=192, G=192, B=192]	9	6						17	17	27.8	27.8	26.2	86.478	0	207.59	667910000	17577000	17.9092	17.7196	18.2535	18.3835	18.7059	17.5241	18.0872	18.3162
Q8NDN9;Q8NDN9-2	Q8NDN9;Q8NDN9-2	RCBTB1	RCC1 and BTB domain-containing protein 1	0.102118	0.0888562	1.06353		2	2	2228	Color2 [A=255, R=192, G=192, B=192]	9	6						2	2	4.1	4.1	4.1	58.252	0	3.7027	12584000	838950	12.3052	11.789	11.4066	11.7023	12.6062	11.5035	11.5115	11.9373
O00193	O00193	SMAP	Small acidic protein	0.103176	0.0887492	1.06345		7	8	97	Color2 [A=255, R=192, G=192, B=192]	9	6						7	7	31.1	31.1	31.1	20.332	0	56.338	309000000	61800000	15.5109	15.4268	16.2847	16.3363	16.4026	15.6226	15.6446	16.2438
O75832;O75832-2	O75832	PSMD10	26S proteasome non-ATPase regulatory subunit 10	0.119105	0.0880351	1.06292		4	4	340	Color2 [A=255, R=192, G=192, B=192]	9	6						4	4	20.8	20.8	20.8	24.428	0	5.4969	45484000	3790300	16.4907	15.6876	15.9915	16.2194	16.7357	16.0356	15.7053	16.2648
Q9UJZ1-2;Q9UJZ1	Q9UJZ1-2;Q9UJZ1	STOML2	Stomatin-like protein 2, mitochondrial	0.0819508	0.0878808	1.06281		3	3	3058	Color2 [A=255, R=192, G=192, B=192]	9	6						3	3	14.1	14.1	14.1	33.337	0	7.9805	50170000	3344600	12.6577	12.3317	13.0305	13.2541	13.7237	12.1189	12.8074	12.9756
Q08AM6;Q08AM6-2	Q08AM6	VAC14	Protein VAC14 homolog	0.114036	0.0871367	1.06226		3	3	1533	Color2 [A=255, R=192, G=192, B=192]	9	6						3	3	5.4	5.4	5.4	87.972	0	105.19	72814000	1867000	16.2658	16.1139	16.5101	16.6444	16.6755	15.9536	16.1595	17.0941
Q9HC38;Q9HC38-2;Q9HC38-3	Q9HC38;Q9HC38-2;Q9HC38-3	GLOD4	Glyoxalase domain-containing protein 4	0.1498	0.0861669	1.06155		5	9	2826	Color2 [A=255, R=192, G=192, B=192]	9	6						5	5	18.5	18.5	18.5	34.793	0	15.927	108600000	5430000	14.8633	14.7534	15.2186	15.2707	15.4497	14.8387	14.7729	15.3894
Q0JRZ9-2;Q0JRZ9-3;Q0JRZ9	Q0JRZ9-2;Q0JRZ9-3;Q0JRZ9	FCHO2	F-BAR domain only protein 2	0.0904654	0.0851207	1.06078		3	4	1538	Color2 [A=255, R=192, G=192, B=192]	9	6						3	3	10.4	10.4	10.4	43.036	0	9.3828	34188000	1799400	15.2995	15.3771	15.3867	15.5758	15.8506	14.5314	15.5479	16.0497
P27707	P27707	DCK	Deoxycytidine kinase	0.144978	0.0814083	1.05805		2	2	852	Color2 [A=255, R=192, G=192, B=192]	9	6						2	2	11.5	11.5	11.5	30.518	0	4.6628	48803000	3754100	14.9527	14.5882	14.5575	14.8256	15.317	14.5618	14.4744	14.8965
Q9H0E2;Q9H0E2-2	Q9H0E2;Q9H0E2-2	TOLLIP	Toll-interacting protein	0.113325	0.0809329	1.0577		5	12	2720	Color2 [A=255, R=192, G=192, B=192]	9	6						5	5	26.6	26.6	26.6	30.281	0	19.163	201420000	14387000	15.8232	15.5757	16.1287	16.1652	16.2622	15.4716	15.8074	16.4753
O14772;O14772-2;Q59H18-3;Q59H18-4;Q59H18-1;O14772-3	O14772;O14772-2	FPGT	Fucose-1-phosphate guanylyltransferase	0.0857238	0.0773592	1.05508		9	12	144	Color2 [A=255, R=192, G=192, B=192]	9	6						9	9	18.2	18.2	18.2	66.598	0	17.365	95604000	2987600	15.9576	15.9288	16.4539	16.7341	16.5572	15.8985	15.9408	16.9872
P52790	P52790	HK3	Hexokinase-3	0.133583	0.0772817	1.05503		3	3	1205	Color2 [A=255, R=192, G=192, B=192]	9	6						4	3	5.3	3.8	3.8	99.024	0	4.2522	30084000	752100	12.1094	11.8683	11.4421	11.5857	12.126	11.4599	11.6656	12.063
Q9BRJ7;Q9BRJ7-2;Q96DE0-3;Q96DE0	Q9BRJ7;Q9BRJ7-2	NUDT16L1	Protein syndesmos	0.19638	0.0759444	1.05405		10	11	2610	Color2 [A=255, R=192, G=192, B=192]	9	6						10	10	56.9	56.9	56.9	23.338	0	40.771	752530000	50169000	16.9998	17.1445	16.8734	17.1305	17.2348	16.7133	17.1584	17.3454
P27816-6;P27816;P27816-2;P27816-5;P27816-4;P27816-7	P27816-6;P27816;P27816-2	MAP4	Microtubule-associated protein 4	0.0812328	0.0722079	1.05132		22	29	855	Color2 [A=255, R=192, G=192, B=192]	9	6						22	22	24.5	24.5	24.5	119.96	0	151.24	690160000	10457000	18.4293	18.0683	18.8044	18.9119	19.3169	18.1299	18.3692	18.6869
Q8N2K0-2;Q8N2K0;Q8N2K0-3	Q8N2K0-2;Q8N2K0;Q8N2K0-3	ABHD12	Monoacylglycerol lipase ABHD12	0.076386	0.0720186	1.05119		13	18	2162	Color2 [A=255, R=192, G=192, B=192]	9	6						13	13	29.5	29.5	29.5	45.558	0	94.021	550710000	26224000	16.8057	16.3768	17.317	17.4685	17.3902	16.451	16.9744	17.4405
Q9Y4K1;Q9Y4K1-2	Q9Y4K1	AIM1	Absent in melanoma 1 protein	0.0640926	0.0712729	1.05064		8	8	3178	Color2 [A=255, R=192, G=192, B=192]	9	6						8	8	5.3	5.3	5.3	188.67	0	16.257	123420000	1667800	14.9482	15.4878	15.7158	16.1054	15.847	14.8379	15.5291	16.3284
Q92828	Q92828	CORO2A	Coronin-2A	0.0886455	0.0687771	1.04883		7	10	2365	Color2 [A=255, R=192, G=192, B=192]	9	6						7	7	13.1	13.1	13.1	59.763	0	15.943	53668000	1987700	16.2616	15.9593	16.2095	16.3276	16.8857	15.5817	16.1751	16.3906
Q96T17-3;Q96T17-5;Q96T17-4;Q96T17;Q96T17-2;Q14244-2;Q14244-6;Q14244-4;Q14244;Q14244-7	Q96T17-3;Q96T17-5;Q96T17-4;Q96T17;Q96T17-2;Q14244-2;Q14244-6;Q14244-4;Q14244;Q14244-7	MAP7D2;MAP7	MAP7 domain-containing protein 2;Ensconsin	0.0556638	0.066972	1.04752		2	2	2548	Color2 [A=255, R=192, G=192, B=192]	9	6						2	2	6	6	6	26.071	0.0003775	1.77	7143700	714370	12.7984	12.4563	13.1617	13.164	13.5287	11.8411	13.037	13.4414
Q99755-2;Q99755-3;Q99755;Q99755-4;O60331-4;O60331;O60331-2;O60331-3;O14986-3;O14986;O14986-2	Q99755-2;Q99755-3;Q99755;Q99755-4	PIP5K1A	Phosphatidylinositol 4-phosphate 5-kinase type-1 alpha	0.0632956	0.0658317	1.04669		4	11	2581	Color2 [A=255, R=192, G=192, B=192]	9	6						10	10	24.6	24.6	13.6	56.052	0	30.872	90308000	4300400	16.5673	16.1136	16.8584	16.9748	17.3368	15.8337	16.7098	16.8971
Q04323;Q04323-2	Q04323;Q04323-2	UBXN1	UBX domain-containing protein 1	0.0887605	0.0648854	1.046		8	11	1489	Color2 [A=255, R=192, G=192, B=192]	9	6						8	8	25.3	25.3	25.3	33.325	0	45.185	224960000	16068000	16.0457	15.8672	16.4509	16.5882	16.7029	15.7805	16.1855	16.5426
Q9GZT9;Q9GZT9-3;Q9GZT9-2	Q9GZT9;Q9GZT9-3;Q9GZT9-2	EGLN1	Egl nine homolog 1	0.0968604	0.064816	1.04595		3	4	2712	Color2 [A=255, R=192, G=192, B=192]	9	6						3	3	6.6	6.6	6.6	46.02	0	3.7769	25413000	1058900	10.4643	10.6785	10.5684	10.7961	10.7103	10.0537	10.8295	11.1732
P40429;Q6NVV1	P40429;Q6NVV1	RPL13A;RPL13AP3	60S ribosomal protein L13a;Putative 60S ribosomal protein L13a protein RPL13AP3	0.0597718	0.0624354	1.04423		4	7	1000	Color2 [A=255, R=192, G=192, B=192]	9	6						4	4	18.7	18.7	18.7	23.577	0	10.927	88098000	9788700	15.2612	15.4022	15.5199	15.7991	15.8029	14.874	15.1223	16.433
P19623	P19623	SRM	Spermidine synthase	0.0687974	0.0585532	1.04142		2	2	751	Color2 [A=255, R=192, G=192, B=192]	9	6						2	2	8.3	8.3	8.3	33.824	0	5.0485	5109500	340630	11.6667	11.137	11.2487	11.5356	11.9179	10.9234	11.0288	11.9521
O95786;O95786-2	O95786;O95786-2	DDX58	Probable ATP-dependent RNA helicase DDX58	0.0629951	0.0544679	1.03848		9	10	419	Color2 [A=255, R=192, G=192, B=192]	9	6						9	9	13.4	13.4	13.4	106.6	0	19.595	127130000	2492700	15.6892	15.6181	16.2267	16.4071	16.3271	15.5488	15.737	16.546
Q8WUH2	Q8WUH2	TGFBRAP1	Transforming growth factor-beta receptor-associated protein 1	0.0773579	0.0538929	1.03806		8	8	2314	Color2 [A=255, R=192, G=192, B=192]	9	6						8	8	9.7	9.7	9.7	97.157	0	14.71	119720000	3150700	16.0938	15.7443	16.1136	16.4374	16.4117	15.5976	16.079	16.5164
Q9P016;Q9P016-2	Q9P016;Q9P016-2	THYN1	Thymocyte nuclear protein 1	0.0545165	0.053308	1.03764		5	8	2972	Color2 [A=255, R=192, G=192, B=192]	9	6						5	5	22.2	22.2	22.2	25.697	0	13.087	148230000	9264400	16.1904	16.044	16.6727	17.3691	16.9927	16.207	16.5002	16.7897
Q9UH65	Q9UH65	SWAP70	Switch-associated protein 70	0.0519705	0.0501788	1.03539		3	3	3022	Color2 [A=255, R=192, G=192, B=192]	9	6						3	3	4.3	4.3	4.3	68.997	0	3.4056	21562000	567420	14.7424	14.0414	14.5875	14.7614	15.3665	13.9382	14.5281	14.5007
Q13085-3;Q13085-2;Q13085;Q13085-4;O00763-3;O00763-2;O00763	Q13085-3;Q13085-2;Q13085;Q13085-4;O00763-3;O00763-2;O00763	ACACA;ACACB	Acetyl-CoA carboxylase 1;Biotin carboxylase;Acetyl-CoA carboxylase 2;Biotin carboxylase	0.0522492	0.0497382	1.03508		2	2	1570	Color2 [A=255, R=192, G=192, B=192]	9	6						2	2	1	1	1	257.24	0	3.3072	8747400	74764	12.5156	12.4958	12.1138	12.2727	13.1601	11.5919	12.422	12.4228
P78406	P78406	RAE1	mRNA export factor	0.0409635	0.0477047	1.03362		8	9	1416	Color2 [A=255, R=192, G=192, B=192]	9	6						8	8	30.2	30.2	30.2	40.968	0	17.629	131810000	10139000	16.9309	16.5079	17.0735	17.2708	17.1495	16.2173	16.6587	17.9483
O15067	O15067	PFAS	Phosphoribosylformylglycinamidine synthase	0.0750252	0.043792	1.03082		7	9	167	Color2 [A=255, R=192, G=192, B=192]	9	6						7	7	5.5	5.5	5.5	144.73	0	19.731	110270000	1901300	15.5099	15.205	15.6808	15.753	15.8591	15.2608	15.3124	15.8916
P50440;P50440-2;P50440-3	P50440;P50440-2;P50440-3	GATM	Glycine amidinotransferase, mitochondrial	0.0483468	0.0429764	1.03024		17	30	1145	Color2 [A=255, R=192, G=192, B=192]	9	6						17	17	45.2	45.2	45.2	48.455	0	138.1	1654100000	61264000	18.5619	18.3495	19.0428	19.1883	19.0088	18.1461	18.8947	19.2649
Q9P265;Q14689-3;Q14689-2;Q14689-4	Q9P265	DIP2B	Disco-interacting protein 2 homolog B	0.0560975	0.0426359	1.02999		13	17	2985	Color2 [A=255, R=192, G=192, B=192]	9	6						15	15	11.1	11.1	9.9	171.49	0	33.345	125990000	1574900	16.5999	16.0964	16.6952	16.7852	17.0178	16.0293	16.4592	16.841
Q06187;Q06187-2;Q9UF33-2;Q15375-2;P54756;Q9UF33;P54756-2;P29322;Q15375;P54753;Q15375-4;P54760;P29323-3;Q9UF33-3;P29323-2;P54762;P29320;P29317;P54756-3;P54762-5;P29323	Q06187;Q06187-2	BTK	Tyrosine-protein kinase BTK	0.0479475	0.0425756	1.02995		4	4	1507	Color2 [A=255, R=192, G=192, B=192]	9	6						4	4	7.7	7.7	7.7	76.28	0	7.9707	21909000	534370	14.5701	14.6048	14.8397	15.0422	15.4352	14.1506	14.5156	15.1257
P19525;P19525-2	P19525;P19525-2	EIF2AK2	Interferon-induced, double-stranded RNA-activated protein kinase	0.0497836	0.0403605	1.02837		14	16	750	Color2 [A=255, R=192, G=192, B=192]	9	6						14	14	29.8	29.8	29.8	62.094	0	55.453	350840000	16707000	17.9887	17.7706	18.5517	18.6386	18.5475	17.8424	18.0836	18.6375
Q9UBS4	Q9UBS4	DNAJB11	DnaJ homolog subfamily B member 11	0.0393983	0.0388019	1.02726		3	3	3009	Color2 [A=255, R=192, G=192, B=192]	9	6						3	3	10.3	10.3	10.3	40.513	0	7.8191	33578000	2098600	13.3315	13.0606	13.657	13.4876	14.1801	12.6568	13.2733	13.5818
O15145	O15145	ARPC3	Actin-related protein 2/3 complex subunit 3	0.0414181	0.0360298	1.02529		3	6	173	Color2 [A=255, R=192, G=192, B=192]	9	6						3	3	14.6	14.6	14.6	20.546	0	7.2518	348920000	34892000	16.3473	16.4444	16.7207	16.7646	16.9142	15.9786	16.2992	17.2292
Q96P70	Q96P70	IPO9	Importin-9	0.0382495	0.0358584	1.02517		5	5	2513	Color2 [A=255, R=192, G=192, B=192]	9	6						5	5	5.3	5.3	5.3	115.96	0	6.5704	16513000	393180	12.7846	12.3018	12.8504	13.0556	13.1194	12.013	12.7201	13.2834
Q8NI37	Q8NI37	PPTC7	Protein phosphatase PTC7 homolog	0.023633	0.0324941	1.02278		2	3	2263	Color2 [A=255, R=192, G=192, B=192]	9	6						2	2	9.2	9.2	9.2	32.645	0	8.5291	24041000	2003400	11.7803	11.5581	12.3397	12.4585	12.6741	10.8383	12.4344	12.3198
Q9UJY4	Q9UJY4	GGA2	ADP-ribosylation factor-binding protein GGA2	0.0443296	0.0308204	1.02159		6	9	3056	Color2 [A=255, R=192, G=192, B=192]	9	6						6	6	12.4	12.4	12.4	67.15	0	38.968	64414000	2683900	14.5575	14.3254	15.0835	15.069	15.0532	14.4224	14.6611	15.0221
Q13356;Q13356-2	Q13356;Q13356-2	PPIL2	Peptidyl-prolyl cis-trans isomerase-like 2	0.0350273	0.0305781	1.02142		13	15	1595	Color2 [A=255, R=192, G=192, B=192]	9	6						13	13	27.7	27.7	27.7	58.823	0	26.767	211220000	7283400	16.7966	16.3918	16.9889	17.2212	17.1398	16.2461	16.7666	17.3684
Q99538-3;Q99538-2;Q99538	Q99538-3;Q99538-2;Q99538	LGMN	Legumain	0.0335634	0.0304098	1.0213		6	12	2563	Color2 [A=255, R=192, G=192, B=192]	9	6						6	6	15.6	15.6	15.6	42.007	0	36.344	394250000	23191000	16.1812	16.3104	16.0713	16.1967	16.6941	15.3274	16.5581	16.3016
P12931;P12931-2;P42685-2;Q9H3Y6;P42685;Q04912-2;P08581;Q04912;P08581-2	P12931;P12931-2	SRC	Proto-oncogene tyrosine-protein kinase Src	0.0274114	0.0293279	1.02054		7	11	649	Color2 [A=255, R=192, G=192, B=192]	9	6						12	10	18.8	17.4	11	59.834	0	29.303	215140000	7683600	16.5686	16.6364	17.3507	17.4329	17.3549	16.1837	17.1543	17.4129
Q01433-5;Q01433-2;Q01433;Q01433-3;Q01433-4	Q01433-5;Q01433-2;Q01433;Q01433-3;Q01433-4	AMPD2	AMP deaminase 2	0.0297925	0.0288651	1.02021		7	7	1460	Color2 [A=255, R=192, G=192, B=192]	9	6						7	7	9.6	9.6	9.6	88.287	0	15.762	85162000	2580700	15.2456	15.1426	15.7524	15.9262	16.1716	14.8888	15.3759	15.7459
O43583	O43583	DENR	Density-regulated protein	0.0304849	0.026216	1.01834		3	7	223	Color2 [A=255, R=192, G=192, B=192]	9	6						3	3	24.2	24.2	24.2	22.092	0	10.004	88790000	9865500	15.4193	15.2434	15.8553	15.8666	16.3322	15.1836	15.3883	15.5854
Q92619;Q92619-2	Q92619;Q92619-2	HMHA1	Minor histocompatibility protein HA-1;Minor histocompatibility antigen HA-1	0.0472417	0.0250912	1.01754		4	4	2355	Color2 [A=255, R=192, G=192, B=192]	9	6						4	4	5.8	5.8	5.8	124.61	0	22.429	44989000	1071200	13.7871	13.6733	13.6782	13.9129	13.9294	13.5026	13.4969	14.223
P42574	P42574	CASP3	Caspase-3;Caspase-3 subunit p17;Caspase-3 subunit p12	0.0332764	0.0242393	1.01694		4	6	1027	Color2 [A=255, R=192, G=192, B=192]	9	6						4	4	19.1	19.1	19.1	31.608	0	9.5861	70289000	5020700	15.6015	15.5778	15.9991	16.1636	16.3229	15.4906	15.5427	16.0828
P51452;P51452-2	P51452;P51452-2	DUSP3	Dual specificity protein phosphatase 3	0.0178847	0.0225782	1.01577		8	15	1165	Color2 [A=255, R=192, G=192, B=192]	9	6						8	8	55.1	55.1	55.1	20.478	0	75.462	647250000	71916000	17.3894	17.2644	17.9425	18.0331	18.74	17.6441	16.9427	17.3929
P20073-2;P20073	P20073-2;P20073	ANXA7	Annexin A7	0.022579	0.0211267	1.01475		10	13	758	Color2 [A=255, R=192, G=192, B=192]	9	6						10	10	23.4	23.4	23.4	50.315	0	57.715	545790000	25990000	16.0867	16.0168	16.5936	16.6547	16.8952	15.8596	15.9217	16.7597
Q8NCE2;Q8NCE2-2;Q8NCE2-3	Q8NCE2;Q8NCE2-2;Q8NCE2-3	MTMR14	Myotubularin-related protein 14	0.0270412	0.02104	1.01469		3	3	2220	Color2 [A=255, R=192, G=192, B=192]	9	6						3	3	6.3	6.3	6.3	72.203	0	2.2966	6176900	199260	11.5028	11.2345	11.3447	11.7744	12.0538	11.059	11.1204	11.7073
Q5JTZ9;Q9H2T7	Q5JTZ9	AARS2	Alanine--tRNA ligase, mitochondrial	0.0143634	0.0197895	1.01381		6	6	1870	Color2 [A=255, R=192, G=192, B=192]	9	6						6	6	7.6	7.6	7.6	107.34	0	27.361	48417000	968350	12.0564	10.6577	11.4332	11.9444	11.9419	10.7662	11.2082	12.2546
Q8N386	Q8N386	LRRC25	Leucine-rich repeat-containing protein 25	0.0174	0.0178297	1.01244		2	2	2166	Color2 [A=255, R=192, G=192, B=192]	9	6						2	2	7.5	7.5	7.5	33.178	0	3.0448	28256000	3139500	13.8888	13.3971	14.4743	14.5139	14.4979	13.5386	13.9066	14.4024
O75153	O75153	CLUH	Clustered mitochondria protein homolog	0.0206214	0.0158954	1.01108		2	2	294	Color2 [A=255, R=192, G=192, B=192]	9	6						2	2	1.5	1.5	1.5	146.67	0.00073529	1.5903	5275000	77574	11.1708	11.4321	11.2074	11.1386	11.7961	10.5697	11.3161	11.3306
Q9BY32;Q9BY32-3;Q9BY32-2	Q9BY32;Q9BY32-3;Q9BY32-2	ITPA	Inosine triphosphate pyrophosphatase	0.0204308	0.014226	1.00991		3	3	2677	Color2 [A=255, R=192, G=192, B=192]	9	6						3	3	23.7	23.7	23.7	21.445	0	9.6345	139600000	13960000	14.1964	13.9157	14.3466	14.6048	14.5541	13.8828	14.0387	14.6446
P51570;P51570-2	P51570;P51570-2	GALK1	Galactokinase	0.0158357	0.0131216	1.00914		11	17	1168	Color2 [A=255, R=192, G=192, B=192]	9	6						11	11	28.8	28.8	28.8	42.272	0	81.398	271540000	15086000	16.2657	16.095	16.7453	16.8566	17.0774	16.1112	16.2754	16.551
P48728-3;P48728-4;P48728;P48728-2	P48728-3;P48728-4;P48728;P48728-2	AMT	Aminomethyltransferase, mitochondrial	0.0084773	0.0128777	1.00897		3	4	1097	Color2 [A=255, R=192, G=192, B=192]	9	6						3	3	8.9	8.9	8.9	39.266	0	5.2938	32263000	1466500	13.018	11.9971	13.5801	13.2339	13.0119	12.0319	12.9464	13.8905
O75663;O75663-2	O75663;O75663-2	TIPRL	TIP41-like protein	0.0140314	0.0109167	1.0076		5	9	332	Color2 [A=255, R=192, G=192, B=192]	9	6						5	5	23.2	23.2	23.2	31.444	0	60.01	239130000	14946000	17.9468	17.8293	18.3118	18.3833	18.7635	17.8589	17.7653	18.1272
Q9Y316-2;Q9Y316;Q9Y316-3	Q9Y316-2;Q9Y316;Q9Y316-3	MEMO1	Protein MEMO1	0.00721498	0.00912428	1.00634		3	4	3156	Color2 [A=255, R=192, G=192, B=192]	9	6						3	3	9.9	9.9	9.9	31.307	0	4.3551	18365000	1311800	12.2869	12.7259	13.1712	13.3836	13.8432	12.1797	12.7188	12.8623
P51114;P51114-2;P51114-3	P51114;P51114-2;P51114-3	FXR1	Fragile X mental retardation syndrome-related protein 1	0.0108375	0.00823355	1.00572		13	21	1159	Color2 [A=255, R=192, G=192, B=192]	9	6						15	15	26.4	26.4	23.8	69.72	0	316.5	496510000	17733000	18.4836	18.5149	18.4001	18.5342	18.8617	17.7778	18.4778	18.8484
P15498;P15498-2	P15498;P15498-2	VAV1	Proto-oncogene vav	0.00833618	0.00814915	1.00566		34	67	691	Color2 [A=255, R=192, G=192, B=192]	9	6						35	35	35.9	35.9	35	98.313	0	172.11	2356000000	52356000	19.4569	19.152	20.1219	20.2357	20.2695	19.3566	19.5426	19.8305
Q8IYQ7	Q8IYQ7	THNSL1	Threonine synthase-like 1	0.00491781	0.00590992	1.0041		3	3	2139	Color2 [A=255, R=192, G=192, B=192]	9	6						3	3	4	4	4	83.069	0	3.563	14719000	408870	14.4621	13.8859	14.4663	14.4653	15.005	13.2572	14.4624	14.5785
Q9Y5Q8-2;Q9Y5Q8;Q9Y5Q8-3	Q9Y5Q8-2;Q9Y5Q8;Q9Y5Q8-3	GTF3C5	General transcription factor 3C polypeptide 5	0.00189467	0.00189424	1.00131		2	2	3198	Color2 [A=255, R=192, G=192, B=192]	9	6						2	2	5.7	5.7	5.7	58.266	0	2.1598	6616600	220550	11.1034	10.3688	10.8137	11.0523	11.1419	10.1765	10.5649	11.4625
O00161-2;O00161	O00161-2;O00161	SNAP23	Synaptosomal-associated protein 23	0.000189387	0.000151157	1.0001		7	8	91	Color2 [A=255, R=192, G=192, B=192]	9	6						7	7	42.4	42.4	42.4	17.789	0	29.297	117390000	11739000	15.8849	15.6729	16.1143	16.1796	16.4185	15.3501	15.8302	16.2535
Q8NEZ2-2;Q8NEZ2	Q8NEZ2-2;Q8NEZ2	VPS37A	Vacuolar protein sorting-associated protein 37A	2.42417e-05	-2.26498e-05	0.999984		4	4	2238	Color2 [A=255, R=192, G=192, B=192]	9	6						4	4	11.3	11.3	11.3	41.456	0	8.3325	151810000	10843000	15.2455	15.1251	15.669	15.6514	15.8837	14.7712	15.1507	15.8852
Q14012;Q8IU85-2;Q8IU85	Q14012	CAMK1	Calcium/calmodulin-dependent protein kinase type 1	0.00270993	-0.00123763	0.999143		5	5	1648	Color2 [A=255, R=192, G=192, B=192]	9	6						5	5	17	17	17	41.337	0	7.4765	82298000	5486500	13.9729	13.8627	13.7645	14.0336	14.297	13.6435	13.7881	13.9001
Q13765;E9PAV3-2;E9PAV3	Q13765;E9PAV3-2;E9PAV3	NACA	Nascent polypeptide-associated complex subunit alpha;Nascent polypeptide-associated complex subunit alpha, muscle-specific form	0.00317697	-0.00296521	0.997947		4	5	82	Color2 [A=255, R=192, G=192, B=192]	9	6						4	4	22.8	22.8	22.8	23.384	0	7.3428	80852000	13475000	16.1047	15.2816	15.6445	15.8307	16.35	15.1177	15.5417	15.8401
Q8IZ83;Q8IZ83-3;Q8IZ83-2	Q8IZ83;Q8IZ83-3	ALDH16A1	Aldehyde dehydrogenase family 16 member A1	0.00311164	-0.00337267	0.997665		18	36	2144	Color2 [A=255, R=192, G=192, B=192]	9	6						18	18	25.6	25.6	25.6	85.126	0	100.59	1051100000	43794000	17.9592	17.6714	18.583	18.6672	18.8543	17.5836	18.0399	18.3895
O43399-2;O43399-4;O43399;O43399-3;O43399-5;O43399-7;O43399-6	O43399-2;O43399-4;O43399;O43399-3;O43399-5;O43399-7;O43399-6	TPD52L2	Tumor protein D54	0.00389226	-0.00376844	0.997391		3	4	218	Color2 [A=255, R=192, G=192, B=192]	9	6						3	3	19.4	19.4	19.4	19.901	0	11.081	47784000	4778400	15.2025	14.9019	15.3451	15.4286	16.0303	14.6505	14.8917	15.2904
O15357;O15357-2	O15357;O15357-2	INPPL1	Phosphatidylinositol 3,4,5-trisphosphate 5-phosphatase 2	0.00605245	-0.00466442	0.996772		12	15	190	Color2 [A=255, R=192, G=192, B=192]	9	6						14	12	12.6	11.2	11.2	138.6	0	43.721	136190000	2032700	17.2492	17.1154	17.5856	17.7152	17.9091	16.9027	17.2508	17.5842
Q13325;Q13325-2	Q13325;Q13325-2	IFIT5	Interferon-induced protein with tetratricopeptide repeats 5	0.00801002	-0.00656176	0.995462		7	8	1593	Color2 [A=255, R=192, G=192, B=192]	9	6						8	7	18.5	17	17	55.846	0	16.746	95577000	4344400	16.3987	16.2866	16.8337	16.8958	17.2064	16.2087	16.2878	16.6857
P41218	P41218	MNDA	Myeloid cell nuclear differentiation antigen	0.00430188	-0.00678706	0.995307		3	4	1009	Color2 [A=255, R=192, G=192, B=192]	9	6						3	3	9.8	9.8	9.8	45.836	0	57.404	96921000	4615300	13.5731	14.4344	14.6071	14.8413	14.4034	13.6371	13.7807	15.6075
Q7L7V1-2;Q7L7V1	Q7L7V1-2;Q7L7V1	DHX32	Putative pre-mRNA-splicing factor ATP-dependent RNA helicase DHX32	0.00911488	-0.00706935	0.995112		2	2	2010	Color2 [A=255, R=192, G=192, B=192]	9	6						2	2	3.9	3.9	3.9	75.087	0	3.8283	11448000	336710	13.7753	14.271	14.1049	14.3269	14.4539	13.7463	13.6896	14.56
O75410-3;O75410-7;O75410;O75410-2;O75410-5;O75410-4;O75410-6;O75410-8	O75410-3;O75410-7;O75410;O75410-2;O75410-5;O75410-4;O75410-6	TACC1	Transforming acidic coiled-coil-containing protein 1	0.00603573	-0.00767493	0.994694		5	6	312	Color2 [A=255, R=192, G=192, B=192]	9	6						5	5	12.1	12.1	12.1	67.072	0	26.415	39841000	1207300	13.1326	12.459	12.7285	13.1242	13.6202	11.7613	12.921	13.1111
Q8TEQ0;Q8TEQ0-2;Q8IUI4	Q8TEQ0;Q8TEQ0-2	SNX29	Sorting nexin-29	0.00870004	-0.00779343	0.994613		3	3	2301	Color2 [A=255, R=192, G=192, B=192]	9	6						3	3	4.1	4.1	4.1	91.253	0	7.2618	13055000	290120	13.4018	13.4671	13.8935	14.1133	14.1196	13.0962	13.5236	14.1052
P10253	P10253	GAA	Lysosomal alpha-glucosidase;76 kDa lysosomal alpha-glucosidase;70 kDa lysosomal alpha-glucosidase	0.00860759	-0.00818205	0.994345		13	22	611	Color2 [A=255, R=192, G=192, B=192]	9	6						13	13	20.2	20.2	20.2	105.32	0	123.04	586900000	15445000	17.5886	17.0494	18.0515	18.1824	17.9499	17.174	17.7114	18.0039
P42858	P42858	HTT	Huntingtin	0.00637935	-0.00878477	0.993929		3	3	1034	Color2 [A=255, R=192, G=192, B=192]	9	6						3	3	1.2	1.2	1.2	347.6	0	4.658	86487000	592380	16.4905	16.7579	16.6358	16.8595	17.2329	15.3639	16.7773	17.3346
Q9Y5B9	Q9Y5B9	SUPT16H	FACT complex subunit SPT16	0.00346233	-0.00890613	0.993846		9	10	3190	Color2 [A=255, R=192, G=192, B=192]	9	6						9	9	9.1	9.1	9.1	119.91	0	16.483	86291000	1598000	13.8464	15.5155	13.7095	15.0949	13.947	13.2903	14.2515	16.6419
P05109	P05109	S100A8	Protein S100-A8;Protein S100-A8, N-terminally processed	0.00652126	-0.00891304	0.993841		13	29	507	Color2 [A=255, R=192, G=192, B=192]	9	6						13	13	71	71	71	10.834	0	96.017	5530800000	691340000	19.1286	19.015	19.7111	19.6556	20.5525	19.3001	18.5827	19.0393
Q9BV86;Q9BV86-2	Q9BV86	NTMT1	N-terminal Xaa-Pro-Lys N-methyltransferase 1;N-terminal Xaa-Pro-Lys N-methyltransferase 1, N-terminally processed	0.012648	-0.0103741	0.992835		3	4	2648	Color2 [A=255, R=192, G=192, B=192]	9	6						3	3	13	13	13	25.387	0	5.4722	45399000	4539900	13.8121	13.7141	14.4656	14.5352	14.6104	13.8838	13.8542	14.1371
Q9Y394-2;Q9Y394	Q9Y394-2;Q9Y394	DHRS7	Dehydrogenase/reductase SDR family member 7	0.015598	-0.0130634	0.990986		7	14	3158	Color2 [A=255, R=192, G=192, B=192]	9	6						7	7	27.3	27.3	27.3	32.267	0	64.656	199890000	13326000	16.9218	16.7125	17.1023	17.291	17.3108	16.2427	17.1091	17.3127
Q8NBK3-4;Q8NBK3;Q8NBK3-2;Q8NBK3-5;Q8NBK3-3	Q8NBK3-4;Q8NBK3;Q8NBK3-2;Q8NBK3-5;Q8NBK3-3	SUMF1	Sulfatase-modifying factor 1	0.0123627	-0.0140266	0.990325		5	6	2203	Color2 [A=255, R=192, G=192, B=192]	9	6						5	5	16.3	16.3	16.3	37.77	0	14.188	30781000	2367800	13.6202	13.0452	14.2093	14.3644	14.2446	13.1413	13.8067	13.9905
Q15370;Q15370-2	Q15370;Q15370-2	TCEB2	Transcription elongation factor B polypeptide 2	0.0158483	-0.0150671	0.989611		6	9	1744	Color2 [A=255, R=192, G=192, B=192]	9	6						6	6	49.2	49.2	49.2	13.133	0	145.05	192230000	21359000	16.8959	16.9374	17.3145	17.441	17.6082	16.3201	17.1025	17.4978
P54619-2;P54619;P54619-3;Q9UGJ0-2;Q9UGI9-2;Q9UGI9;Q9UGJ0-3;Q9UGJ0	P54619-2;P54619;P54619-3	PRKAG1	5-AMP-activated protein kinase subunit gamma-1	0.016163	-0.0162184	0.988821		5	6	1236	Color2 [A=255, R=192, G=192, B=192]	9	6						5	5	16.4	16.4	16.4	34.083	0	8.1648	89165000	4245900	16.153	16.2047	16.8408	16.9976	17.0255	15.8023	16.5566	16.7469
Q6ICG6-3;Q6ICG6;Q6ICG6-2	Q6ICG6-3;Q6ICG6;Q6ICG6-2	KIAA0930	Uncharacterized protein KIAA0930	0.0238392	-0.0182867	0.987405		11	14	1929	Color2 [A=255, R=192, G=192, B=192]	9	6						11	11	35.1	35.1	35.1	41.728	0	52.542	216480000	10308000	16.6474	16.5959	17.2185	17.3114	17.1783	16.4202	16.8887	17.2129
Q9UHB9;Q9UHB9-2;Q9UHB9-4;Q9UHB9-3	Q9UHB9;Q9UHB9-2;Q9UHB9-4	SRP68	Signal recognition particle subunit SRP68	0.024415	-0.0208063	0.985682		17	23	3027	Color2 [A=255, R=192, G=192, B=192]	9	6						17	17	24.2	24.2	24.2	70.729	0	32.723	229770000	6757800	17.0983	16.5599	17.1172	17.2464	17.557	16.4194	16.7668	17.1953
Q15052;Q15052-2	Q15052;Q15052-2	ARHGEF6	Rho guanine nucleotide exchange factor 6	0.0359399	-0.0228465	0.984289		4	9	1717	Color2 [A=255, R=192, G=192, B=192]	9	6						6	6	8.2	8.2	5.3	87.498	0	8.0764	100140000	2328700	15.2338	15.1148	15.1973	15.2659	15.5615	14.5601	15.2349	15.3639
Q9H8M7;Q9H8M7-2	Q9H8M7;Q9H8M7-2	FAM188A	Protein FAM188A	0.0227911	-0.023175	0.984065		2	2	2796	Color2 [A=255, R=192, G=192, B=192]	9	6						2	2	6.1	6.1	6.1	49.724	0	2.8131	16268000	1016800	10.3006	10.0677	9.87411	10.6737	10.6496	9.50779	9.90232	10.7636
P13796;P13796-2	P13796	LCP1	Plastin-2	0.0293305	-0.0240397	0.983475		14	33	664	Color2 [A=255, R=192, G=192, B=192]	9	6						19	19	34.4	34.4	26.2	70.288	0	86.611	1350100000	36489000	18.527	18.3059	18.3573	18.4556	18.9481	17.8158	18.0191	18.7667
O75940	O75940	SMNDC1	Survival of motor neuron-related-splicing factor 30	0.0264245	-0.0242875	0.983306		3	3	348	Color2 [A=255, R=192, G=192, B=192]	9	6						3	3	17.2	17.2	17.2	26.711	0	9.9161	17611000	1956800	13.6569	13.2002	13.7226	13.7576	13.7521	12.8508	13.4238	14.2135
Q9H2I8	Q9H2I8	C10orf11	Leucine-rich repeat-containing protein C10orf11	0.0179986	-0.0253632	0.982573		6	8	2745	Color2 [A=255, R=192, G=192, B=192]	9	6						6	6	28.3	28.3	28.3	22.567	0	15.875	138420000	19775000	16.1167	15.3529	17.1717	17.0863	16.5541	15.861	16.3777	16.8333
P42566;P42566-2	P42566;P42566-2	EPS15	Epidermal growth factor receptor substrate 15	0.0289462	-0.0255175	0.982468		9	10	1026	Color2 [A=255, R=192, G=192, B=192]	9	6						10	10	16.6	16.6	14.4	98.655	0	64.38	111600000	2426100	15.5165	15.3803	15.8379	16.0598	15.906	14.9737	15.622	16.1907
Q7RTV0	Q7RTV0	PHF5A	PHD finger-like domain-containing protein 5A	0.0206146	-0.0283704	0.980527		6	7	2016	Color2 [A=255, R=192, G=192, B=192]	9	6						6	6	51.8	51.8	51.8	12.405	0	8.009	95336000	11917000	15.6244	14.8877	15.6477	15.9575	15.8414	14.5862	15.1195	16.4567
Q6P087;Q6P087-2;Q6P087-3	Q6P087;Q6P087-2;Q6P087-3	RPUSD3	RNA pseudouridylate synthase domain-containing protein 3	0.0453606	-0.0328705	0.977473		2	2	1941	Color2 [A=255, R=192, G=192, B=192]	9	6						2	2	9.1	9.1	9.1	38.46	0	4.8527	11232000	624010	13.4892	13.4151	13.7974	13.7363	13.9772	13.0607	13.2949	13.9737
Q9Y263	Q9Y263	PLAA	Phospholipase A-2-activating protein	0.0455018	-0.0329194	0.97744		12	14	3117	Color2 [A=255, R=192, G=192, B=192]	9	6						12	12	22.1	22.1	22.1	87.156	0	44.409	171190000	3721400	16.6844	16.3447	16.9498	17.0867	17.0879	16.2848	16.543	17.0181
Q9NQZ5	Q9NQZ5	STARD7	StAR-related lipid transfer protein 7, mitochondrial	0.0352856	-0.0332913	0.977188		5	8	2859	Color2 [A=255, R=192, G=192, B=192]	9	6						5	5	12.7	12.7	12.7	43.113	0	6.9991	39046000	1697700	15.2249	14.2331	15.0069	15.5728	15.1764	14.5245	14.9748	15.2289
Q96GM8-2;Q96GM8	Q96GM8-2;Q96GM8	TOE1	Target of EGR1 protein 1	0.0318367	-0.0346501	0.976269		3	4	2460	Color2 [A=255, R=192, G=192, B=192]	9	6						3	3	12.3	12.3	12.3	47.889	0	6.2562	34466000	2651200	13.0564	12.877	13.155	13.2692	13.5907	11.982	13.421	13.2253
Q9Y5X1	Q9Y5X1	SNX9	Sorting nexin-9	0.0387765	-0.035162	0.975922		9	13	3206	Color2 [A=255, R=192, G=192, B=192]	9	6						9	9	20	20	20	66.591	0	34.506	530210000	23053000	16.9598	16.9866	17.6768	17.792	17.5442	16.6482	17.5477	17.5344
P04083	P04083	ANXA1	Annexin A1	0.0387514	-0.0358839	0.975434		23	42	485	Color2 [A=255, R=192, G=192, B=192]	9	6						23	23	61.8	61.8	61.8	38.714	0	323.31	2658400000	132920000	19.6227	19.4837	20.158	20.282	20.5626	19.6195	19.3882	19.8325
Q9NZL4-2;Q9NZL4;Q9NZL4-3	Q9NZL4-2;Q9NZL4;Q9NZL4-3	HSPBP1	Hsp70-binding protein 1	0.0733904	-0.0369048	0.974744		2	2	2958	Color2 [A=255, R=192, G=192, B=192]	9	6						2	2	9.7	9.7	9.7	28.024	0	6.7454	11548000	1049800	13.1656	13.2793	13.4553	13.5927	13.7754	13.1219	13.1267	13.3214
Q14258	Q14258	TRIM25	E3 ubiquitin/ISG15 ligase TRIM25	0.0447248	-0.0370245	0.974663		27	51	1673	Color2 [A=255, R=192, G=192, B=192]	9	6						27	27	47.5	47.5	47.5	70.973	0	259.49	2736900000	88286000	19.3075	18.8238	19.4507	19.5913	19.6075	18.5867	19.2678	19.5631
Q14511-3;Q14511	Q14511-3;Q14511	NEDD9	Enhancer of filamentation 1;Enhancer of filamentation 1 p55	0.0342793	-0.0378294	0.974119		2	1	1684	Color2 [A=255, R=192, G=192, B=192]	9	6						2	2	2.6	2.6	2.6	92.884	0.0046034	1.3511	1650100	36670	10.8236	9.85462	9.68428	10.1441	10.3229	9.28808	10.1193	10.625
Q8WVJ2	Q8WVJ2	NUDCD2	NudC domain-containing protein 2	0.0410487	-0.0386262	0.973582		2	2	2321	Color2 [A=255, R=192, G=192, B=192]	9	6						2	2	18.5	18.5	18.5	17.676	0	5.9191	22497000	3213900	14.8575	14.3086	14.8219	14.935	15.3885	14.0053	14.4853	14.8895
Q9UNF1;Q9UNF1-2;Q9Y5V3;Q9Y5V3-2	Q9UNF1;Q9UNF1-2	MAGED2	Melanoma-associated antigen D2	0.046863	-0.0392056	0.973191		4	7	3094	Color2 [A=255, R=192, G=192, B=192]	9	6						4	4	8.1	8.1	8.1	64.953	0	47.225	41228000	1472400	15.4566	15.248	14.9643	15.1361	15.8811	14.6064	14.9087	15.2519
P02747	P02747	C1QC	Complement C1q subcomponent subunit C	0.0342695	-0.0400777	0.972603		4	9	472	Color2 [A=255, R=192, G=192, B=192]	9	6						4	4	21.6	21.6	21.6	25.773	0	42.583	674660000	51897000	16.5047	16.4824	17.4457	17.4702	17.5002	16.1387	16.9058	17.198
Q13615-3;Q13615-2;Q13615	Q13615-3;Q13615-2;Q13615	MTMR3	Myotubularin-related protein 3	0.0360343	-0.0411036	0.971911		2	2	1630	Color2 [A=255, R=192, G=192, B=192]	9	6						2	2	2.1	2.1	2.1	129.44	0	2.6007	4066000	61607	11.6342	11.7596	12.1678	12.1433	12.5556	10.9256	11.6868	12.3727
P42680	P42680	TEC	Tyrosine-protein kinase Tec	0.0522697	-0.0416386	0.971551		7	8	1029	Color2 [A=255, R=192, G=192, B=192]	9	6						7	7	11.3	11.3	11.3	73.58	0	14.142	81859000	2154200	14.705	14.6727	15.1807	15.3123	15.2684	14.2766	14.9497	15.2094
P52333;P52333-4;P52333-2	P52333;P52333-4;P52333-2	JAK3	Tyrosine-protein kinase JAK3	0.0493097	-0.0427282	0.970817		3	4	1195	Color2 [A=255, R=192, G=192, B=192]	9	6						3	3	3.4	3.4	3.4	125.1	0	4.2251	8915700	146160	13.3102	13.1657	13.7133	13.8205	13.7994	12.7625	13.3697	13.9072
Q53EL6-2;Q53EL6	Q53EL6-2;Q53EL6	PDCD4	Programmed cell death protein 4	0.0585961	-0.043196	0.970503		5	5	1845	Color2 [A=255, R=192, G=192, B=192]	9	6						5	5	16.2	16.2	16.2	50.576	0	37.785	45455000	1894000	14.5409	14.3246	14.744	14.9729	14.8254	13.9777	14.6253	14.9812
Q9BZZ2;Q9BZZ2-2;Q9BZZ2-3	Q9BZZ2;Q9BZZ2-2;Q9BZZ2-3	SIGLEC1	Sialoadhesin	0.0366275	-0.0452948	0.969092		8	7	2700	Color2 [A=255, R=192, G=192, B=192]	9	6						8	8	6.2	6.2	6.2	182.62	0	11.796	45641000	671190	14.0642	13.2874	13.3389	13.4714	13.9854	12.5043	13.2636	14.2274
P37198	P37198	NUP62	Nuclear pore glycoprotein p62	0.0281741	-0.0481083	0.967204		2	2	982	Color2 [A=255, R=192, G=192, B=192]	9	6						2	2	3.4	3.4	3.4	53.254	0	2.8151	10543000	1054300	12.6523	12.4009	13.0362	13.6564	13.0118	11.7095	12.6237	14.2085
Q8N8A2;Q8N8A2-4;Q8N8A2-2;Q8N8A2-3;Q8N8A2-5	Q8N8A2;Q8N8A2-4;Q8N8A2-2;Q8N8A2-3	ANKRD44	Serine/threonine-protein phosphatase 6 regulatory ankyrin repeat subunit B	0.0702395	-0.0482788	0.967089		6	8	2190	Color2 [A=255, R=192, G=192, B=192]	9	6						7	7	9	9	8.2	107.6	0	21.475	39305000	836270	14.486	14.3862	14.9063	14.9642	14.9485	14.1193	14.5388	14.9428
Q99426;Q99426-2	Q99426;Q99426-2	TBCB	Tubulin-folding cofactor B	0.0526409	-0.0486076	0.966869		6	9	2554	Color2 [A=255, R=192, G=192, B=192]	9	6						6	6	23.8	23.8	23.8	27.325	0	26.91	119440000	7465300	15.845	15.1715	16.0275	16.1481	16.3313	15.3224	15.3884	15.9557
Q9NUQ9;Q9NUQ9-2	Q9NUQ9;Q9NUQ9-2	FAM49B	Protein FAM49B	0.0507915	-0.0494618	0.966297		13	40	2896	Color2 [A=255, R=192, G=192, B=192]	9	6						15	15	51.5	51.5	44.8	36.748	0	180.18	1434800000	75517000	18.1873	17.8901	18.8842	18.941	18.9859	17.9603	18.2114	18.5471
Q9BY77-2;Q9BY77	Q9BY77-2;Q9BY77	POLDIP3	Polymerase delta-interacting protein 3	0.0521932	-0.0495872	0.966213		3	4	2680	Color2 [A=255, R=192, G=192, B=192]	9	6						3	3	13	13	13	42.894	0	8.9854	38702000	1842900	14.9536	14.894	14.9871	14.961	15.2054	14.0044	14.8303	15.5572
P40855-5;P40855	P40855-5;P40855	PEX19	Peroxisomal biogenesis factor 19	0.0680123	-0.0525622	0.964222		2	2	1003	Color2 [A=255, R=192, G=192, B=192]	9	6						2	2	10.3	10.3	10.3	29.259	0.0032258	1.4061	6091500	406100	11.7464	11.5277	12.1558	11.8647	12.266	11.1056	11.8994	11.8133
Q9NUQ8-2;Q9NUQ8	Q9NUQ8-2;Q9NUQ8	ABCF3	ATP-binding cassette sub-family F member 3	0.0687034	-0.0546682	0.962816		3	3	2895	Color2 [A=255, R=192, G=192, B=192]	9	6						3	3	4	4	4	78.983	0	3.9585	15217000	461130	12.3991	12.3653	12.3125	12.4649	12.8965	11.618	12.163	12.6456
Q15438;Q15438-2;Q15438-3	Q15438;Q15438-2;Q15438-3	CYTH1	Cytohesin-1	0.0613151	-0.0547028	0.962793		3	4	1756	Color2 [A=255, R=192, G=192, B=192]	9	6						3	3	8	8	8	46.412	0	4.6075	22375000	1118700	13.9555	13.3231	13.6422	14.0642	14.1053	12.9031	13.8496	13.9082
Q8IY21	Q8IY21	DDX60	Probable ATP-dependent RNA helicase DDX60	0.0616402	-0.0548949	0.962665		8	8	2127	Color2 [A=255, R=192, G=192, B=192]	9	6						8	8	5.5	5.5	5.5	197.85	0	10.424	100920000	1097000	16.5813	16.4139	17.1212	17.2106	17.2045	16.0928	16.7504	17.0597
P53602	P53602	MVD	Diphosphomevalonate decarboxylase	0.0768785	-0.0560598	0.961888		6	10	1221	Color2 [A=255, R=192, G=192, B=192]	9	6						6	6	20.8	20.8	20.8	43.404	0	52.193	204610000	10769000	15.8859	15.6564	16.0507	16.1223	16.4672	15.2916	15.815	15.9173
Q13439-3;Q13439-4;Q13439;Q13439-5	Q13439-3;Q13439-4;Q13439;Q13439-5	GOLGA4	Golgin subfamily A member 4	0.0917404	-0.0569003	0.961327		12	13	1604	Color2 [A=255, R=192, G=192, B=192]	9	6						13	12	5.8	5.4	5.4	260.32	0	27.913	72663000	534290	14.5891	14.0893	14.4459	14.5117	14.8885	13.9461	14.2369	14.3369
Q8TBC3;Q8TBC3-2	Q8TBC3;Q8TBC3-2	SHKBP1	SH3KBP1-binding protein 1	0.063857	-0.0574918	0.960933		2	2	2271	Color2 [A=255, R=192, G=192, B=192]	9	6						2	2	4	4	4	76.343	0	3.0734	11459000	381950	12.8394	12.3217	12.4938	12.6378	13.01	11.7285	12.3654	12.9589
P38159;P38159-2;Q96E39;P38159-3;O75526;Q8N7X1	P38159;P38159-2;Q96E39	RBMX;RBMXL1	RNA-binding motif protein, X chromosome;RNA-binding motif protein, X chromosome, N-terminally processed;RNA binding motif protein, X-linked-like-1	0.0193924	-0.0590613	0.959888		20	29	986	Color2 [A=255, R=192, G=192, B=192]	9	6						20	20	43.7	43.7	43.7	42.331	0	112.37	564720000	22589000	17.7389	17.6686	17.4503	17.9425	16.7117	15.7643	17.5611	20.527
Q8ND24-2;Q8ND24	Q8ND24-2;Q8ND24	RNF214	RING finger protein 214	0.0814063	-0.0591695	0.959816		4	5	2223	Color2 [A=255, R=192, G=192, B=192]	9	6						4	4	8.9	8.9	8.9	61.317	0	12.694	26872000	1033500	14.4971	14.4142	15.0003	15.0557	15.1837	14.3646	14.3414	14.8408
P14207;P41439-2;P41439	P14207	FOLR2	Folate receptor beta	0.0433207	-0.0594573	0.959625		3	3	670	Color2 [A=255, R=192, G=192, B=192]	9	6						3	3	10.6	10.6	10.6	29.279	0	3.9913	54371000	4530900	15.8906	15.3917	16.0759	16.4239	15.8531	15.1564	15.4424	17.0925
P38606-2;P38606	P38606-2;P38606	ATP6V1A	V-type proton ATPase catalytic subunit A	0.0659615	-0.0605407	0.958905		15	27	988	Color2 [A=255, R=192, G=192, B=192]	9	6						15	15	29.1	29.1	29.1	64.735	0	144.08	895840000	26348000	18.6878	18.235	18.6533	18.8027	19.123	17.7151	18.4881	18.8105
O00459	O00459	PIK3R2	Phosphatidylinositol 3-kinase regulatory subunit beta	0.0834637	-0.0619636	0.957959		3	3	116	Color2 [A=255, R=192, G=192, B=192]	9	6						5	3	7.3	4.7	4.7	81.544	0	8.8358	14846000	345250	12.7359	12.8029	13.0251	13.3115	13.5716	12.4639	12.7986	12.7935
O75116	O75116	ROCK2	Rho-associated protein kinase 2	0.08017	-0.0621881	0.95781		3	3	290	Color2 [A=255, R=192, G=192, B=192]	9	6						5	3	4.3	2.4	2.4	160.9	0	5.2182	9813900	122670	12.5998	12.2219	12.6171	12.5649	13.1481	11.9966	12.0822	12.5279
O00329;O00329-2	O00329	PIK3CD	Phosphatidylinositol 4,5-bisphosphate 3-kinase catalytic subunit delta isoform	0.0958628	-0.0627797	0.957418		6	8	108	Color2 [A=255, R=192, G=192, B=192]	9	6						6	6	6.6	6.6	6.6	119.48	0	16.14	62902000	1164800	14.4236	14.0588	14.7536	14.8327	14.7914	14.0592	14.3384	14.6285
P18031	P18031	PTPN1	Tyrosine-protein phosphatase non-receptor type 1	0.0831694	-0.0643048	0.956406		16	34	733	Color2 [A=255, R=192, G=192, B=192]	9	6						16	16	39.1	39.1	39.1	49.966	0	207.94	983750000	33922000	18.8067	18.6453	19.1629	19.2408	19.2115	18.1823	19.0761	19.1285
Q8WUM4;Q8WUM4-2;Q8WUM4-3	Q8WUM4;Q8WUM4-2	PDCD6IP	Programmed cell death 6-interacting protein	0.070917	-0.0645046	0.956274		33	47	2316	Color2 [A=255, R=192, G=192, B=192]	9	6						33	33	40.4	40.4	40.4	96.022	0	139.36	1395100000	29065000	18.731	18.5757	19.3007	19.38	19.4525	18.3899	18.6138	19.273
O76094;O76094-2	O76094;O76094-2	SRP72	Signal recognition particle subunit SRP72	0.0794665	-0.0646915	0.95615		10	14	358	Color2 [A=255, R=192, G=192, B=192]	9	6						10	10	15.5	15.5	15.5	74.605	0	42.984	167910000	5088300	16.5286	16.3303	16.825	16.9361	17.1591	16.0307	16.297	16.8745
P11172-4;P11172-2;P11172-3;P11172	P11172-4;P11172-2;P11172-3;P11172	UMPS	Uridine 5-monophosphate synthase;Orotate phosphoribosyltransferase;Orotidine 5-phosphate decarboxylase	0.0737082	-0.0659275	0.955331		2	2	625	Color2 [A=255, R=192, G=192, B=192]	9	6						2	2	9.3	9.3	9.3	22.921	0	5.7947	28394000	1774600	14.2148	14.1146	14.4085	14.381	14.9516	13.4571	14.3941	14.0522
O95758-6;O95758-2;O95758-1;O95758;O95758-5;O95758-4;O95758-7	O95758-6;O95758-2;O95758-1;O95758;O95758-5;O95758-4;O95758-7	PTBP3	Polypyrimidine tract-binding protein 3	0.0660635	-0.066329	0.955065		7	7	417	Color2 [A=255, R=192, G=192, B=192]	9	6						10	7	26.3	21.6	21.6	56.821	0	18.84	158510000	9324300	15.9628	15.4277	15.0052	15.264	15.8586	14.5378	15.3001	15.6979
P33316-2;P33316	P33316-2;P33316	DUT	Deoxyuridine 5-triphosphate nucleotidohydrolase, mitochondrial	0.0943305	-0.0671122	0.954547		2	2	944	Color2 [A=255, R=192, G=192, B=192]	9	6						2	2	15.2	15.2	15.2	17.748	0	4.6407	21210000	2121000	15.3553	15.3961	15.0387	15.2904	15.7859	14.6667	14.9515	15.408
Q8TAF3-4;Q8TAF3-3;Q8TAF3;Q8TAF3-5;Q8TAF3-2	Q8TAF3-4;Q8TAF3-3;Q8TAF3;Q8TAF3-5	WDR48	WD repeat-containing protein 48	0.0401717	-0.0702264	0.952488		3	3	2265	Color2 [A=255, R=192, G=192, B=192]	9	6						3	3	5.5	5.5	5.5	66.706	0	4.3686	13232000	441060	11.8063	11.5431	11.9905	12.2427	13.0584	10.2403	12.1789	11.824
P49674	P49674	CSNK1E	Casein kinase I isoform epsilon	0.0998846	-0.0704093	0.952368		2	2	1122	Color2 [A=255, R=192, G=192, B=192]	9	6						9	2	22.6	5.5	5.5	47.315	0	4.3631	18596000	845290	14.0131	14.0984	14.1335	14.0895	14.0909	13.3903	13.9309	14.6409
P20810-9;P20810-5;P20810-10;P20810-7;P20810-6;P20810-3;P20810-4;P20810-8;P20810-2;P20810	P20810-9;P20810-5;P20810-10;P20810-7;P20810-6;P20810-3;P20810-4;P20810-8;P20810-2;P20810	CAST	Calpastatin	0.0915176	-0.070894	0.952048		8	9	768	Color2 [A=255, R=192, G=192, B=192]	9	6						8	8	15.2	15.2	15.2	80.264	0	16.148	43941000	1187600	15.4935	15.1185	15.5722	15.7869	15.9189	14.9571	15.046	15.7654
Q9Y5X3;Q9Y5X3-2	Q9Y5X3	SNX5	Sorting nexin-5	0.0819525	-0.0709038	0.952041		8	9	3208	Color2 [A=255, R=192, G=192, B=192]	9	6						9	8	26.2	23.8	23.8	46.816	0	38.129	251060000	10461000	16.4573	16.3113	16.7961	16.8824	17.1145	15.7856	16.5004	16.7629
Q9Y5A7-2;Q9Y5A7	Q9Y5A7-2;Q9Y5A7	NUB1	NEDD8 ultimate buster 1	0.0867013	-0.0720255	0.951301		5	5	3188	Color2 [A=255, R=192, G=192, B=192]	9	6						5	5	10.5	10.5	10.5	69.118	0	8.857	33714000	1348600	13.1785	12.887	13.6566	13.7016	13.7293	12.7964	12.9958	13.6141
Q96P11-5;Q96P11;Q96P11-2;Q96P11-4;Q96P11-3	Q96P11-5;Q96P11;Q96P11-2;Q96P11-4;Q96P11-3	NSUN5	Probable 28S rRNA (cytosine-C(5))-methyltransferase	0.0697523	-0.073606	0.95026		2	2	2507	Color2 [A=255, R=192, G=192, B=192]	9	6						2	2	7.7	7.7	7.7	42.477	0	3.2135	17283000	691300	13.0233	12.9127	12.7507	12.8952	13.4338	11.7867	12.7767	13.2902
Q6PIY7;Q6PIY7-2	Q6PIY7;Q6PIY7-2	PAPD4	Poly(A) RNA polymerase GLD2	0.13351	-0.0743856	0.949746		9	13	1959	Color2 [A=255, R=192, G=192, B=192]	9	6						9	9	20	20	20	56.027	0	12.298	279100000	11164000	16.3331	16.2831	16.5141	16.6679	16.7329	15.8709	16.3011	16.5957
O95373	O95373	IPO7	Importin-7	0.0738287	-0.0748954	0.949411		3	3	399	Color2 [A=255, R=192, G=192, B=192]	9	6						3	3	3.3	3.3	3.3	119.52	0	5.7847	14163000	337220	13.9393	12.5808	13.734	13.9909	13.719	13.4327	13.0839	13.7099
P51149	P51149	RAB7A	Ras-related protein Rab-7a	0.0535783	-0.0754194	0.949066		3	3	1162	Color2 [A=255, R=192, G=192, B=192]	9	6						3	3	20.8	20.8	20.8	23.489	0	9.2237	55935000	3995400	14.6799	14.9105	15.0451	15.0874	14.8228	14.073	14.2889	16.2364
Q9NUI1;Q9NUI1-3;Q9NUI1-2	Q9NUI1;Q9NUI1-3;Q9NUI1-2	DECR2	Peroxisomal 2,4-dienoyl-CoA reductase	0.0935249	-0.0774369	0.94774		12	15	2891	Color2 [A=255, R=192, G=192, B=192]	9	6						12	12	38.7	38.7	38.7	30.777	0	61.062	355550000	19753000	17.3425	17.1575	17.8918	17.964	17.8836	16.8892	17.4652	17.8081
O00139-2;O00139-1;O00139-5;O00139;O00139-4;Q99661-2;Q99661	O00139-2;O00139-1;O00139-5;O00139;O00139-4	KIF2A	Kinesin-like protein KIF2A	0.129953	-0.0776079	0.947628		11	13	85	Color2 [A=255, R=192, G=192, B=192]	9	6						11	11	17.7	17.7	17.7	75.042	0	35.02	104710000	3272100	16.3644	16.2775	16.2127	16.4357	16.6307	15.6706	16.1396	16.5389
Q9NVE7	Q9NVE7	PANK4	Pantothenate kinase 4	0.125324	-0.0779159	0.947425		7	8	2904	Color2 [A=255, R=192, G=192, B=192]	9	6						7	7	11.3	11.3	11.3	85.99	0	15.821	94146000	2046600	14.9855	14.8265	15.4649	15.3514	15.5278	14.8248	14.7644	15.1996
Q9UHD2	Q9UHD2	TBK1	Serine/threonine-protein kinase TBK1	0.0907721	-0.0783656	0.94713		3	4	3029	Color2 [A=255, R=192, G=192, B=192]	9	6						4	4	6.6	6.6	5.5	83.641	0	9.476	56746000	1319700	13.7436	13.5304	14.0152	14.1741	14.3994	13.0714	13.6854	13.9936
Q13131-2;Q13131;P54646	Q13131-2;Q13131	PRKAA1	5-AMP-activated protein kinase catalytic subunit alpha-1	0.0972575	-0.0788617	0.946804		9	13	1576	Color2 [A=255, R=192, G=192, B=192]	9	6						9	9	19.3	19.3	19.3	65.522	0	19.582	115570000	3985200	15.6571	15.5056	16.1333	16.2297	16.044	15.2804	15.5489	16.3369
P27986;P27986-4;P27986-3;P27986-2;P27986-5	P27986;P27986-4;P27986-3;P27986-2;P27986-5	PIK3R1	Phosphatidylinositol 3-kinase regulatory subunit alpha	0.0898629	-0.0797315	0.946234		11	15	857	Color2 [A=255, R=192, G=192, B=192]	9	6						14	14	17.1	17.1	13.5	83.597	0	21.667	215980000	5537900	17.6722	17.5259	18.2485	18.3715	18.3392	17.2265	17.7756	18.1578
P49137;P49137-2	P49137;P49137-2	MAPKAPK2	MAP kinase-activated protein kinase 2	0.122344	-0.0805283	0.945711		10	26	1104	Color2 [A=255, R=192, G=192, B=192]	9	6						14	14	30.5	30.5	22.8	45.567	0	39.385	410350000	19540000	18.0882	17.9124	18.4291	18.5555	18.6549	17.761	17.9596	18.2878
Q9UKK3	Q9UKK3	PARP4	Poly [ADP-ribose] polymerase 4	0.0712607	-0.0806546	0.945628		4	4	3065	Color2 [A=255, R=192, G=192, B=192]	9	6						4	4	2.8	2.8	2.8	192.59	0	6.3698	11300000	137810	12.3363	12.1391	12.4292	12.3349	12.6506	11.1046	12.2398	12.9218
P45983-3;P45983-2;P45983-4;P45983;P45983-5	P45983-3;P45983-2;P45983-4;P45983;P45983-5	MAPK8	Mitogen-activated protein kinase 8	0.0920949	-0.0821989	0.944617		2	3	1051	Color2 [A=255, R=192, G=192, B=192]	9	6						4	3	12.8	10.2	6.8	44.021	0	6.892	13782000	689100	12.9931	12.799	13.6084	13.6325	13.4264	12.8388	12.6973	13.7417
P04080	P04080	CSTB	Cystatin-B	0.0616906	-0.0829949	0.944096		6	24	484	Color2 [A=255, R=192, G=192, B=192]	9	6						6	6	79.6	79.6	79.6	11.139	0	125.86	6820500000	1136700000	17.0383	16.7586	18.3045	18.3403	18.0642	17.6583	16.9345	17.4528
Q13867	Q13867	BLMH	Bleomycin hydrolase	0.0587871	-0.084008	0.943433		5	5	1641	Color2 [A=255, R=192, G=192, B=192]	9	6						5	5	11.4	11.4	11.4	52.562	0	5.1599	23249000	894200	15.2336	13.8492	13.7844	14.6294	14.5062	13.5259	13.9105	15.218
P28290;P28290-3;P28290-2	P28290;P28290-3;P28290-2	SSFA2	Sperm-specific antigen 2	0.0794411	-0.0865672	0.941761		2	2	861	Color2 [A=255, R=192, G=192, B=192]	9	6						2	2	1.5	1.5	1.5	138.38	0	2.9634	37430000	575840	11.0444	10.9043	10.9009	9.66633	10.8521	9.95794	10.4285	10.931
P26038;P35241-4;P35241;P15311;P35241-5	P26038	MSN	Moesin	0.0559639	-0.087359	0.941244		7	11	838	Color2 [A=255, R=192, G=192, B=192]	9	6						7	7	13	13	13	67.819	0	12.66	51615000	1564100	16.3454	14.3636	14.8745	15.2316	15.5443	14.4087	14.6264	15.8862
Q9ULZ3;Q9ULZ3-2;Q9ULZ3-3	Q9ULZ3;Q9ULZ3-2;Q9ULZ3-3	PYCARD	Apoptosis-associated speck-like protein containing a CARD	0.137757	-0.0885496	0.940468		7	14	3083	Color2 [A=255, R=192, G=192, B=192]	9	6						7	7	32.3	32.3	32.3	21.627	0	68.175	671100000	61010000	17.3195	17.3103	17.8348	17.9416	17.935	17.1526	17.3019	17.6625
Q12986-3;Q12986-2;Q12986	Q12986-3;Q12986-2;Q12986	NFX1	Transcriptional repressor NF-X1	0.0858612	-0.0929899	0.937578		2	2	1564	Color2 [A=255, R=192, G=192, B=192]	9	6						2	2	3.4	3.4	3.4	92.679	0	4.8953	5099100	113310	10.8555	10.0848	10.4744	10.6536	10.5982	10.1496	9.63269	11.3158
P05388-2;Q8NHW5;P05388	P05388-2;Q8NHW5;P05388	RPLP0;RPLP0P6	60S acidic ribosomal protein P0;60S acidic ribosomal protein P0-like	0.0823781	-0.0941505	0.936824		3	6	515	Color2 [A=255, R=192, G=192, B=192]	9	6						3	3	12.9	12.9	12.9	27.435	0	17.862	87150000	6703900	14.9078	14.6887	15.101	15.2216	15.3172	13.8412	14.7348	15.6494
Q9NZ09-2;Q9NZ09;Q9NZ09-3;Q9NZ09-4	Q9NZ09-2;Q9NZ09;Q9NZ09-3;Q9NZ09-4	UBAP1	Ubiquitin-associated protein 1	0.122826	-0.0955284	0.935929		2	3	2949	Color2 [A=255, R=192, G=192, B=192]	9	6						2	2	6.8	6.8	6.8	48.246	0	8.0215	46230000	2201400	13.024	12.8169	12.389	12.2949	13.0904	12.3949	11.9818	12.6756
Q14151	Q14151	SAFB2	Scaffold attachment factor B2	0.0424302	-0.0965486	0.935268		2	3	1657	Color2 [A=255, R=192, G=192, B=192]	9	6						8	2	9.4	2.7	2.7	107.47	0	7.6212	20771000	561390	13.7119	13.8094	13.3534	13.6842	12.9388	11.8502	13.8161	15.5675
P53004	P53004	BLVRA	Biliverdin reductase A	0.0920536	-0.0966129	0.935226		7	10	1211	Color2 [A=255, R=192, G=192, B=192]	9	6						7	7	22.3	22.3	22.3	33.428	0	13.992	239520000	14970000	17.1377	16.9695	18.0552	18.1364	18.1107	17.0123	17.2936	17.4958
Q01201	Q01201	RELB	Transcription factor RelB	0.116761	-0.0969713	0.934994		6	8	1458	Color2 [A=255, R=192, G=192, B=192]	9	6						6	6	13	13	13	62.134	0	16.534	88117000	3147000	15.6666	15.6243	16.2387	16.3727	16.2208	15.1686	15.9887	16.1363
P29353-2;P29353-7;P29353;P29353-6;P29353-3;P29353-5;P98077	P29353-2;P29353-7;P29353;P29353-6;P29353-3;P29353-5	SHC1	SHC-transforming protein 1	0.186532	-0.0985637	0.933962		6	7	869	Color2 [A=255, R=192, G=192, B=192]	9	6						6	6	17.3	17.3	17.3	51.61	0	15.59	107900000	4150000	15.4479	15.2836	15.6363	15.8489	15.7723	15.0701	15.284	15.696
Q96RU3-4;Q96RU3-3;Q96RU3-5;Q96RU3-2;Q96RU3	Q96RU3-4;Q96RU3-3;Q96RU3-5;Q96RU3-2;Q96RU3	FNBP1	Formin-binding protein 1	0.122282	-0.102861	0.931184		6	6	2538	Color2 [A=255, R=192, G=192, B=192]	9	6						6	6	10.9	10.9	10.9	64.056	0	13.5	69360000	2568900	15.0787	14.9379	15.3895	15.4218	15.4958	14.3006	15.0516	15.5684
Q63HN8;Q63HN8-4;Q63HN8-5;Q63HN8-6	Q63HN8;Q63HN8-4	RNF213	E3 ubiquitin-protein ligase RNF213	0.135656	-0.104101	0.930385		86	120	1910	Color2 [A=255, R=192, G=192, B=192]	9	6						87	87	18.6	18.6	18.5	591.4	0	323.31	2249800000	8211100	20.1953	20.0819	20.5597	20.6609	20.8125	19.6027	20.2192	20.4472
Q93008-1;Q93008;O00507;O00507-2	Q93008-1;Q93008;O00507	USP9X;USP9Y	Probable ubiquitin carboxyl-terminal hydrolase FAF-X;Probable ubiquitin carboxyl-terminal hydrolase FAF-Y	0.14668	-0.10902	0.927218		22	27	2381	Color2 [A=255, R=192, G=192, B=192]	9	6						22	22	9.8	9.8	9.8	290.46	0	52.348	345500000	2808900	17.7322	17.5823	18.0456	18.152	18.1341	17.0442	17.8347	18.063
Q08188	Q08188	TGM3	Protein-glutamine gamma-glutamyltransferase E;Protein-glutamine gamma-glutamyltransferase E 50 kDa catalytic chain;Protein-glutamine gamma-glutamyltransferase E 27 kDa non-catalytic chain	0.117025	-0.110943	0.925983		4	4	1524	Color2 [A=255, R=192, G=192, B=192]	9	6						4	4	7.1	7.1	7.1	76.631	0	8.3271	32538000	813450	14.9318	13.654	14.6103	14.3899	14.4969	13.7341	14.1369	14.7742
P31153;P31153-2;Q00266	P31153;P31153-2	MAT2A	S-adenosylmethionine synthase isoform type-2	0.168223	-0.113021	0.92465		16	25	918	Color2 [A=255, R=192, G=192, B=192]	9	6						16	16	47.6	47.6	47.6	43.66	0	163.85	873470000	48526000	18.3911	17.8597	18.3135	18.4664	18.3232	17.5158	18.1981	18.5415
O75044;P0DMP2;P0DJJ0	O75044	SRGAP2	SLIT-ROBO Rho GTPase-activating protein 2	0.13825	-0.115284	0.923201		6	6	287	Color2 [A=255, R=192, G=192, B=192]	9	6						6	6	7.1	7.1	7.1	120.88	0	13.043	68664000	1373300	15.5775	14.7706	15.7182	15.4573	15.4252	14.8008	14.9848	15.8517
P00973;P00973-2;P00973-4;P00973-3	P00973;P00973-2;P00973-4;P00973-3	OAS1	2-5-oligoadenylate synthase 1	0.0732629	-0.116905	0.922164		18	40	449	Color2 [A=255, R=192, G=192, B=192]	9	6						18	18	41.8	41.8	41.8	46.028	0	103.61	3623500000	190710000	19.2296	18.6835	20.7113	20.8311	19.968	19.23	19.6554	20.1345
Q8IVL1-4;Q8IVL1-8;Q8IVL1-9;Q8IVL1-10;Q8IVL1-13;Q8IVL1-12;Q8IVL1-11;Q8IVL1-3;Q8IVL1-2;Q8IVL1	Q8IVL1-4;Q8IVL1-8;Q8IVL1-9;Q8IVL1-10;Q8IVL1-13;Q8IVL1-12;Q8IVL1-11;Q8IVL1-3;Q8IVL1-2;Q8IVL1	NAV2	Neuron navigator 2	0.0693835	-0.11697	0.922122		2	1	2106	Color2 [A=255, R=192, G=192, B=192]	9	6						2	2	1	1	1	254.98	0.0068143	1.1433	3933300	36086	12.5929	11.4881	12.3908	12.6409	12.1183	11.0327	11.8752	13.6186
Q14694;Q14694-3;Q14694-2	Q14694;Q14694-3;Q14694-2	USP10	Ubiquitin carboxyl-terminal hydrolase 10	0.140037	-0.117107	0.922035		4	4	1698	Color2 [A=255, R=192, G=192, B=192]	9	6						4	4	8.1	8.1	8.1	87.133	0	23.165	52820000	1427600	15.1343	15.0276	15.346	15.5663	15.36	14.4531	14.9588	15.8339
Q96KP4;Q96KP4-2	Q96KP4;Q96KP4-2	CNDP2	Cytosolic non-specific dipeptidase	0.10873	-0.118083	0.921411		6	9	2490	Color2 [A=255, R=192, G=192, B=192]	9	6						6	6	16.6	16.6	16.6	52.878	0	19.177	186550000	6909300	16.382	16.3573	17.0566	17.2177	17.5736	16.4583	16.0003	16.5092
Q9HA92;Q9HA92-2	Q9HA92;Q9HA92-2	RSAD1	Radical S-adenosyl methionine domain-containing protein 1, mitochondrial	0.152566	-0.118497	0.921147		3	3	2808	Color2 [A=255, R=192, G=192, B=192]	9	6						3	3	8.8	8.8	8.8	48.713	0	3.4705	10201000	443510	11.6519	11.7007	12.1475	12.1562	12.226	11.0278	11.9673	11.9612
Q9UKG1	Q9UKG1	APPL1	DCC-interacting protein 13-alpha	0.117897	-0.119613	0.920435		2	3	3064	Color2 [A=255, R=192, G=192, B=192]	9	6						3	2	5.2	4.2	4.2	79.663	0	7.1547	8243400	228980	11.9719	11.5431	12.0387	12.0103	12.5135	10.7994	11.7697	12.003
Q9Y5W9-2;Q9Y5W9	Q9Y5W9-2;Q9Y5W9	SNX11	Sorting nexin-11	0.157768	-0.120972	0.919568		3	4	3205	Color2 [A=255, R=192, G=192, B=192]	9	6						3	3	9.2	9.2	9.2	29.423	0	5.2412	16187000	1245200	13.4614	12.7024	13.1384	13.2538	13.4537	12.309	13.1194	13.19
P28072	P28072	PSMB6	Proteasome subunit beta type-6	0.106659	-0.121182	0.919434		2	3	859	Color2 [A=255, R=192, G=192, B=192]	9	6						2	2	8.8	8.8	8.8	25.357	0	2.5581	6684700	607700	12.8829	11.9647	12.5631	12.9415	13.1508	11.5895	12.2091	12.9181
Q6ZUM4-4;Q6ZUM4-3;Q6ZUM4	Q6ZUM4-4;Q6ZUM4-3;Q6ZUM4	ARHGAP27	Rho GTPase-activating protein 27	0.148201	-0.121327	0.919341		2	2	1987	Color2 [A=255, R=192, G=192, B=192]	9	6						2	2	10.6	10.6	10.6	28.191	0	4.0356	10404000	1040400	13.9145	13.55	13.976	13.8858	14.2248	12.9239	13.5827	14.1096
P42345	P42345	MTOR	Serine/threonine-protein kinase mTOR	0.16219	-0.121578	0.919181		7	9	1024	Color2 [A=255, R=192, G=192, B=192]	9	6						7	7	3.3	3.3	3.3	288.89	0	11.764	95174000	726520	15.1698	14.7742	15.4263	15.449	15.5252	14.3971	15.1379	15.2727
P32320	P32320	CDA	Cytidine deaminase	0.148579	-0.121689	0.919111		2	2	935	Color2 [A=255, R=192, G=192, B=192]	9	6						2	2	25.3	25.3	25.3	16.185	0	7.8185	39003000	5571800	13.043	13.0116	12.5296	12.7451	13.104	11.9583	12.5663	13.2139
Q9NVG8;Q9NVG8-2;Q9NVG8-3	Q9NVG8;Q9NVG8-2	TBC1D13	TBC1 domain family member 13	0.171167	-0.122025	0.918897		10	11	2905	Color2 [A=255, R=192, G=192, B=192]	9	6						10	10	24.8	24.8	24.8	46.553	0	20.432	114020000	4385300	15.9724	15.9342	16.2726	16.4529	16.3847	15.3846	15.9227	16.4521
P34896-4;P34896-2;P34896;P34896-3	P34896-4;P34896-2;P34896;P34896-3	SHMT1	Serine hydroxymethyltransferase, cytosolic	0.166799	-0.12277	0.918423		2	2	950	Color2 [A=255, R=192, G=192, B=192]	9	6						2	2	8.4	8.4	8.4	37.672	0	4.3354	29535000	1846000	12.0464	11.7596	12.2248	12.2831	12.442	11.3876	11.6486	12.3446
Q05655;Q05655-2;Q04759-3;Q04759-2;Q04759	Q05655;Q05655-2	PRKCD	Protein kinase C delta type;Protein kinase C delta type regulatory subunit;Protein kinase C delta type catalytic subunit	0.143147	-0.122977	0.918291		25	37	1501	Color2 [A=255, R=192, G=192, B=192]	9	6						25	25	41	41	41	77.504	0	104.6	1231000000	33270000	18.9049	18.6595	19.6084	19.6853	19.516	18.6154	18.907	19.3278
Q9UM22;Q9UM22-3;Q9UM22-2	Q9UM22;Q9UM22-3	EPDR1	Mammalian ependymin-related protein 1	0.0833616	-0.123639	0.91787		3	6	3086	Color2 [A=255, R=192, G=192, B=192]	9	6						3	3	15.6	15.6	15.6	25.437	0	35.67	129700000	12970000	15.7715	15.5771	16.0952	15.995	15.7381	14.3415	15.9985	16.8662
Q96GX9;Q96GX9-3	Q96GX9;Q96GX9-3	APIP	Methylthioribulose-1-phosphate dehydratase	0.17286	-0.123936	0.917681		9	9	2463	Color2 [A=255, R=192, G=192, B=192]	9	6						9	9	43.4	43.4	43.4	27.125	0	14.295	76455000	4497400	15.2175	14.9896	15.8034	15.9089	15.5912	14.9405	15.2374	15.6544
Q9H2U1-3;Q9H2U1-2;Q9H2U1	Q9H2U1-3;Q9H2U1-2;Q9H2U1	DHX36	ATP-dependent RNA helicase DHX36	0.142833	-0.126179	0.916255		2	2	2749	Color2 [A=255, R=192, G=192, B=192]	9	6						2	2	2.9	2.9	2.9	111.48	0	3.9909	6994400	148820	12.7052	11.8165	11.9511	12.0597	12.6893	11.5932	11.5477	12.1976
Q9NRW3;Q8IUX4;Q96AK3	Q9NRW3	APOBEC3C	DNA dC->dU-editing enzyme APOBEC-3C	0.36477	-0.127037	0.91571		7	24	2876	Color2 [A=255, R=192, G=192, B=192]	9	6						7	7	49.5	49.5	49.5	22.826	0	43.752	1000400000	100040000	17.779	17.8403	17.7566	17.9374	17.954	17.5326	17.3788	17.9397
P51812	P51812	RPS6KA3	Ribosomal protein S6 kinase alpha-3	0.231822	-0.127104	0.915668		6	7	1182	Color2 [A=255, R=192, G=192, B=192]	9	6						12	6	21.6	10.5	10.5	83.735	0	38.084	70522000	1602800	15.7015	15.5807	15.8356	16.0208	15.8926	15.1717	15.5024	16.0635
Q9H4Z3	Q9H4Z3	PCIF1	Phosphorylated CTD-interacting factor 1	0.145651	-0.127689	0.915297		2	2	2773	Color2 [A=255, R=192, G=192, B=192]	9	6						2	2	4	4	4	80.669	0	4.7897	12176000	380500	11.5357	11.2341	11.7173	11.9058	11.777	10.6625	11.3917	12.051
Q13596;Q13596-2;Q13596-3	Q13596;Q13596-2;Q13596-3	SNX1	Sorting nexin-1	0.168999	-0.130369	0.913598		17	31	1628	Color2 [A=255, R=192, G=192, B=192]	9	6						19	19	38.1	38.1	34.1	59.069	0	73.782	742950000	30956000	18.8654	18.8772	19.2952	19.4073	19.4287	18.2314	19.0197	19.2439
Q01469;A8MUU1;REV__Q5QNW6-2;REV__P58876;REV__O60814;REV__P06899;REV__P23527;REV__P33778;REV__P57053;REV__P62807;REV__Q99879;REV__Q16778;REV__Q5QNW6;REV__Q8N257;REV__Q93079;REV__Q99877;REV__Q99880	Q01469	FABP5	Fatty acid-binding protein, epidermal	0.0676596	-0.133881	0.911377		9	15	1462	Color2 [A=255, R=192, G=192, B=192]	9	6						9	9	69.6	69.6	69.6	15.164	0	65.559	397240000	49654000	19.2025	16.454	16.5542	17.157	17.6198	16.7081	16.685	17.8194
O60664-4;O60664;O60664-3;O60664-2	O60664-4;O60664;O60664-3;O60664-2	PLIN3	Perilipin-3	0.181467	-0.134346	0.911082		11	15	263	Color2 [A=255, R=192, G=192, B=192]	9	6						11	11	30.6	30.6	30.6	45.803	0	173.5	430910000	16574000	17.6271	17.3028	17.4279	17.462	17.9941	16.664	17.1332	17.4911
Q9H0W8;Q9H0W8-2	Q9H0W8;Q9H0W8-2	SMG9	Protein SMG9	0.182386	-0.134676	0.910874		3	4	2729	Color2 [A=255, R=192, G=192, B=192]	9	6						3	3	6.2	6.2	6.2	57.65	0	3.115	48814000	2324500	12.0428	12.052	12.3151	12.3339	12.1412	11.4626	11.8302	12.7711
Q96PM5-3;Q96PM5-4;Q96PM5-8;Q96PM5-7;Q96PM5-2;Q96PM5;Q96PM5-5;Q96PM5-6	Q96PM5-3;Q96PM5-4;Q96PM5-8;Q96PM5-7;Q96PM5-2;Q96PM5;Q96PM5-5;Q96PM5-6	RCHY1	RING finger and CHY zinc finger domain-containing protein 1	0.0921726	-0.134867	0.910754		2	3	2516	Color2 [A=255, R=192, G=192, B=192]	9	6						2	2	10.1	10.1	10.1	20.72	0	3.8627	13555000	1129600	10.0748	9.40986	11.1842	11.239	10.7736	9.48484	10.6528	10.4571
P52298-3;P52298;P52298-2	P52298-3;P52298	NCBP2	Nuclear cap-binding protein subunit 2	0.168577	-0.137529	0.909075		3	3	1193	Color2 [A=255, R=192, G=192, B=192]	9	6						3	3	24.3	24.3	24.3	11.932	0	4.4297	8904800	1484100	13.3844	13.1275	13.5109	13.5454	13.8574	12.5376	12.9921	13.6309
P50452;P50452-3;P50452-2	P50452;P50452-3;P50452-2	SERPINB8	Serpin B8	0.162368	-0.142093	0.906204		14	22	1147	Color2 [A=255, R=192, G=192, B=192]	9	6						16	15	39.8	37.2	35	42.766	0	147.41	1009800000	48085000	18.3325	18.2217	19.1765	19.2867	18.9247	18.0881	18.5668	18.8694
Q13188;Q13188-2	Q13188;Q13188-2	STK3	Serine/threonine-protein kinase 3;Serine/threonine-protein kinase 3 36kDa subunit;Serine/threonine-protein kinase 3 20kDa subunit	0.161172	-0.142289	0.90608		2	2	1584	Color2 [A=255, R=192, G=192, B=192]	9	6						9	2	20.6	3.7	3.7	56.3	0	3.8682	6486900	231670	10.8925	11.0512	11.7367	12.1916	11.2842	11.0073	11.264	11.7474
Q9UMW8-2;Q9UMW8;Q3LFD5	Q9UMW8-2;Q9UMW8	USP18	Ubl carboxyl-terminal hydrolase 18	0.214963	-0.142423	0.905996		3	3	3090	Color2 [A=255, R=192, G=192, B=192]	9	6						3	3	10.6	10.6	10.6	41.351	0	3.2118	15087000	1160600	12.1934	11.8933	12.8066	12.8348	12.5841	12.1458	12.0262	12.4024
P50135;P50135-3;P50135-2	P50135	HNMT	Histamine N-methyltransferase	0.174534	-0.145116	0.904306		5	8	1137	Color2 [A=255, R=192, G=192, B=192]	9	6						5	5	19.9	19.9	19.9	33.295	0	9.5455	158000000	11286000	15.2963	14.8314	15.7669	15.7114	15.9388	14.8973	14.9537	15.2358
Q8IXV7	Q8IXV7	KLHDC8B	Kelch domain-containing protein 8B	0.185839	-0.145929	0.903797		3	3	2125	Color2 [A=255, R=192, G=192, B=192]	9	6						3	3	11.6	11.6	11.6	37.676	0	7.1456	86711000	5100700	14.0179	13.2703	14.2336	14.2933	14.1577	13.3079	13.6753	14.0905
P17655;P17655-2	P17655;P17655-2	CAPN2	Calpain-2 catalytic subunit	0.19808	-0.14636	0.903527		10	18	721	Color2 [A=255, R=192, G=192, B=192]	9	6						10	10	15.9	15.9	15.9	79.994	0	37.384	120980000	3666200	16.3733	16.029	16.4943	16.5752	16.9078	15.8621	15.7469	16.3696
Q5JRA6;Q5JRA6-2;Q5JRA6-4	Q5JRA6;Q5JRA6-2;Q5JRA6-4	MIA3	Melanoma inhibitory activity protein 3	0.183347	-0.146606	0.903373		4	4	1867	Color2 [A=255, R=192, G=192, B=192]	9	6						4	4	3.6	3.6	3.6	213.7	0	15.805	27182000	247110	12.4162	12.5337	13.1127	13.1044	13.1736	11.9628	12.6614	12.7828
Q9NZL9;Q9NZL9-3;Q9NZL9-4;Q9NZL9-2;Q9NZL9-5	Q9NZL9;Q9NZL9-3;Q9NZL9-4;Q9NZL9-2	MAT2B	Methionine adenosyltransferase 2 subunit beta	0.195856	-0.148152	0.902405		11	16	2959	Color2 [A=255, R=192, G=192, B=192]	9	6						11	11	41	41	41	37.551	0	130.32	433290000	22805000	17.6023	17.3609	17.816	18.0264	17.832	16.7961	17.6231	17.9618
O96007	O96007	MOCS2	Molybdopterin synthase catalytic subunit	0.209839	-0.148721	0.90205		4	7	434	Color2 [A=255, R=192, G=192, B=192]	9	6						4	4	27.7	27.7	27.7	20.944	0	30.475	119890000	10899000	16.9157	16.8674	16.6095	16.6938	17.3685	16.0712	16.4457	16.6061
Q9NVE5;Q9NVE5-3	Q9NVE5;Q9NVE5-3	USP40	Ubiquitin carboxyl-terminal hydrolase 40	0.165265	-0.148962	0.901899		3	4	2903	Color2 [A=255, R=192, G=192, B=192]	9	6						3	3	2.6	2.6	2.6	140.13	0	4.2312	13073000	272360	11.378	10.7115	11.0659	11.38	11.3692	10.0957	11.0328	11.4419
P29597	P29597	TYK2	Non-receptor tyrosine-protein kinase TYK2	0.152081	-0.149564	0.901523		4	4	878	Color2 [A=255, R=192, G=192, B=192]	9	6						5	4	3.9	3.1	3.1	133.65	0	4.4848	11788000	190130	12.7893	11.4774	12.4373	12.492	12.5002	11.5583	11.9353	12.6038
O00534;O00534-3;O00534-2;O00534-4	O00534;O00534-3;O00534-2;O00534-4	VWA5A	von Willebrand factor A domain-containing protein 5A	0.217611	-0.151224	0.900486		8	9	122	Color2 [A=255, R=192, G=192, B=192]	9	6						8	8	13.1	13.1	13.1	86.488	0	17.264	84302000	2161600	15.7087	15.4609	15.4481	15.6391	15.7007	14.7361	15.2476	15.9675
Q96GS4	Q96GS4	C17orf59	Uncharacterized protein C17orf59	0.220996	-0.151552	0.900282		2	2	2461	Color2 [A=255, R=192, G=192, B=192]	9	6						2	2	12.3	12.3	12.3	37.226	0	11.314	11665000	648070	10.5454	10.4074	10.2967	10.4269	10.6546	9.54634	10.7076	10.1615
P08631-4;P08631;P08631-3;P08631-2;Q9H6Q3-4;Q9H6Q3-2;Q9H6Q3-3;Q9H6Q3	P08631-4;P08631;P08631-3;P08631-2	HCK	Tyrosine-protein kinase HCK	0.187533	-0.151568	0.900272		7	14	573	Color2 [A=255, R=192, G=192, B=192]	9	6						10	7	20.2	15.4	15.4	59.528	0	24.585	168410000	5807400	16.8144	16.4904	17.2587	17.4366	17.1689	16.2067	16.8004	17.2177
P30520	P30520	ADSS	Adenylosuccinate synthetase isozyme 2	0.258145	-0.153594	0.899008		4	4	906	Color2 [A=255, R=192, G=192, B=192]	9	6						4	4	14.7	14.7	14.7	50.097	0	9.0354	17981000	899070	12.0831	11.3564	11.8382	12.2291	11.9976	11.4034	11.5271	11.9643
O00170	O00170	AIP	AH receptor-interacting protein	0.260826	-0.154101	0.898692		10	16	92	Color2 [A=255, R=192, G=192, B=192]	9	6						10	10	27.6	27.6	27.6	37.636	0	43.613	172220000	9567900	16.1619	16.2455	16.4934	16.5667	16.6559	15.619	16.1608	16.4154
Q03426	Q03426	MVK	Mevalonate kinase	0.230895	-0.154258	0.898595		2	2	1485	Color2 [A=255, R=192, G=192, B=192]	9	6						2	2	4.5	4.5	4.5	42.45	0.0018103	1.4997	5532800	307380	11.8771	11.5446	11.9592	11.9876	12.2651	11.0928	11.5258	11.8678
Q9BVL4	Q9BVL4	SELO	Selenoprotein O	0.301498	-0.155005	0.89813		2	2	2655	Color2 [A=255, R=192, G=192, B=192]	9	6						2	2	6.6	6.6	6.6	73.488	0	8.0461	4967000	165570	11.8111	11.3801	11.8091	12.0775	11.8473	11.3887	11.2919	11.9299
Q969T9	Q969T9	WBP2	WW domain-binding protein 2	0.170713	-0.155252	0.897976		6	12	2395	Color2 [A=255, R=192, G=192, B=192]	9	6						6	6	24.5	24.5	24.5	28.087	0	19.833	326570000	46653000	17.3819	17.3779	17.9251	18.0132	18.2546	16.7485	17.4936	17.5806
Q96F15;Q96F15-2	Q96F15;Q96F15-2	GIMAP5	GTPase IMAP family member 5	0.12857	-0.156584	0.897147		13	18	2449	Color2 [A=255, R=192, G=192, B=192]	9	6						13	13	48.5	48.5	48.5	34.846	0	99.394	370130000	23133000	17.0352	16.8739	18.1291	18.2563	17.851	16.5902	17.5547	17.6722
O75822-2;O75822;O75822-3	O75822-2;O75822;O75822-3	EIF3J	Eukaryotic translation initiation factor 3 subunit J	0.150111	-0.157664	0.896476		2	2	338	Color2 [A=255, R=192, G=192, B=192]	9	6						3	3	22.5	22.5	9.8	22.941	0	2.1921	33300000	3027300	12.0422	12.171	12.3922	12.5826	13.1463	11.3253	11.8658	12.2198
Q8TC07-2;Q8TC07-3;Q8TC07	Q8TC07-2;Q8TC07-3;Q8TC07	TBC1D15	TBC1 domain family member 15	0.238941	-0.157923	0.896314		5	6	2278	Color2 [A=255, R=192, G=192, B=192]	9	6						5	5	7.9	7.9	7.9	77.394	0	6.739	52242000	1492600	14.8787	14.6432	14.9313	15.0906	15.0767	14.0144	14.7375	15.0836
P36969-2;P36969	P36969-2;P36969	GPX4	Phospholipid hydroperoxide glutathione peroxidase, mitochondrial	0.266493	-0.159327	0.895443		11	38	979	Color2 [A=255, R=192, G=192, B=192]	9	6						11	11	61.2	61.2	61.2	19.525	0	60.781	5393200000	490290000	19.7505	19.2926	19.807	19.8804	20.0022	19.0694	19.3109	19.7108
Q8TAQ2-2;Q8TAQ2-3;Q8TAQ2;Q92922	Q8TAQ2-2;Q8TAQ2-3;Q8TAQ2	SMARCC2	SWI/SNF complex subunit SMARCC2	0.144562	-0.164029	0.892529		10	10	2267	Color2 [A=255, R=192, G=192, B=192]	9	6						10	10	11	11	11	124.84	0	57.968	83112000	1568100	14.9573	14.7083	15.1791	15.3815	14.9746	13.9302	14.7577	15.9076
P16278;P16278-3;P16278-2	P16278;P16278-3;P16278-2	GLB1	Beta-galactosidase	0.137945	-0.167018	0.890682		5	6	702	Color2 [A=255, R=192, G=192, B=192]	9	6						5	5	9.7	9.7	9.7	76.074	0	11.14	55141000	2042200	15.1288	16.5652	15.177	16.003	15.7444	14.9002	15.2748	16.2866
Q9Y6I4-2;Q9Y6I4	Q9Y6I4-2;Q9Y6I4	USP3	Ubiquitin carboxyl-terminal hydrolase 3	0.240101	-0.168464	0.88979		2	2	3225	Color2 [A=255, R=192, G=192, B=192]	9	6						2	2	4.8	4.8	4.8	53.743	0	1.8743	7920000	360000	13.3351	13.0694	13.1758	13.2693	13.8177	12.5313	12.7807	13.0462
Q9UDY8-2;Q9UDY8	Q9UDY8-2;Q9UDY8	MALT1	Mucosa-associated lymphoid tissue lymphoma translocation protein 1	0.32221	-0.171122	0.888151		3	3	3013	Color2 [A=255, R=192, G=192, B=192]	9	6						3	3	5.5	5.5	5.5	91.08	0	12.87	26609000	760270	13.1595	12.649	12.8313	13.0098	13.0268	12.3594	13.1288	12.4501
O15305;O15305-2	O15305;O15305-2	PMM2	Phosphomannomutase 2	0.140707	-0.172246	0.88746		5	7	187	Color2 [A=255, R=192, G=192, B=192]	9	6						5	5	19.9	19.9	19.9	28.082	0	8.2407	80163000	5010200	17.6537	16.5193	16.1726	16.9521	17.1786	16.0763	16.0636	17.2901
O15270	O15270	SPTLC2	Serine palmitoyltransferase 2	0.205979	-0.172949	0.887028		2	3	185	Color2 [A=255, R=192, G=192, B=192]	9	6						2	2	4.4	4.4	4.4	62.924	0	4.3626	11244000	330700	11.9631	11.9314	12.0616	12.0997	12.6433	11.134	11.5058	12.0809
Q96RQ9;Q96RQ9-2	Q96RQ9;Q96RQ9-2	IL4I1	L-amino-acid oxidase	0.140224	-0.175097	0.885708		24	56	2535	Color2 [A=255, R=192, G=192, B=192]	9	6						24	24	46.2	46.2	46.2	62.88	0	260.19	4676900000	167030000	19.1791	19.0954	20.4518	20.5251	19.8227	18.848	19.8563	20.024
Q9NPP4;Q9NPP4-2	Q9NPP4	NLRC4	NLR family CARD domain-containing protein 4	0.19545	-0.176103	0.885091		3	3	2850	Color2 [A=255, R=192, G=192, B=192]	9	6						3	3	4.2	4.2	4.2	116.16	0	12.021	12026000	207340	12.816	12.6626	13.3697	13.4533	12.9152	12.1165	13.0191	13.5464
Q99615;Q99615-2	Q99615;Q99615-2	DNAJC7	DnaJ homolog subfamily C member 7	0.223305	-0.17766	0.884136		15	19	2570	Color2 [A=255, R=192, G=192, B=192]	9	6						15	15	26.9	26.9	26.9	56.44	0	24.549	251500000	7859300	16.8295	16.4178	16.831	16.9423	17.2914	15.8883	16.3676	16.7625
Q8N6T3-5;Q8N6T3;Q8N6T3-2;Q8N6T3-4;Q8N6T3-3	Q8N6T3-5;Q8N6T3;Q8N6T3-2;Q8N6T3-4;Q8N6T3-3	ARFGAP1	ADP-ribosylation factor GTPase-activating protein 1	0.218187	-0.177768	0.88407		4	4	2188	Color2 [A=255, R=192, G=192, B=192]	9	6						4	4	12.7	12.7	12.7	39.705	0	29.198	30635000	1914700	12.6694	12.3192	13.2938	13.3016	13.3099	12.2798	12.724	12.5593
P25774;P25774-2	P25774;P25774-2	CTSS	Cathepsin S	0.1701	-0.178395	0.883686		11	22	833	Color2 [A=255, R=192, G=192, B=192]	9	6						11	11	43.2	43.2	43.2	37.495	0	98.103	1110600000	74038000	17.7316	17.593	18.5125	18.5942	17.9576	17.0634	18.1592	18.5374
Q5T6F2	Q5T6F2	UBAP2	Ubiquitin-associated protein 2	0.248492	-0.179907	0.88276		2	2	1893	Color2 [A=255, R=192, G=192, B=192]	9	6						2	2	2.7	2.7	2.7	117.11	0	3.3902	5221800	180060	12.5595	12.6278	12.293	12.5008	12.931	11.5468	12.3923	12.3914
Q9GZP4;Q9GZP4-2	Q9GZP4;Q9GZP4-2	PITHD1	PITH domain-containing protein 1	0.199284	-0.180367	0.882478		7	9	2709	Color2 [A=255, R=192, G=192, B=192]	9	6						7	7	33.2	33.2	33.2	24.178	0	17.137	166030000	11069000	17.0103	16.9008	17.648	17.5747	17.5215	16.7165	16.4663	17.708
P55211-2;P55211-4;P55211	P55211-2;P55211-4;P55211	CASP9	Caspase-9;Caspase-9 subunit p35;Caspase-9 subunit p10	0.276136	-0.182921	0.880917		2	2	1250	Color2 [A=255, R=192, G=192, B=192]	9	6						2	2	16.5	16.5	16.5	30.184	0	1.8559	405090000	45010000	14.457	14.3886	14.5171	14.7262	14.5492	13.5485	14.6391	14.6204
Q7Z6K5;Q7Z6K5-2	Q7Z6K5;Q7Z6K5-2	ARPIN	Arpin	0.176269	-0.183742	0.880416		5	7	2043	Color2 [A=255, R=192, G=192, B=192]	9	6						5	5	20.4	20.4	20.4	24.943	0	21.263	95285000	7329600	14.9746	15.0902	15.6255	15.5402	16.1337	14.3399	15.0037	15.0181
P42331-5;P42331-3;P42331-6;P42331;P42331-4;P42331-2	P42331-5;P42331-3;P42331-6;P42331;P42331-4;P42331-2	ARHGAP25	Rho GTPase-activating protein 25	0.330793	-0.184896	0.879712		14	17	1023	Color2 [A=255, R=192, G=192, B=192]	9	6						14	14	25.6	25.6	25.6	69.016	0	70.011	199090000	5239200	16.9015	16.8811	17.287	17.4472	17.3162	16.5366	16.7018	17.2225
Q9C0H2-2;Q9C0H2;Q9C0H2-4;Q9C0H2-3	Q9C0H2-2;Q9C0H2;Q9C0H2-4;Q9C0H2-3	TTYH3	Protein tweety homolog 3	0.289167	-0.185524	0.879329		2	2	2706	Color2 [A=255, R=192, G=192, B=192]	9	6						2	2	5.3	5.3	5.3	54.139	0	3.7054	7238100	425770	12.0977	11.9833	12.5991	12.6901	12.2444	11.7655	11.9378	12.6803
Q9NP61-2;Q9NP61	Q9NP61-2;Q9NP61	ARFGAP3	ADP-ribosylation factor GTPase-activating protein 3	0.220217	-0.185584	0.879293		4	4	2841	Color2 [A=255, R=192, G=192, B=192]	9	6						4	4	9.7	9.7	9.7	51.989	0	17.202	36856000	1417500	14.4548	14.6165	14.9485	14.9521	15.3176	13.8028	14.423	14.6861
Q9UGR2-2;Q9UGR2	Q9UGR2-2;Q9UGR2	ZC3H7B	Zinc finger CCCH domain-containing protein 7B	0.343542	-0.186031	0.879021		3	4	3019	Color2 [A=255, R=192, G=192, B=192]	9	6						3	3	5.4	5.4	5.4	109.86	0	5.2844	12933000	258670	13.2139	12.9695	13.1427	12.9538	12.953	12.3288	12.8393	13.4148
P30740;P30740-2;O75830	P30740;P30740-2	SERPINB1	Leukocyte elastase inhibitor	0.232846	-0.188965	0.877235		20	37	910	Color2 [A=255, R=192, G=192, B=192]	9	6						21	20	44.1	41.4	41.4	42.741	0	227.1	4297100000	226160000	19.3353	19.1838	20.0692	20.1834	20.0918	19.2276	19.1935	19.5028
P40306	P40306	PSMB10	Proteasome subunit beta type-10	0.490097	-0.189185	0.877101		2	2	999	Color2 [A=255, R=192, G=192, B=192]	9	6						2	2	6.2	6.2	6.2	28.936	0	2.799	54858000	5485800	14.1659	13.9973	14.2966	14.3836	14.0945	13.6777	13.906	14.4084
Q9H1C4	Q9H1C4	UNC93B1	Protein unc-93 homolog B1	0.186383	-0.19325	0.874633		3	4	2733	Color2 [A=255, R=192, G=192, B=192]	9	6						3	3	6.2	6.2	6.2	66.63	0	8.664	174000000	10235000	16.0881	15.3456	16.379	16.6711	16.586	15.1794	15.8989	16.0464
Q13469;Q13469-3;Q13469-4;Q13469-5;Q13469-2;Q12968;Q14934-9;Q14934-8;Q14934;Q14934-7;Q14934-6;O95644-6;Q14934-10;Q14934-5;Q14934-4;O95644;Q14934-3;Q14934-2;Q12968-4;Q12968-3;Q12968-2;Q14934-11;O95644-10;Q14934-18;Q14934-13;O95644-8;O95644-11;O95644-3;Q12968-5;Q14934-12;O95644-2;Q12968-6;Q14934-17;Q14934-16;Q14934-15;O95644-5;O95644-4;Q14934-14;O95644-17;Q14934-19;Q14934-20;Q14934-21	Q13469;Q13469-3;Q13469-4;Q13469-5;Q13469-2;Q12968;Q14934-9;Q14934-8;Q14934;Q14934-7;Q14934-6;O95644-6;Q14934-10;Q14934-5;Q14934-4;O95644;Q14934-3;Q14934-2;Q12968-4;Q12968-3;Q12968-2;Q14934-11;O95644-10;Q14934-18;Q14934-13;O95644-8;O95644-11;O95644-3;Q12968-5;Q14934-12;O95644-2;Q12968-6;Q14934-17;Q14934-16;Q14934-15;O95644-5;O95644-4;Q14934-14	NFATC2;NFATC3;NFATC4;NFATC1	Nuclear factor of activated T-cells, cytoplasmic 2;Nuclear factor of activated T-cells, cytoplasmic 3;Nuclear factor of activated T-cells, cytoplasmic 4;Nuclear factor of activated T-cells, cytoplasmic 1	0.287819	-0.193426	0.874526		4	6	1607	Color2 [A=255, R=192, G=192, B=192]	9	6						4	4	3.9	3.9	3.9	100.14	0	5.2396	45201000	1130000	13.7633	13.4605	13.8116	13.974	13.9605	12.9323	13.3372	14.0056
P09382	P09382	LGALS1	Galectin-1	0.382435	-0.193543	0.874455		11	62	586	Color2 [A=255, R=192, G=192, B=192]	9	6						11	11	74.8	74.8	74.8	14.716	0	93.669	13773000000	1530300000	19.7277	19.7338	19.5175	19.7013	19.7042	18.844	19.5798	19.7782
Q9UNH7;Q9UNH7-2;Q86XE0-2;Q86XE0	Q9UNH7;Q9UNH7-2	SNX6	Sorting nexin-6;Sorting nexin-6, N-terminally processed	0.313792	-0.194751	0.873724		13	21	3095	Color2 [A=255, R=192, G=192, B=192]	9	6						14	14	35.7	35.7	33.3	46.648	0	43.837	615870000	26777000	18.0955	17.8508	18.4307	18.4373	18.3684	17.4748	17.82	18.3721
O94808	O94808	GFPT2	Glutamine--fructose-6-phosphate aminotransferase [isomerizing] 2	0.197708	-0.194917	0.873623		2	2	362	Color2 [A=255, R=192, G=192, B=192]	9	6						3	2	8.1	5.1	5.1	76.93	0	4.6414	29354000	715960	15.3611	14.9136	14.7594	15.0372	14.9957	13.9615	14.6138	15.7206
P05089-3;P05089;P05089-2	P05089-3;P05089;P05089-2	ARG1	Arginase-1	0.146525	-0.197304	0.872179		3	5	504	Color2 [A=255, R=192, G=192, B=192]	9	6						3	3	14	14	14	25.356	0	8.964	41038000	3419900	15.3896	14.19	14.0326	14.7249	14.6374	13.4211	14.1223	15.367
P01834	P01834	IGKC	Ig kappa chain C region	0.138527	-0.197817	0.871869		2	2	465	Color2 [A=255, R=192, G=192, B=192]	9	6						2	2	32.1	32.1	32.1	11.609	0	4.4661	12909000	2581900	11.7602	10.2703	9.61421	10.8839	10.9142	9.61705	10.4503	10.7557
P48739;P48739-2;P48739-3	P48739;P48739-2;P48739-3	PITPNB	Phosphatidylinositol transfer protein beta isoform	0.218972	-0.199047	0.871126		4	7	1101	Color2 [A=255, R=192, G=192, B=192]	9	6						4	4	23.2	23.2	23.2	31.54	0	9.062	50319000	2795500	14.8783	14.9734	15.5088	15.6289	15.7435	14.278	14.8819	15.2898
P62256-2;P62256	P62256-2;P62256	UBE2H	Ubiquitin-conjugating enzyme E2 H	0.246059	-0.201752	0.869494		4	5	1337	Color2 [A=255, R=192, G=192, B=192]	9	6						4	4	28.3	28.3	28.3	17.174	0	6.976	73585000	12264000	15.5789	14.9141	15.6819	15.7756	15.9101	14.6298	15.1333	15.4703
Q13510-3;Q13510;Q13510-2	Q13510-3;Q13510;Q13510-2	ASAH1	Acid ceramidase;Acid ceramidase subunit alpha;Acid ceramidase subunit beta	0.216562	-0.203458	0.868467		2	3	1615	Color2 [A=255, R=192, G=192, B=192]	9	6						2	2	5.1	5.1	5.1	44.045	0	6.673	17854000	776260	13.3838	12.5503	13.8804	13.1429	13.0594	12.5557	12.7954	13.7331
P48047	P48047	ATP5O	ATP synthase subunit O, mitochondrial	0.150124	-0.203507	0.868437		3	3	1083	Color2 [A=255, R=192, G=192, B=192]	9	6						3	3	19.7	19.7	19.7	23.277	0	12.482	83419000	6951600	16.2172	15.4999	16.3638	17.4042	17.1028	15.5557	15.8288	16.1838
Q15418;Q15418-2;Q15418-4;Q15418-3;Q15349;Q15349-3;Q9UK32;Q9UK32-2;Q15349-2;Q6P0Q8-2;O15021-1;O15021-3;O15021-2;Q6P0Q8;Q96GX5-3;Q9Y2H9;O60307;Q96GX5;Q96GX5-2;O15021	Q15418;Q15418-2;Q15418-4;Q15418-3	RPS6KA1	Ribosomal protein S6 kinase alpha-1	0.303755	-0.204593	0.867783		10	15	1751	Color2 [A=255, R=192, G=192, B=192]	9	6						16	16	25.2	25.2	14	82.722	0	45.021	346910000	7884200	17.8815	17.7661	18.2435	18.3561	18.1985	17.1885	17.7928	18.249
Q9NZJ9;Q9NZJ9-2;Q9NZJ9-3;Q96G61;Q8NFP7	Q9NZJ9;Q9NZJ9-2;Q9NZJ9-3;Q96G61;Q8NFP7	NUDT4;NUDT11;NUDT10	Diphosphoinositol polyphosphate phosphohydrolase 2;Diphosphoinositol polyphosphate phosphohydrolase 3-beta;Diphosphoinositol polyphosphate phosphohydrolase 3-alpha	0.296432	-0.205499	0.867239		2	3	2957	Color2 [A=255, R=192, G=192, B=192]	9	6						2	2	12.8	12.8	12.8	20.306	0	4.457	11826000	1689400	13.0808	12.3216	13.0566	12.9413	13.1782	12.2728	12.255	12.8722
P51858;P51858-2;P51858-3;Q9Y3E1	P51858;P51858-2;P51858-3	HDGF	Hepatoma-derived growth factor	0.24202	-0.205603	0.867176		16	35	1183	Color2 [A=255, R=192, G=192, B=192]	9	6						17	17	68.3	68.3	65	26.788	0	84.338	1100200000	64719000	18.6413	18.504	19.1429	19.2407	19.0325	17.8012	18.9118	18.9608
Q96J02-3;Q96J02-2;Q96J02	Q96J02-3;Q96J02-2;Q96J02	ITCH	E3 ubiquitin-protein ligase Itchy homolog	0.338137	-0.207564	0.865998		4	5	2479	Color2 [A=255, R=192, G=192, B=192]	9	6						5	5	9.2	9.2	8.1	86.497	0	9.8052	32392000	830570	13.7962	13.6517	14.0325	14.2389	13.9949	13.0663	13.7608	14.0671
P29508-2;P29508;P48594	P29508-2;P29508	SERPINB3	Serpin B3	0.193171	-0.209439	0.864874		3	3	872	Color2 [A=255, R=192, G=192, B=192]	9	6						3	3	10.4	10.4	10.4	38.549	0	20.12	15870000	835260	14.6926	13.2696	13.4332	14.0853	13.8494	13.467	13.0163	14.3103
Q9BTE3;Q9BTE3-2;Q9BTE3-3	Q9BTE3;Q9BTE3-2;Q9BTE3-3	MCMBP	Mini-chromosome maintenance complex-binding protein	0.281859	-0.209795	0.86466		10	11	2627	Color2 [A=255, R=192, G=192, B=192]	9	6						10	10	18.7	18.7	18.7	72.979	0	29.22	121600000	3799900	16.7419	16.5192	17.0993	17.2329	17.148	16.0071	16.5488	17.0502
[truncated: 394 more rows]

## Sheet: Sheet2
GENE NAME	FOLD CHANGE
INS;INS-IGF2	13.418
CALD1	8.08244
C9orf72	7.36808
WDR41	6.48357
FMR1	5.36886
MMP9	5.35726
DHCR24	5.17434
[truncated: 44 more rows]
